# Supplementary material for: Transcriptome analysis reveals regional and temporal differences in mucosal immune system development in the small intestine of neonatal calves
Source: BMC Genomics. 2016 Aug 11;17:602. doi: 10.1186/s12864-016-2957-y (PMC4981982; doi:10.1186/s12864-016-2957-y)
Supplement: Additional file 1: — DAVID function of commonly expressed genes in the jejunum and ileum. (XLSX 15 kb) [file 12864_2016_2957_MOESM1_ESM.xlsx]

## Sheet: DAVAID-function
Annotation Cluster 1	Enrichment Score: 3.826583026893477
Category	Term	Count	%	PValue	Genes	List Total	Pop Hits	Pop Total	Fold Enrichment	Bonferroni	Benjamini
KEGG_PATHWAY	bta03010:Ribosome	25	1.04866	3.00988e-06	ENSBTAG00000031723, ENSBTAG00000033080, ENSBTAG00000040367, ENSBTAG00000030164, ENSBTAG00000020795, ENSBTAG00000025595, ENSBTAG00000023343, ENSBTAG00000022902, ENSBTAG00000034844, ENSBTAG00000027610, ENSBTAG00000025617, ENSBTAG00000026327, ENSBTAG00000023792, ENSBTAG00000034973, ENSBTAG00000020905, ENSBTAG00000038379, ENSBTAG00000027213, ENSBTAG00000040308, ENSBTAG00000020733, ENSBTAG00000023471,…	521	84	4940	2.82195	0.000538624	0.000538624
GOTERM_CC_FAT	GO:0005840~ribosome	40	1.67785	1.25444e-05	ENSBTAG00000033080, ENSBTAG00000031723, ENSBTAG00000040367, ENSBTAG00000030164, ENSBTAG00000020795, ENSBTAG00000025571, ENSBTAG00000025595, ENSBTAG00000026415, ENSBTAG00000025001, ENSBTAG00000022902, ENSBTAG00000023343, ENSBTAG00000034844, ENSBTAG00000025617, ENSBTAG00000027610, ENSBTAG00000038949, ENSBTAG00000026327, ENSBTAG00000030942, ENSBTAG00000023792, ENSBTAG00000020905, ENSBTAG00000034973,…	666	202	6966	2.07118	0.00488042	0.00488042
GOTERM_MF_FAT	GO:0003735~structural constituent of ribosome	36	1.51007	6.36224e-05	ENSBTAG00000033080, ENSBTAG00000031723, ENSBTAG00000040367, ENSBTAG00000030164, ENSBTAG00000020795, ENSBTAG00000025571, ENSBTAG00000025595, ENSBTAG00000022902, ENSBTAG00000023343, ENSBTAG00000034844, ENSBTAG00000025617, ENSBTAG00000027610, ENSBTAG00000038949, ENSBTAG00000026327, ENSBTAG00000030942, ENSBTAG00000023792, ENSBTAG00000020905, ENSBTAG00000034973, ENSBTAG00000021294, ENSBTAG00000030587,…	964	171	9249	2.01987	0.0505325	0.0505325
GOTERM_CC_FAT	GO:0030529~ribonucleoprotein complex	55	2.30705	0.000187856	ENSBTAG00000031723, ENSBTAG00000021131, ENSBTAG00000030164, ENSBTAG00000025571, ENSBTAG00000023610, ENSBTAG00000030435, ENSBTAG00000025001, ENSBTAG00000025632, ENSBTAG00000022902, ENSBTAG00000038949, ENSBTAG00000020567, ENSBTAG00000024549, ENSBTAG00000023792, ENSBTAG00000020905, ENSBTAG00000030587, ENSBTAG00000027213, ENSBTAG00000040308, ENSBTAG00000020733, ENSBTAG00000022009, ENSBTAG00000023471,…	666	348	6966	1.65308	0.0706507	0.0181509
SP_PIR_KEYWORDS	ribosomal protein	37	1.55201	0.000329021	ENSBTAG00000033080, ENSBTAG00000031723, ENSBTAG00000040367, ENSBTAG00000030164, ENSBTAG00000020795, ENSBTAG00000025571, ENSBTAG00000025595, ENSBTAG00000026415, ENSBTAG00000025001, ENSBTAG00000022902, ENSBTAG00000023343, ENSBTAG00000034844, ENSBTAG00000025617, ENSBTAG00000027610, ENSBTAG00000038949, ENSBTAG00000026327, ENSBTAG00000030942, ENSBTAG00000023792, ENSBTAG00000020905, ENSBTAG00000034973,…	942	158	7349	1.82693	0.1242	0.0218604
SP_PIR_KEYWORDS	ribonucleoprotein	43	1.80369	0.000687094	ENSBTAG00000033080, ENSBTAG00000031723, ENSBTAG00000021131, ENSBTAG00000040367, ENSBTAG00000030164, ENSBTAG00000020795, ENSBTAG00000025571, ENSBTAG00000026415, ENSBTAG00000025632, ENSBTAG00000025001, ENSBTAG00000022902, ENSBTAG00000023343, ENSBTAG00000034844, ENSBTAG00000027610, ENSBTAG00000025617, ENSBTAG00000038949, ENSBTAG00000020567, ENSBTAG00000024549, ENSBTAG00000026327, ENSBTAG00000030942,…	942	200	7349	1.67732	0.241941	0.0387979
Annotation Cluster 2	Enrichment Score: 3.577243002233589
Category	Term	Count	%	PValue	Genes	List Total	Pop Hits	Pop Total	Fold Enrichment	Bonferroni	Benjamini
SP_PIR_KEYWORDS	zinc-finger	77	3.22987	3.10768e-06	ENSBTAG00000034531, ENSBTAG00000023610, ENSBTAG00000037389, ENSBTAG00000038050, ENSBTAG00000024549, ENSBTAG00000037381, ENSBTAG00000038151, ENSBTAG00000021996, ENSBTAG00000027665, ENSBTAG00000039160, ENSBTAG00000021323, ENSBTAG00000020942, ENSBTAG00000024918, ENSBTAG00000032018, ENSBTAG00000039815, ENSBTAG00000025413, ENSBTAG00000021789, ENSBTAG00000027431, ENSBTAG00000030801, ENSBTAG00000023338,…	942	357	7349	1.68267	0.00125161	0.00125161
SP_PIR_KEYWORDS	metal-binding	167	7.00503	0.000180483	ENSBTAG00000021303, ENSBTAG00000039275, ENSBTAG00000020873, ENSBTAG00000025496, ENSBTAG00000030956, ENSBTAG00000037389, ENSBTAG00000034776, ENSBTAG00000024549, ENSBTAG00000020527, ENSBTAG00000031837, ENSBTAG00000030587, ENSBTAG00000037381, ENSBTAG00000040381, ENSBTAG00000031061, ENSBTAG00000023823, ENSBTAG00000033190, ENSBTAG00000021715, ENSBTAG00000039075, ENSBTAG00000027665, ENSBTAG00000021996,…	942	1010	7349	1.28995	0.0701587	0.0239555
SP_PIR_KEYWORDS	zinc	117	4.90772	0.000257342	ENSBTAG00000039275, ENSBTAG00000025496, ENSBTAG00000030956, ENSBTAG00000037389, ENSBTAG00000034776, ENSBTAG00000024549, ENSBTAG00000030587, ENSBTAG00000037381, ENSBTAG00000040381, ENSBTAG00000031061, ENSBTAG00000039075, ENSBTAG00000027665, ENSBTAG00000021996, ENSBTAG00000021323, ENSBTAG00000025211, ENSBTAG00000024918, ENSBTAG00000025413, ENSBTAG00000021789, ENSBTAG00000030801, ENSBTAG00000023338,…	942	670	7349	1.36235	0.0985243	0.0205308
Annotation Cluster 3	Enrichment Score: 3.5015868477190755
Category	Term	Count	%	PValue	Genes	List Total	Pop Hits	Pop Total	Fold Enrichment	Bonferroni	Benjamini
INTERPRO	IPR013087:Zinc finger, C2H2-type/integrase, DNA-binding	37	1.55201	1.65554e-05	ENSBTAG00000038869, ENSBTAG00000040031, ENSBTAG00000038487, ENSBTAG00000020754, ENSBTAG00000030939, ENSBTAG00000031741, ENSBTAG00000030956, ENSBTAG00000031686, ENSBTAG00000026307, ENSBTAG00000038050, ENSBTAG00000021115, ENSBTAG00000037913, ENSBTAG00000031873, ENSBTAG00000040381, ENSBTAG00000039075, ENSBTAG00000038635, ENSBTAG00000039287, ENSBTAG00000032018, ENSBTAG00000039815, ENSBTAG00000021789,…	1165	139	9171	2.09545	0.0260766	0.0260766
SMART	SM00355:ZnF_C2H2	46	1.92953	2.59611e-05	ENSBTAG00000038869, ENSBTAG00000040031, ENSBTAG00000038487, ENSBTAG00000020754, ENSBTAG00000027983, ENSBTAG00000030939, ENSBTAG00000031741, ENSBTAG00000030956, ENSBTAG00000031686, ENSBTAG00000026307, ENSBTAG00000023847, ENSBTAG00000038050, ENSBTAG00000021115, ENSBTAG00000037913, ENSBTAG00000031873, ENSBTAG00000040381, ENSBTAG00000039075, ENSBTAG00000038635, ENSBTAG00000039287, ENSBTAG00000032018,…	552	195	4364	1.86496	0.00716553	0.00716553
INTERPRO	IPR015880:Zinc finger, C2H2-like	46	1.92953	3.77416e-05	ENSBTAG00000038869, ENSBTAG00000040031, ENSBTAG00000038487, ENSBTAG00000020754, ENSBTAG00000027983, ENSBTAG00000030939, ENSBTAG00000031741, ENSBTAG00000030956, ENSBTAG00000031686, ENSBTAG00000026307, ENSBTAG00000023847, ENSBTAG00000038050, ENSBTAG00000021115, ENSBTAG00000037913, ENSBTAG00000031873, ENSBTAG00000040381, ENSBTAG00000039075, ENSBTAG00000038635, ENSBTAG00000039287, ENSBTAG00000032018,…	1165	195	9171	1.85701	0.0584584	0.0296693
Annotation Cluster 4	Enrichment Score: 3.125183225752634
Category	Term	Count	%	PValue	Genes	List Total	Pop Hits	Pop Total	Fold Enrichment	Bonferroni	Benjamini
GOTERM_CC_FAT	GO:0031974~membrane-enclosed lumen	86	3.60738	0.000108023	ENSBTAG00000021002, ENSBTAG00000020777, ENSBTAG00000024240, ENSBTAG00000021795, ENSBTAG00000020776, ENSBTAG00000021799, ENSBTAG00000030335, ENSBTAG00000021131, ENSBTAG00000023610, ENSBTAG00000021275, ENSBTAG00000032166, ENSBTAG00000031561, ENSBTAG00000033252, ENSBTAG00000031564, ENSBTAG00000020905, ENSBTAG00000038716, ENSBTAG00000021045, ENSBTAG00000031061, ENSBTAG00000023823, ENSBTAG00000027665,…	666	604	6966	1.48926	0.0412561	0.0139456
GOTERM_CC_FAT	GO:0070013~intracellular organelle lumen	81	3.39765	0.000317761	ENSBTAG00000021002, ENSBTAG00000020777, ENSBTAG00000024240, ENSBTAG00000021795, ENSBTAG00000020776, ENSBTAG00000021799, ENSBTAG00000030335, ENSBTAG00000021131, ENSBTAG00000023610, ENSBTAG00000021275, ENSBTAG00000032166, ENSBTAG00000031561, ENSBTAG00000033252, ENSBTAG00000031564, ENSBTAG00000020905, ENSBTAG00000038716, ENSBTAG00000021045, ENSBTAG00000031061, ENSBTAG00000023823, ENSBTAG00000027665,…	666	579	6966	1.46324	0.116573	0.0244846
GOTERM_CC_FAT	GO:0043233~organelle lumen	81	3.39765	0.000334385	ENSBTAG00000021002, ENSBTAG00000020777, ENSBTAG00000024240, ENSBTAG00000021795, ENSBTAG00000020776, ENSBTAG00000021799, ENSBTAG00000030335, ENSBTAG00000021131, ENSBTAG00000023610, ENSBTAG00000021275, ENSBTAG00000032166, ENSBTAG00000031561, ENSBTAG00000033252, ENSBTAG00000031564, ENSBTAG00000020905, ENSBTAG00000038716, ENSBTAG00000021045, ENSBTAG00000031061, ENSBTAG00000023823, ENSBTAG00000027665,…	666	580	6966	1.46072	0.122284	0.0215041
GOTERM_CC_FAT	GO:0031981~nuclear lumen	61	2.55872	0.00113518	ENSBTAG00000020777, ENSBTAG00000021795, ENSBTAG00000020776, ENSBTAG00000021131, ENSBTAG00000021275, ENSBTAG00000032166, ENSBTAG00000023610, ENSBTAG00000031561, ENSBTAG00000033252, ENSBTAG00000031564, ENSBTAG00000020905, ENSBTAG00000038716, ENSBTAG00000031061, ENSBTAG00000021045, ENSBTAG00000027665, ENSBTAG00000020940, ENSBTAG00000023471, ENSBTAG00000021943, ENSBTAG00000039916, ENSBTAG00000026248,…	666	426	6966	1.49772	0.357873	0.0480273
Annotation Cluster 5	Enrichment Score: 2.936702742983483
Category	Term	Count	%	PValue	Genes	List Total	Pop Hits	Pop Total	Fold Enrichment	Bonferroni	Benjamini
GOTERM_BP_FAT	GO:0006350~transcription	98	4.11074	1.8152e-10	ENSBTAG00000020777, ENSBTAG00000020776, ENSBTAG00000040384, ENSBTAG00000021918, ENSBTAG00000033252, ENSBTAG00000030956, ENSBTAG00000031061, ENSBTAG00000040381, ENSBTAG00000039075, ENSBTAG00000021992, ENSBTAG00000027665, ENSBTAG00000021789, ENSBTAG00000039951, ENSBTAG00000030966, ENSBTAG00000030965, ENSBTAG00000031106, ENSBTAG00000038321, ENSBTAG00000030578, ENSBTAG00000035018, ENSBTAG00000020517,…	916	492	8785	1.91033	4.32563e-07	4.32563e-07
SP_PIR_KEYWORDS	Transcription	93	3.90101	1.47617e-05	ENSBTAG00000020777, ENSBTAG00000020776, ENSBTAG00000040384, ENSBTAG00000039793, ENSBTAG00000021918, ENSBTAG00000030337, ENSBTAG00000036282, ENSBTAG00000030435, ENSBTAG00000033252, ENSBTAG00000020935, ENSBTAG00000030956, ENSBTAG00000038050, ENSBTAG00000037489, ENSBTAG00000031873, ENSBTAG00000024772, ENSBTAG00000030744, ENSBTAG00000040381, ENSBTAG00000031061, ENSBTAG00000021992, ENSBTAG00000039075,…	942	473	7349	1.53391	0.00593136	0.00297009
GOTERM_BP_FAT	GO:0045449~regulation of transcription	161	6.75336	7.39128e-05	ENSBTAG00000020777, ENSBTAG00000021795, ENSBTAG00000030951, ENSBTAG00000021918, ENSBTAG00000040585, ENSBTAG00000027569, ENSBTAG00000030956, ENSBTAG00000037566, ENSBTAG00000021993, ENSBTAG00000040381, ENSBTAG00000031061, ENSBTAG00000021045, ENSBTAG00000021992, ENSBTAG00000039075, ENSBTAG00000038842, ENSBTAG00000027665, ENSBTAG00000021996, ENSBTAG00000025211, ENSBTAG00000039453, ENSBTAG00000021789,…	916	1166	8785	1.32426	0.1615	0.0430797
Annotation Cluster 6	Enrichment Score: 2.619670120606566
Category	Term	Count	%	PValue	Genes	List Total	Pop Hits	Pop Total	Fold Enrichment	Bonferroni	Benjamini
GOTERM_BP_FAT	GO:0070271~protein complex biogenesis	36	1.51007	0.000185748	ENSBTAG00000023730, ENSBTAG00000034182, ENSBTAG00000034495, ENSBTAG00000035370, ENSBTAG00000030973, ENSBTAG00000030974, ENSBTAG00000040151, ENSBTAG00000039962, ENSBTAG00000027980, ENSBTAG00000037465, ENSBTAG00000026254, ENSBTAG00000026613, ENSBTAG00000037461, ENSBTAG00000021193, ENSBTAG00000021859, ENSBTAG00000021527, ENSBTAG00000025274, ENSBTAG00000027665, ENSBTAG00000020616, ENSBTAG00000021013,…	916	180	8785	1.91812	0.357686	0.0847295
GOTERM_BP_FAT	GO:0006461~protein complex assembly	36	1.51007	0.000185748	ENSBTAG00000023730, ENSBTAG00000034182, ENSBTAG00000034495, ENSBTAG00000035370, ENSBTAG00000030973, ENSBTAG00000030974, ENSBTAG00000040151, ENSBTAG00000039962, ENSBTAG00000027980, ENSBTAG00000037465, ENSBTAG00000026254, ENSBTAG00000026613, ENSBTAG00000037461, ENSBTAG00000021193, ENSBTAG00000021859, ENSBTAG00000021527, ENSBTAG00000025274, ENSBTAG00000027665, ENSBTAG00000020616, ENSBTAG00000021013,…	916	180	8785	1.91812	0.357686	0.0847295
Annotation Cluster 7	Enrichment Score: 2.385756841071866
Category	Term	Count	%	PValue	Genes	List Total	Pop Hits	Pop Total	Fold Enrichment	Bonferroni	Benjamini
GOTERM_BP_FAT	GO:0032774~RNA biosynthetic process	23	0.964765	3.49939e-06	ENSBTAG00000020777, ENSBTAG00000020776, ENSBTAG00000021932, ENSBTAG00000021836, ENSBTAG00000034495, ENSBTAG00000031544, ENSBTAG00000038865, ENSBTAG00000035370, ENSBTAG00000026660, ENSBTAG00000021016, ENSBTAG00000027983, ENSBTAG00000030966, ENSBTAG00000032887, ENSBTAG00000027980, ENSBTAG00000023601, ENSBTAG00000021523, ENSBTAG00000038321, ENSBTAG00000026254, ENSBTAG00000037489, ENSBTAG00000031656,…	916	74	8785	2.98087	0.00830439	0.00416085
GOTERM_BP_FAT	GO:0006351~transcription, DNA-dependent	22	0.922819	6.36316e-06	ENSBTAG00000020777, ENSBTAG00000020776, ENSBTAG00000021932, ENSBTAG00000021836, ENSBTAG00000034495, ENSBTAG00000031544, ENSBTAG00000038865, ENSBTAG00000035370, ENSBTAG00000026660, ENSBTAG00000021016, ENSBTAG00000027983, ENSBTAG00000030966, ENSBTAG00000032887, ENSBTAG00000027980, ENSBTAG00000023601, ENSBTAG00000021523, ENSBTAG00000038321, ENSBTAG00000026254, ENSBTAG00000037489, ENSBTAG00000031656,…	916	71	8785	2.97174	0.0150491	0.00504173
Annotation Cluster 8	Enrichment Score: 2.2314696261518545
Category	Term	Count	%	PValue	Genes	List Total	Pop Hits	Pop Total	Fold Enrichment	Bonferroni	Benjamini
SP_PIR_KEYWORDS	formylation	6	0.251678	0.000182878	ENSBTAG00000043559, ENSBTAG00000043564, ENSBTAG00000043584, ENSBTAG00000043556, ENSBTAG00000043568, ENSBTAG00000043577	942	6	7349	7.80149	0.0710559	0.018258
KEGG_PATHWAY	bta05012:Parkinson's disease	28	1.1745	0.000241614	ENSBTAG00000021759, ENSBTAG00000021776, ENSBTAG00000026650, ENSBTAG00000043546, ENSBTAG00000043564, ENSBTAG00000043563, ENSBTAG00000043568, ENSBTAG00000032954, ENSBTAG00000021651, ENSBTAG00000040564, ENSBTAG00000039582, ENSBTAG00000031503, ENSBTAG00000043561, ENSBTAG00000043560, ENSBTAG00000021976, ENSBTAG00000021491, ENSBTAG00000022613, ENSBTAG00000023823, ENSBTAG00000021971, ENSBTAG00000024957,…	521	127	4940	2.09047	0.042332	0.0213949
