# Supplementary material for: Transcriptome analysis reveals regional and temporal differences in mucosal immune system development in the small intestine of neonatal calves
Source: BMC Genomics. 2016 Aug 11;17:602. doi: 10.1186/s12864-016-2957-y (PMC4981982; doi:10.1186/s12864-016-2957-y)
Supplement: Additional file 2: — Regionally DE genes list. (XLSX 282 kb) [file 12864_2016_2957_MOESM2_ESM.xlsx]

## Sheet: Regional-DE-genes
Regional DE genes at different stages with fold change presented (FDR < 0.05)
Ensembl ID	D0	D7	D21	D42
ENSBTAG00000040082	-12.1822	-6.29416	-4.88091	-7.39246
ENSBTAG00000020889	-11.8658	-10.7501	-8.96211	-7.0724
ENSBTAG00000002609	-11.123	-6.98029	-6.71858	-5.0973
ENSBTAG00000033545	-10.6738	-5.3486	-2.81121	NA
ENSBTAG00000046144	-10.0708	-9.9793	-6.33442	-3.72576
ENSBTAG00000005128	-9.91887	-7.78408	-6.60924	-4.08832
ENSBTAG00000006360	-9.88148	-6.4654	-5.47149	-4.25465
ENSBTAG00000025009	-9.8318	-12.0696	-8.52395	-8.57559
ENSBTAG00000006263	-9.78047	-6.59122	-6.1349	-2.75443
ENSBTAG00000039504	-9.24216	NA	NA	-3.92358
ENSBTAG00000011525	-8.93417	-10.2364	-7.85359	-6.37023
ENSBTAG00000019140	-8.92752	-9.70362	-7.07579	NA
ENSBTAG00000012498	-8.90407	-7.21525	-6.57664	-6.32329
ENSBTAG00000027225	-8.89788	-8.44896	-8.07441	-4.58874
ENSBTAG00000046584	-8.81513	-5.32217	-5.03181	-2.91953
ENSBTAG00000044204	-8.66034	-5.97885	-5.6699	-3.73332
ENSBTAG00000007762	-8.1121	-5.10191	-5.52867	-3.56495
ENSBTAG00000034159	-8.02306	-6.82612	-6.98701	-5.16681
ENSBTAG00000012217	-7.87358	-5.83674	-6.64683	-5.07102
ENSBTAG00000015547	-7.6575	-6.21555	-6.48574	-5.74085
ENSBTAG00000011476	-7.46163	-6.0451	-5.82123	-5.59429
ENSBTAG00000002430	-7.45172	-4.93931	-5.77514	-4.36071
ENSBTAG00000013213	-7.44496	-6.79327	-6.17129	-4.76282
ENSBTAG00000013070	-7.29406	-4.64898	-3.80378	-2.09344
ENSBTAG00000047740	-7.25865	-6.52712	-6.6969	-5.55581
ENSBTAG00000031933	-7.21319	-6.19165	-7.32316	-4.30081
ENSBTAG00000006282	-7.05282	-5.89109	-4.99658	-3.48099
ENSBTAG00000046922	-6.9559	NA	NA	NA
ENSBTAG00000004580	-6.9319	-6.48905	-5.92409	-3.72613
ENSBTAG00000013849	-6.89322	-7.0367	-7.35215	-5.03892
ENSBTAG00000046022	-6.87628	-4.19674	-4.18548	-2.8645
ENSBTAG00000039237	-6.87393	-1.7301	1.06458	NA
ENSBTAG00000047177	-6.86863	NA	NA	NA
ENSBTAG00000010632	-6.85379	-6.24569	-7.90638	-8.10585
ENSBTAG00000031160	-6.81137	-1.19607	NA	NA
ENSBTAG00000046544	-6.75644	-3.45434	-3.26291	-2.00939
ENSBTAG00000001818	-6.72067	-5.95302	-6.45496	-4.39897
ENSBTAG00000013320	-6.67367	-4.61788	-3.61454	-2.31261
ENSBTAG00000001882	-6.65835	-5.00736	-4.36598	-2.89662
ENSBTAG00000039122	-6.64284	-2.7528	-3.851	-2.6111
ENSBTAG00000038337	-6.63673	-1.1975	NA	NA
ENSBTAG00000047986	-6.5552	NA	NA	NA
ENSBTAG00000001219	-6.46441	-1.77021	NA	NA
ENSBTAG00000048049	-6.45933	-1.77221	NA	NA
ENSBTAG00000047121	-6.42395	-1.49504	NA	NA
ENSBTAG00000007348	-6.33769	-4.68341	-4.91412	-4.16195
ENSBTAG00000005260	-6.3216	-5.38395	-5.47018	-4.44291
ENSBTAG00000032132	-6.31266	-5.81629	-5.95778	-3.69927
ENSBTAG00000047529	-6.31038	-1.09801	NA	NA
ENSBTAG00000008852	-6.27739	-6.50305	-6.71422	-5.09287
ENSBTAG00000013825	-6.23679	-5.13001	-4.84981	-3.62683
ENSBTAG00000017969	-6.22296	-6.81931	-5.10807	-3.64066
ENSBTAG00000024341	-6.19219	-4.59936	-3.58967	-5.17901
ENSBTAG00000046161	-6.1849	-1.91533	NA	NA
ENSBTAG00000046076	-6.18338	-1.78325	NA	NA
ENSBTAG00000034954	-6.17519	-4.28062	-4.72291	-3.16885
ENSBTAG00000048268	-6.15125	-1.28161	NA	NA
ENSBTAG00000012584	-5.8692	-7.31782	NA	NA
ENSBTAG00000016334	-5.77564	-4.69586	-5.29684	-4.34934
ENSBTAG00000046320	-5.73867	-3.83693	-3.82034	-2.63774
ENSBTAG00000006538	-5.65184	-4.15749	-3.8001	-1.85704
ENSBTAG00000047700	-5.57692	NA	2.54663	4.31267
ENSBTAG00000005925	-5.5276	-7.41722	-10.2578	-6.36172
ENSBTAG00000007958	-5.45135	-2.90297	-1.10696	NA
ENSBTAG00000017062	-5.43801	-5.69353	-4.81852	-3.53175
ENSBTAG00000035183	-5.39968	-5.57398	-6.52713	-3.25065
ENSBTAG00000031217	-5.33975	-3.99512	-3.99311	-2.64646
ENSBTAG00000020602	-5.32864	-1.85277	NA	NA
ENSBTAG00000006780	-5.27479	-4.86593	-4.58078	-3.01418
ENSBTAG00000003408	-5.22063	NA	NA	NA
ENSBTAG00000020750	-5.14532	-7.14988	-6.07958	-5.17449
ENSBTAG00000011887	-5.12541	-4.48521	-4.41688	-3.19035
ENSBTAG00000000448	-5.05217	-3.3301	-2.96559	-2.01302
ENSBTAG00000021358	-4.96815	-4.76598	-4.13853	-3.03225
ENSBTAG00000038496	-4.95319	-4.79785	-4.75217	-3.28419
ENSBTAG00000011411	-4.90074	-2.44753	-2.59058	-1.75651
ENSBTAG00000020622	-4.87532	-4.21668	-3.86626	-2.78935
ENSBTAG00000026080	-4.84741	-4.14716	-3.65657	-2.93228
ENSBTAG00000005891	-4.82681	-4.75671	-4.61399	-3.39747
ENSBTAG00000021092	-4.81915	-3.85531	-5.14814	-3.11686
ENSBTAG00000019567	-4.77891	-4.17291	-4.18418	-3.00878
ENSBTAG00000039028	-4.77399	-4.31737	NA	NA
ENSBTAG00000046375	-4.74536	-1.97193	NA	1.71858
ENSBTAG00000019799	-4.6405	-2.94127	-3.24907	-2.04336
ENSBTAG00000019554	-4.62541	-2.53569	-1.85979	NA
ENSBTAG00000032122	-4.59546	-3.74343	-3.66087	-2.49493
ENSBTAG00000043953	-4.55798	-4.2769	-4.12118	-2.88387
ENSBTAG00000018531	-4.54706	NA	1.01165	2.21629
ENSBTAG00000015374	-4.53324	-4.07926	-4.81092	-3.5302
ENSBTAG00000006894	-4.49861	-6.2033	-5.80325	-4.01241
ENSBTAG00000001376	-4.45893	-5.58846	-4.52842	-4.10245
ENSBTAG00000011692	-4.40156	-4.42746	-3.9613	-2.85475
ENSBTAG00000012638	-4.39399	-2.67302	NA	NA
ENSBTAG00000039581	-4.36634	-3.59269	-2.20234	-2.89039
ENSBTAG00000007052	-4.36337	-3.26373	-3.42392	-1.9999
ENSBTAG00000012684	-4.36046	-1.97321	-1.90787	NA
ENSBTAG00000005049	-4.23407	-3.80281	-3.58748	-2.74274
ENSBTAG00000002249	-4.23073	-3.79284	-6.08268	-5.67089
ENSBTAG00000021906	-4.2113	-1.92978	NA	NA
ENSBTAG00000019711	-4.195	-4.39125	-4.26166	-3.07083
ENSBTAG00000048135	-4.17509	NA	NA	NA
ENSBTAG00000040088	-4.12058	-6.59207	-5.48264	-5.01527
ENSBTAG00000014725	-4.11368	-2.62294	-1.9673	-1.42265
ENSBTAG00000037526	-4.10626	NA	NA	2.03144
ENSBTAG00000046813	-4.10179	NA	NA	1.39599
ENSBTAG00000016124	-4.0991	-4.89571	-4.14106	-3.14676
ENSBTAG00000007336	-4.07906	-2.95618	-2.79749	-1.80128
ENSBTAG00000031825	-4.07716	-1.29668	NA	NA
ENSBTAG00000005945	-4.06364	-2.53184	-2.23604	-1.93932
ENSBTAG00000010433	-4.0533	-1.5236	NA	1.87066
ENSBTAG00000034385	-4.03375	-2.66631	-2.51245	-1.77722
ENSBTAG00000011563	-4.02782	-2.2923	-2.09994	-1.85222
ENSBTAG00000020737	-3.9956	-4.87295	-3.84605	-2.43748
ENSBTAG00000025401	-3.99401	-3.42968	-3.29219	-2.2841
ENSBTAG00000001662	-3.97362	-4.18052	-4.66866	-3.48687
ENSBTAG00000018189	-3.9552	-3.55076	-3.51991	-2.37064
ENSBTAG00000047839	-3.90449	-5.46107	-5.49972	-4.40206
ENSBTAG00000008556	-3.88198	-4.74477	-4.75373	-3.76381
ENSBTAG00000013662	-3.87895	-2.48473	-2.40707	NA
ENSBTAG00000008299	-3.86738	-2.07943	-2.87828	NA
ENSBTAG00000022058	-3.8353	-2.34068	-2.10294	-2.92583
ENSBTAG00000038173	-3.81247	-1.65383	NA	NA
ENSBTAG00000022028	-3.79474	-1.95613	-1.22308	NA
ENSBTAG00000015511	-3.78622	-3.35807	-3.91649	-2.6523
ENSBTAG00000012866	-3.78094	NA	NA	NA
ENSBTAG00000030930	-3.73283	-4.12371	-3.93229	-2.83594
ENSBTAG00000002136	-3.69927	-4.0076	-3.76592	-2.71881
ENSBTAG00000013960	-3.68803	-3.10612	-2.79342	-1.84403
ENSBTAG00000007473	-3.65849	-4.08272	-4.07759	NA
ENSBTAG00000020674	-3.64575	-2.52417	-2.85207	-1.63975
ENSBTAG00000046744	-3.61698	-1.60912	NA	NA
ENSBTAG00000021844	-3.60578	-3.72853	-3.29948	-2.26634
ENSBTAG00000032152	-3.60237	-3.28942	-3.42903	-2.09909
ENSBTAG00000002738	-3.59871	-3.41987	-3.57726	-2.6048
ENSBTAG00000047482	-3.56573	NA	NA	NA
ENSBTAG00000020828	-3.56397	-1.45117	NA	NA
ENSBTAG00000007378	-3.56359	-2.67902	-1.54695	-1.87779
ENSBTAG00000008946	-3.5109	1.64681	1.70428	NA
ENSBTAG00000001983	-3.50591	-3.4223	-3.06786	-2.00894
ENSBTAG00000038154	-3.48197	-1.97141	-1.77482	NA
ENSBTAG00000001060	-3.45971	-3.75757	-4.00635	-2.9681
ENSBTAG00000045742	-3.45041	-2.72634	-3.21567	-1.84412
ENSBTAG00000015632	-3.4318	-1.5354	-1.73421	NA
ENSBTAG00000026796	-3.4123	-2.72442	-3.31762	-1.70394
ENSBTAG00000030711	-3.40941	-3.04775	-1.95051	NA
ENSBTAG00000014218	-3.39622	-2.75796	-2.25417	NA
ENSBTAG00000023780	-3.3934	-1.10151	-2.12793	NA
ENSBTAG00000021842	-3.39218	-1.38257	-1.5564	NA
ENSBTAG00000008495	-3.38346	-3.83865	-3.76943	-2.54776
ENSBTAG00000014149	-3.37632	-3.76515	-4.23074	-3.67679
ENSBTAG00000017659	-3.36932	-3.13007	-2.95234	-1.86046
ENSBTAG00000013761	-3.32342	-3.09809	-3.64713	-2.58056
ENSBTAG00000001580	-3.31909	-4.06123	-4.36281	-3.13361
ENSBTAG00000030523	-3.30994	-2.65508	-2.58713	-2.05082
ENSBTAG00000014611	-3.2661	-3.2246	-3.26126	-2.74518
ENSBTAG00000001029	-3.26306	-2.33087	-2.39736	-1.76657
ENSBTAG00000001511	-3.25315	-4.19399	-3.98804	-3.2196
ENSBTAG00000000730	-3.24851	-2.03815	-1.08184	NA
ENSBTAG00000017040	-3.23229	NA	NA	NA
ENSBTAG00000019354	-3.22831	-2.46631	-1.94165	-1.75606
ENSBTAG00000006812	-3.22791	NA	-1.06623	NA
ENSBTAG00000039340	-3.2274	-4.31875	-4.06081	-2.27546
ENSBTAG00000000735	-3.22303	-2.35996	-2.45967	-1.85578
ENSBTAG00000019390	-3.21141	NA	NA	-2.69765
ENSBTAG00000040193	-3.20885	-3.13713	-2.61053	NA
ENSBTAG00000015558	-3.19832	NA	NA	NA
ENSBTAG00000008479	-3.1904	-3.56412	-4.32358	-1.86176
ENSBTAG00000015133	-3.1784	-1.7192	-2.13601	NA
ENSBTAG00000037989	-3.17748	-2.70736	-2.84873	-2.1589
ENSBTAG00000021145	-3.16624	-3.2632	-3.17833	-2.2974
ENSBTAG00000011981	-3.145	-4.84864	-4.97607	-3.89164
ENSBTAG00000019291	-3.1369	-1.86571	-1.85789	-1.45954
ENSBTAG00000001292	-3.11586	-2.07612	NA	1.04033
ENSBTAG00000014400	-3.07075	-3.49522	-3.36652	-2.65752
ENSBTAG00000001615	-3.04514	-2.43471	-2.53225	-1.73661
ENSBTAG00000003707	-3.03095	-2.95443	-3.15339	-2.22382
ENSBTAG00000008006	-3.02015	-3.76172	-3.47537	-2.5815
ENSBTAG00000039620	-3.01869	-2.47513	-2.20035	-1.89874
ENSBTAG00000007826	-3.01673	-1.52447	-2.70695	-1.69979
ENSBTAG00000026505	-2.99925	-2.8447	-3.37326	-2.26844
ENSBTAG00000013791	-2.99822	-2.24813	-1.64044	NA
ENSBTAG00000007783	-2.99807	-2.99583	-3.10501	-2.21656
ENSBTAG00000003255	-2.99475	-1.43484	NA	NA
ENSBTAG00000031430	-2.98968	-1.51314	-1.56316	-1.3161
ENSBTAG00000019627	-2.9781	-2.00385	-1.9936	NA
ENSBTAG00000037651	-2.97663	NA	3.12035	3.07468
ENSBTAG00000015086	-2.95897	NA	NA	NA
ENSBTAG00000034295	-2.95874	-1.10346	NA	NA
ENSBTAG00000003016	-2.95557	-2.52312	-2.36067	-1.7971
ENSBTAG00000017215	-2.95267	-3.6958	-3.89402	-3.03186
ENSBTAG00000013339	-2.95073	-3.50852	-3.09286	-3.97407
ENSBTAG00000001927	-2.94573	-2.46108	-2.9972	-1.74505
ENSBTAG00000006630	-2.94301	-1.20215	NA	NA
ENSBTAG00000000736	-2.92037	-3.3996	-2.85567	-2.28185
ENSBTAG00000026375	-2.91246	-2.78556	-3.16008	-2.01475
ENSBTAG00000020297	-2.90531	-1.33402	-1.32851	NA
ENSBTAG00000006086	-2.88914	-2.07803	-2.33694	-1.88458
ENSBTAG00000038770	-2.87481	NA	-1.69691	-1.24803
ENSBTAG00000020736	-2.8336	-1.52169	-1.70464	NA
ENSBTAG00000031773	-2.82975	NA	-1.04242	NA
ENSBTAG00000012855	-2.81453	-1.45171	-1.36634	NA
ENSBTAG00000008471	-2.81164	NA	NA	NA
ENSBTAG00000037804	-2.80927	-3.79477	-3.56955	-3.83651
ENSBTAG00000016175	-2.77852	-1.88981	-1.63255	NA
ENSBTAG00000015351	-2.77732	2.62239	2.07744	2.38004
ENSBTAG00000011421	-2.77149	-3.31616	-3.38407	-2.49716
ENSBTAG00000045974	-2.76061	-2.34697	-2.08249	-1.55496
ENSBTAG00000019343	-2.74758	-2.26344	-2.23821	-1.29338
ENSBTAG00000004835	-2.74438	-2.11336	-1.06292	NA
ENSBTAG00000003313	-2.7365	-2.6443	-2.78129	-2.0451
ENSBTAG00000003727	-2.7253	-3.31531	-3.34197	-2.86886
ENSBTAG00000008021	-2.71265	NA	NA	NA
ENSBTAG00000000616	-2.71249	-3.50838	-3.48873	-3.27319
ENSBTAG00000010704	-2.71021	-3.22877	-3.79869	-2.14784
ENSBTAG00000012401	-2.68824	-1.60006	-1.759	NA
ENSBTAG00000015510	-2.68628	-3.38772	-3.21674	-2.64971
ENSBTAG00000012408	-2.66685	-3.0777	-2.64797	-1.82176
ENSBTAG00000001987	-2.66266	-2.48094	-2.65871	-1.80744
ENSBTAG00000011242	-2.66235	-2.59313	-2.59531	-2.03279
ENSBTAG00000013160	-2.656	-1.13098	NA	NA
ENSBTAG00000020499	-2.65557	-2.17201	-1.65662	-1.70947
ENSBTAG00000022067	-2.6552	-1.28103	-2.08758	NA
ENSBTAG00000001085	-2.65237	-3.62194	-2.98288	-2.05372
ENSBTAG00000003892	-2.65235	NA	NA	NA
ENSBTAG00000033565	-2.65132	-2.84511	-2.84186	-2.00794
ENSBTAG00000004906	-2.64777	-2.32287	-2.65012	-1.6526
ENSBTAG00000008140	-2.64133	NA	NA	NA
ENSBTAG00000016936	-2.63298	NA	NA	NA
ENSBTAG00000013185	-2.61445	-2.17403	-2.59816	-2.18435
ENSBTAG00000008827	-2.61306	-3.25267	-3.34339	-2.40767
ENSBTAG00000002080	-2.60104	NA	NA	NA
ENSBTAG00000019250	-2.60077	-3.08948	-2.94586	-2.22597
ENSBTAG00000018349	-2.59581	-1.3905	-1.47738	-1.16807
ENSBTAG00000031444	-2.58592	-2.48467	-2.50419	-2.00181
ENSBTAG00000030182	-2.58394	NA	NA	NA
ENSBTAG00000021654	-2.57916	-1.06698	-1.10568	NA
ENSBTAG00000037539	-2.57021	-2.69431	-2.46698	-1.92339
ENSBTAG00000009078	-2.56906	-2.27042	-2.57158	-1.38792
ENSBTAG00000018900	-2.56456	-2.51957	-2.19935	-1.88553
ENSBTAG00000023426	-2.56307	-2.02307	-2.54916	-1.45683
ENSBTAG00000003791	-2.56274	-3.57566	-4.57285	-3.18999
ENSBTAG00000039509	-2.56181	-1.80178	1.50711	2.0831
ENSBTAG00000005825	-2.55308	-2.53145	-2.80963	-2.03668
ENSBTAG00000017655	-2.55098	-2.84696	-2.70816	-2.04527
ENSBTAG00000047766	-2.54788	NA	NA	NA
ENSBTAG00000023407	-2.54576	-4.49291	-3.43083	-3.35979
ENSBTAG00000009956	-2.54425	-1.72809	-1.95745	NA
ENSBTAG00000015692	-2.53971	-3.93334	-3.33052	-2.97495
ENSBTAG00000010517	-2.52995	NA	NA	NA
ENSBTAG00000005766	-2.52577	-1.61145	-1.53389	NA
ENSBTAG00000002309	-2.51974	-1.54261	NA	NA
ENSBTAG00000016260	-2.51803	-3.76044	-3.43751	-3.1021
ENSBTAG00000016519	-2.51415	-1.8811	-1.78131	-1.1209
ENSBTAG00000014953	-2.50793	NA	-1.58826	NA
ENSBTAG00000012184	-2.5063	-2.06397	-2.13942	NA
ENSBTAG00000006680	-2.50519	-1.92846	-1.63478	-1.16378
ENSBTAG00000012858	-2.50468	-1.98483	-1.88412	-1.76965
ENSBTAG00000012489	-2.50324	-3.36822	-3.2625	-1.93528
ENSBTAG00000047462	-2.49202	-1.66907	-1.6724	NA
ENSBTAG00000016033	-2.48046	NA	NA	NA
ENSBTAG00000020080	-2.47103	NA	NA	NA
ENSBTAG00000003808	-2.46739	-3.70098	-3.3987	-2.61986
ENSBTAG00000008008	-2.45573	-2.23666	-1.81932	-1.36138
ENSBTAG00000018223	-2.45457	-1.98583	NA	NA
ENSBTAG00000008105	-2.44849	-2.60196	-2.6394	-1.74761
ENSBTAG00000031583	-2.4358	NA	-1.09397	NA
ENSBTAG00000037565	-2.41654	-2.39299	-2.29736	-1.7954
ENSBTAG00000019329	-2.41619	-2.42142	-2.65519	-1.77919
ENSBTAG00000005908	-2.415	-1.55403	-1.75048	NA
ENSBTAG00000007932	-2.4145	-2.5696	-2.41799	-2.11424
ENSBTAG00000035643	-2.41239	-2.30342	-2.70777	-1.62035
ENSBTAG00000016213	-2.40994	-1.72898	-2.07928	-1.32891
ENSBTAG00000047322	-2.40953	-1.86988	-2.10915	NA
ENSBTAG00000017026	-2.40119	-2.58332	-2.66203	-1.97898
ENSBTAG00000008074	-2.39916	-1.95443	-2.02276	-1.16002
ENSBTAG00000010077	-2.39862	-2.65511	-2.91431	-2.03376
ENSBTAG00000008160	-2.39454	-2.90519	-2.83722	-2.11191
ENSBTAG00000015426	-2.39057	-1.25559	NA	NA
ENSBTAG00000032084	-2.38648	NA	-1.11273	-1.15152
ENSBTAG00000009705	-2.38359	NA	NA	NA
ENSBTAG00000011998	-2.3802	-1.72948	-1.77882	NA
ENSBTAG00000039160	-2.36066	-2.49133	-2.4586	-1.8727
ENSBTAG00000005432	-2.35737	-1.76615	-1.68172	-1.23252
ENSBTAG00000003833	-2.3559	-2.53828	-2.76629	-2.0439
ENSBTAG00000007334	-2.35421	-1.93189	-1.89393	-1.62432
ENSBTAG00000003946	-2.35349	-2.27889	-2.07491	-1.21494
ENSBTAG00000046690	-2.35214	-2.71172	-2.74453	-2.14434
ENSBTAG00000006349	-2.34937	-2.44243	-1.65694	NA
ENSBTAG00000008864	-2.34754	-1.33438	-1.29688	NA
ENSBTAG00000018249	-2.34265	-3.51085	-3.22968	-2.85148
ENSBTAG00000031756	-2.33698	NA	-1.3752	NA
ENSBTAG00000010774	-2.33664	-2.35228	-2.73611	-1.84296
ENSBTAG00000019095	-2.33173	NA	NA	1.58854
ENSBTAG00000019203	-2.32892	NA	NA	NA
ENSBTAG00000006363	-2.32793	-1.99638	-2.94584	NA
ENSBTAG00000048112	-2.32682	-1.2034	NA	NA
ENSBTAG00000009714	-2.32081	-2.51276	-2.69054	-1.82487
ENSBTAG00000006762	-2.31629	-2.29738	-1.48717	NA
ENSBTAG00000010384	-2.31506	-2.78543	-2.76735	-1.97185
ENSBTAG00000003971	-2.31141	-2.40556	-2.77809	-1.88585
ENSBTAG00000010276	-2.30096	-1.85927	-1.90969	-1.25422
ENSBTAG00000032819	-2.29999	-2.75231	NA	NA
ENSBTAG00000006377	-2.2961	-2.19286	-1.86647	-1.54594
ENSBTAG00000016223	-2.28319	-2.99339	-2.97673	-2.38293
ENSBTAG00000002041	-2.28128	-2.278	-2.13779	-1.59254
ENSBTAG00000039462	-2.27957	-1.96657	-2.25875	NA
ENSBTAG00000006404	-2.2777	-1.84664	-1.8929	-1.09642
ENSBTAG00000008028	-2.27336	-1.60781	-1.50438	-1.07504
ENSBTAG00000016864	-2.27289	NA	NA	1.5784
ENSBTAG00000001298	-2.2691	-1.53971	-1.70229	-1.1
ENSBTAG00000004782	-2.26771	-1.85323	-1.89825	-1.20435
ENSBTAG00000025782	-2.26079	-3.99047	-3.75546	-3.38173
ENSBTAG00000011238	-2.25272	-1.46311	-1.53491	-1.19726
ENSBTAG00000015505	-2.24747	-1.50745	-2.19266	-1.18467
ENSBTAG00000021048	-2.247	NA	NA	NA
ENSBTAG00000004085	-2.24629	-1.81107	-2.02275	-1.35729
ENSBTAG00000047707	-2.24207	-2.42252	-2.06752	-1.52654
ENSBTAG00000001231	-2.24119	-2.00866	-1.53452	NA
ENSBTAG00000014944	-2.23942	-2.70014	-2.16306	-1.68989
ENSBTAG00000007121	-2.2325	-1.4083	-1.59504	NA
ENSBTAG00000007638	-2.23233	-1.74949	-1.73133	-1.44727
ENSBTAG00000021837	-2.22842	-1.61844	-1.76131	-1.09024
ENSBTAG00000024086	-2.22054	-1.15968	NA	NA
ENSBTAG00000015685	-2.21989	-1.56919	NA	NA
ENSBTAG00000008900	-2.21668	-1.50568	NA	NA
ENSBTAG00000020908	-2.20947	-2.07958	-2.19347	-1.8445
ENSBTAG00000005304	-2.2059	-1.34424	-1.33613	NA
ENSBTAG00000018216	-2.20534	-1.76866	-1.91325	NA
ENSBTAG00000015255	-2.20353	-2.26833	-2.0376	-1.59151
ENSBTAG00000027715	-2.18949	-1.81437	-2.06611	-1.24303
ENSBTAG00000004950	-2.18459	NA	NA	NA
ENSBTAG00000019777	-2.18243	-1.6879	-1.88975	NA
ENSBTAG00000021538	-2.17329	-2.1531	-2.27493	-1.62407
ENSBTAG00000019067	-2.17129	-2.20565	-2.19666	-1.64416
ENSBTAG00000036224	-2.16337	NA	NA	NA
ENSBTAG00000016625	-2.15248	-3.32215	-3.2254	-2.45513
ENSBTAG00000000656	-2.14809	-2.65382	-2.65855	-2.35177
ENSBTAG00000009784	-2.14307	NA	NA	NA
ENSBTAG00000008695	-2.14037	-3.22111	-3.17106	-2.52506
ENSBTAG00000008793	-2.13367	NA	NA	NA
ENSBTAG00000011584	-2.13354	-2.6284	-2.99268	-2.30666
ENSBTAG00000020921	-2.12357	-2.64302	-2.70475	-2.35155
ENSBTAG00000016738	-2.12099	-2.36952	-2.58613	-2.01765
ENSBTAG00000008436	-2.12023	-2.06156	-2.04054	-1.55152
ENSBTAG00000021217	-2.11731	-1.72935	-1.45274	NA
ENSBTAG00000021768	-2.11688	-2.43263	-2.3352	-1.97508
ENSBTAG00000010689	-2.11392	-3.69497	-3.24694	-2.27881
ENSBTAG00000005685	-2.11301	-2.5828	-1.64725	-2.08405
ENSBTAG00000033441	-2.11287	-1.6927	-1.67313	-1.28567
ENSBTAG00000013569	-2.10957	NA	NA	NA
ENSBTAG00000001597	-2.10734	-3.38225	-3.02883	-2.75015
ENSBTAG00000015074	-2.10577	NA	NA	NA
ENSBTAG00000023452	-2.10514	-1.56718	-1.99914	NA
ENSBTAG00000030897	-2.10308	-2.32487	-1.91527	NA
ENSBTAG00000026278	-2.09595	NA	NA	1.03854
ENSBTAG00000019017	-2.09068	NA	NA	NA
ENSBTAG00000005390	-2.08331	-1.78692	-1.96949	-1.23275
ENSBTAG00000017071	-2.08297	NA	NA	1.27491
ENSBTAG00000021582	-2.08263	-2.05115	-2.2777	-1.69802
ENSBTAG00000013730	-2.08196	NA	NA	NA
ENSBTAG00000000281	-2.07736	-1.78095	-1.95003	NA
ENSBTAG00000030593	-2.07093	-2.7192	-2.95021	-2.17939
ENSBTAG00000016619	-2.06843	-1.68025	-2.02494	-1.24489
ENSBTAG00000013533	-2.06116	NA	NA	NA
ENSBTAG00000008958	-2.05831	-2.55233	-2.55908	-1.99854
ENSBTAG00000013669	-2.05438	-1.88161	-1.98358	-1.21748
ENSBTAG00000013923	-2.04966	-2.54517	-1.71212	NA
ENSBTAG00000000064	-2.04623	-1.76226	-2.0182	-1.3627
ENSBTAG00000030646	-2.04548	-1.26963	-1.00871	NA
ENSBTAG00000011059	-2.034	-1.49397	-1.89348	-1.04671
ENSBTAG00000001631	-2.03175	-1.79581	-1.76789	-1.13699
ENSBTAG00000005278	-2.03029	-1.951	-2.08375	-1.54195
ENSBTAG00000000837	-2.02982	-2.8646	-2.85398	-2.2203
ENSBTAG00000016746	-2.0269	-1.66839	-1.83761	NA
ENSBTAG00000008552	-2.02515	-1.44628	-1.23335	-1.06969
ENSBTAG00000024918	-2.01826	NA	-1.25969	-1.0865
ENSBTAG00000015278	-2.01059	-1.31558	-1.5073	NA
ENSBTAG00000016551	-2.01004	-1.47093	-1.58682	NA
ENSBTAG00000046484	-2.00815	-1.07767	NA	-1.29041
ENSBTAG00000000440	-1.99726	-1.22428	NA	NA
ENSBTAG00000021219	-1.99685	-1.64534	-1.53142	-1.0892
ENSBTAG00000004291	-1.99652	-2.41833	-2.37486	-1.91443
ENSBTAG00000008088	-1.9947	-2.44328	-2.32103	-1.96267
ENSBTAG00000040356	-1.99102	1.11836	1.48334	1.41629
ENSBTAG00000012637	-1.98469	NA	-1.06972	-1.02036
ENSBTAG00000037902	-1.98452	NA	NA	NA
ENSBTAG00000011455	-1.97982	-2.08099	-2.15422	-1.45901
ENSBTAG00000005382	-1.97855	NA	-1.21448	NA
ENSBTAG00000000030	-1.97432	-2.05368	-2.02217	-1.44623
ENSBTAG00000005404	-1.97197	-2.27025	-1.92124	-1.40333
ENSBTAG00000010590	-1.97091	-1.03206	NA	NA
ENSBTAG00000007501	-1.96599	NA	NA	NA
ENSBTAG00000008180	-1.96432	-2.01796	-2.20458	-1.53934
ENSBTAG00000003578	-1.96285	-1.59032	-1.62348	NA
ENSBTAG00000019603	-1.95855	-1.34536	-1.41423	NA
ENSBTAG00000016958	-1.95384	-2.23277	-2.30808	-1.68391
ENSBTAG00000009819	-1.95355	-1.76472	-1.86152	-1.11889
ENSBTAG00000001725	-1.95336	NA	NA	NA
ENSBTAG00000011044	-1.95133	-1.7168	-1.74219	-1.17579
ENSBTAG00000000638	-1.95077	-2.04681	-2.10909	-1.49499
ENSBTAG00000014707	-1.94992	2.26705	1.54585	1.7451
ENSBTAG00000015101	-1.94243	-1.94985	-2.15428	-1.61102
ENSBTAG00000009097	-1.93841	-2.1161	-2.23096	-1.69472
ENSBTAG00000014326	-1.93172	-1.88776	-2.22787	-1.44776
ENSBTAG00000005313	-1.92649	-2.47915	-1.99908	-1.55365
ENSBTAG00000030965	-1.92623	-1.69854	-1.85051	-1.19011
ENSBTAG00000013108	-1.92622	-1.72336	-1.77003	-1.6978
ENSBTAG00000003434	-1.92494	-2.19393	-2.60836	-1.06956
ENSBTAG00000005979	-1.92291	-2.26841	-2.52788	-1.81062
ENSBTAG00000015751	-1.91001	-1.74819	-1.00045	NA
ENSBTAG00000001938	-1.9081	-1.3394	-1.55448	NA
ENSBTAG00000015280	-1.90771	-1.9524	-1.83192	-1.22494
ENSBTAG00000014551	-1.90584	-1.61025	-1.89385	-1.51487
ENSBTAG00000026971	-1.90371	-2.21449	-2.22494	-1.66065
ENSBTAG00000007375	-1.90305	-1.50042	-1.42605	NA
ENSBTAG00000012909	-1.90298	NA	NA	NA
ENSBTAG00000032217	-1.90029	-1.26197	-1.39025	-1.00541
ENSBTAG00000002981	-1.89735	NA	-1.606	NA
ENSBTAG00000002756	-1.89666	-1.8033	-1.93763	-1.38746
ENSBTAG00000006582	-1.89494	-4.07519	-3.79423	-3.96121
ENSBTAG00000024578	-1.89283	-2.3917	-2.57374	-1.92518
ENSBTAG00000003312	-1.8928	-3.1349	-3.24842	-2.72262
ENSBTAG00000019297	-1.89175	-1.46484	-1.82619	NA
ENSBTAG00000013069	-1.89154	-2.15056	-2.14331	-1.19957
ENSBTAG00000001816	-1.89083	-1.26745	NA	NA
ENSBTAG00000020685	-1.89066	-1.91724	-2.25353	-1.63168
ENSBTAG00000038047	-1.88807	-1.41136	-1.7369	NA
ENSBTAG00000043951	-1.88318	NA	NA	NA
ENSBTAG00000014156	-1.88193	-1.1137	-1.18537	NA
ENSBTAG00000001824	-1.88152	-1.9039	-1.75281	-1.11505
ENSBTAG00000044006	-1.8799	-1.73698	-1.83671	-1.27459
ENSBTAG00000021673	-1.8791	-2.19942	-2.18865	-1.9042
ENSBTAG00000016649	-1.87845	NA	NA	NA
ENSBTAG00000007247	-1.87838	-1.60307	-1.81644	-1.14434
ENSBTAG00000017622	-1.87673	-1.3015	-1.48717	NA
ENSBTAG00000017741	-1.87207	-1.34569	NA	NA
ENSBTAG00000003460	-1.87083	-2.59338	-2.90198	-2.24931
ENSBTAG00000006025	-1.86784	-1.21268	-1.05406	NA
ENSBTAG00000019743	-1.8645	-1.93944	-1.91923	-1.38296
ENSBTAG00000021686	-1.8566	-1.5864	-1.57279	-1.01824
ENSBTAG00000046862	-1.85593	-2.22439	-2.07976	-1.70926
ENSBTAG00000016444	-1.85255	-2.65586	-2.54747	-2.44179
ENSBTAG00000032360	-1.85082	-2.27317	-2.60575	-2.07297
ENSBTAG00000007102	-1.84746	-1.74491	-1.73416	-1.12552
ENSBTAG00000004729	-1.84699	-1.88355	-1.99402	-1.18739
ENSBTAG00000020710	-1.8464	-1.20194	-1.64748	-1.21131
ENSBTAG00000014343	-1.84457	-1.02311	-1.06241	NA
ENSBTAG00000001717	-1.84243	-1.95145	-2.26017	-1.43949
ENSBTAG00000016048	-1.83703	-1.30223	-1.21562	NA
ENSBTAG00000013541	-1.83693	-1.6221	-1.85139	-1.26582
ENSBTAG00000009177	-1.83483	NA	NA	NA
ENSBTAG00000003836	-1.82228	-2.39988	-2.35208	-1.81665
ENSBTAG00000010718	-1.8187	-2.40941	-2.0977	-1.70661
ENSBTAG00000010721	-1.8158	-2.05424	-2.30324	-1.69966
ENSBTAG00000019276	-1.81557	-1.81566	-2.05291	-1.21467
ENSBTAG00000000292	-1.81403	-1.09826	NA	NA
ENSBTAG00000011572	-1.80859	-1.67513	-1.72011	-1.32564
ENSBTAG00000006065	-1.80688	-1.83098	-2.06196	-1.30787
ENSBTAG00000014595	-1.80607	-2.10304	-2.24049	-1.56073
ENSBTAG00000047330	-1.80251	NA	NA	NA
ENSBTAG00000005275	-1.80116	NA	-1.33727	NA
ENSBTAG00000003820	-1.79905	-2.06252	-1.78756	-1.3345
ENSBTAG00000003989	-1.7981	-1.19175	NA	NA
ENSBTAG00000006185	-1.79506	-1.03453	-1.00012	NA
ENSBTAG00000025126	-1.79425	NA	NA	NA
ENSBTAG00000046548	-1.79172	-1.09121	NA	NA
ENSBTAG00000015815	-1.78624	1.04645	1.65035	1.68647
ENSBTAG00000006951	-1.77939	-1.83421	-1.84723	-1.31464
ENSBTAG00000009661	-1.77771	NA	-1.0919	NA
ENSBTAG00000016131	-1.77627	-2.25175	-2.35143	-1.71905
ENSBTAG00000016335	-1.77558	-1.33861	-1.7538	NA
ENSBTAG00000046910	-1.7752	-1.83555	-1.93794	-1.32989
ENSBTAG00000005269	-1.77282	-1.69532	-1.78103	NA
ENSBTAG00000014453	-1.76937	NA	NA	NA
ENSBTAG00000017329	-1.76706	-1.84257	-2.08234	-1.20525
ENSBTAG00000008216	-1.76429	-1.74054	-1.89883	-1.14253
ENSBTAG00000013631	-1.76357	-1.85317	-2.05464	-1.38603
ENSBTAG00000002028	-1.76165	-1.98765	-2.13613	-1.42887
ENSBTAG00000008181	-1.75909	-2.03257	-2.23857	-1.57463
ENSBTAG00000013291	-1.7563	-1.72001	-1.42803	NA
ENSBTAG00000027426	-1.75569	-2.33859	-2.66789	-2.09887
ENSBTAG00000005077	-1.75179	-1.07915	-1.02938	NA
ENSBTAG00000039163	-1.74665	NA	-1.04814	NA
ENSBTAG00000011416	-1.74649	NA	NA	NA
ENSBTAG00000014526	-1.74218	-1.87845	-2.05334	-1.50937
ENSBTAG00000021205	-1.74133	NA	NA	NA
ENSBTAG00000015595	-1.74015	-1.93738	-2.12363	-1.48596
ENSBTAG00000018155	-1.73918	-1.31495	-1.47816	NA
ENSBTAG00000011338	-1.73918	-1.08178	-1.42972	-1.08977
ENSBTAG00000038428	-1.73887	NA	-1.0583	NA
ENSBTAG00000015145	-1.73793	NA	NA	NA
ENSBTAG00000011614	-1.73677	-2.11868	-1.94656	-1.66368
ENSBTAG00000021424	-1.73355	-1.42592	-1.60961	-1.15016
ENSBTAG00000002742	-1.73303	-2.11712	-2.38066	-1.66997
ENSBTAG00000014230	-1.73259	-1.78379	-2.06033	-1.25391
ENSBTAG00000006324	-1.73076	-1.08479	-1.10475	NA
ENSBTAG00000001517	-1.72903	NA	NA	1.07478
ENSBTAG00000004471	-1.72889	-1.30107	-1.52069	-1.12617
ENSBTAG00000005280	-1.72779	4.37428	4.39547	4.21547
ENSBTAG00000004943	-1.72462	-1.85099	-2.04446	-1.38885
ENSBTAG00000005010	-1.72379	-1.48393	-1.51748	-1.01396
ENSBTAG00000014912	-1.72344	NA	NA	NA
ENSBTAG00000030425	-1.72327	NA	NA	NA
ENSBTAG00000047133	-1.72272	NA	-1.30167	NA
ENSBTAG00000040392	-1.72213	-1.02436	NA	NA
ENSBTAG00000007763	-1.72188	-1.10704	NA	NA
ENSBTAG00000017683	-1.71877	-1.4147	NA	NA
ENSBTAG00000018451	-1.71781	NA	NA	NA
ENSBTAG00000002058	-1.71674	-1.58428	-1.98835	-1.31102
ENSBTAG00000019210	-1.71516	-1.59606	-1.77345	NA
ENSBTAG00000025462	-1.71357	-1.63075	-1.79058	-1.38027
ENSBTAG00000004993	-1.71229	NA	NA	NA
ENSBTAG00000008292	-1.71154	-1.03678	-1.16522	NA
ENSBTAG00000020420	-1.71055	-1.95727	-2.18487	-1.76122
ENSBTAG00000023938	-1.70805	-1.3986	-1.68146	-1.05619
ENSBTAG00000021957	-1.70487	-2.17575	-2.34435	-1.7859
ENSBTAG00000014380	-1.70383	-2.01682	-2.17447	-1.59812
ENSBTAG00000016534	-1.70327	-1.95336	-1.97241	-1.50119
ENSBTAG00000020752	-1.70079	-1.4646	-1.57038	-1.06937
ENSBTAG00000015089	-1.70076	NA	NA	NA
ENSBTAG00000027879	-1.70067	NA	NA	NA
ENSBTAG00000006108	-1.70005	-1.61069	-1.16898	NA
ENSBTAG00000018463	-1.69972	NA	NA	NA
ENSBTAG00000047062	-1.69665	-1.65119	-2.11316	-1.544
ENSBTAG00000038488	-1.69551	NA	NA	NA
ENSBTAG00000005745	-1.69478	NA	NA	NA
ENSBTAG00000002472	-1.69458	-1.79828	-2.08371	-1.66771
ENSBTAG00000013573	-1.69418	-1.13889	-1.38577	NA
ENSBTAG00000008203	-1.69109	NA	NA	NA
ENSBTAG00000016116	-1.68802	-2.14863	-2.19697	-2.02948
ENSBTAG00000039695	-1.68713	-2.13356	-2.2072	-1.7975
ENSBTAG00000030913	-1.68712	1.11472	NA	NA
ENSBTAG00000014076	-1.67518	-2.38102	-2.49809	-1.84393
ENSBTAG00000009902	-1.67334	-1.73288	-1.29894	NA
ENSBTAG00000006240	-1.66837	-1.83772	-1.625	-1.26316
ENSBTAG00000006024	-1.66741	NA	NA	NA
ENSBTAG00000025778	-1.66611	NA	-1.19578	NA
ENSBTAG00000013577	-1.66345	-1.11666	NA	NA
ENSBTAG00000025221	-1.65962	-1.00663	-1.23716	NA
ENSBTAG00000003490	-1.65286	-2.3667	-2.34641	-1.85221
ENSBTAG00000019014	-1.65141	-1.426	-1.65251	-1.08059
ENSBTAG00000039962	-1.65094	NA	NA	NA
ENSBTAG00000004881	-1.65053	NA	-1.23299	-1.08717
ENSBTAG00000019822	-1.64935	NA	NA	NA
ENSBTAG00000004286	-1.64834	-1.08959	NA	NA
ENSBTAG00000002480	-1.64821	-1.06094	-1.32349	NA
ENSBTAG00000027764	-1.64278	-1.11195	-1.18417	NA
ENSBTAG00000017798	-1.64022	-1.02918	-1.34078	NA
ENSBTAG00000000078	-1.6401	NA	NA	NA
ENSBTAG00000014964	-1.63537	NA	NA	NA
ENSBTAG00000030335	-1.63349	NA	NA	NA
ENSBTAG00000021301	-1.63345	NA	NA	NA
ENSBTAG00000018103	-1.63244	-1.40903	-1.91636	-1.13953
ENSBTAG00000008499	-1.63138	-1.39547	-1.37256	NA
ENSBTAG00000035319	-1.63111	-1.63545	-1.84773	-1.05385
ENSBTAG00000018176	-1.63103	-1.76645	-1.73817	-1.1451
ENSBTAG00000030650	-1.62961	NA	NA	NA
ENSBTAG00000026819	-1.6291	-1.40607	-1.35676	-1.07325
ENSBTAG00000004428	-1.62879	-1.08871	-1.43513	NA
ENSBTAG00000003895	-1.62737	NA	NA	NA
ENSBTAG00000045172	-1.62599	-1.30027	-1.46487	NA
ENSBTAG00000013168	-1.61992	NA	-1.26234	NA
ENSBTAG00000020172	-1.61654	-1.19221	-1.20515	NA
ENSBTAG00000002296	-1.61195	NA	NA	NA
ENSBTAG00000018661	-1.60783	-1.2066	-1.20252	NA
ENSBTAG00000005076	-1.60261	-1.70048	-1.6418	-1.19618
ENSBTAG00000015408	-1.59942	NA	-1.0657	NA
ENSBTAG00000018013	-1.59815	NA	NA	NA
ENSBTAG00000034366	-1.59142	NA	NA	NA
ENSBTAG00000021069	-1.5862	-1.4135	-1.57837	NA
ENSBTAG00000046117	-1.58052	NA	NA	NA
ENSBTAG00000016762	-1.57791	-1.13886	-1.27496	-1.03945
ENSBTAG00000004018	-1.57686	NA	NA	NA
ENSBTAG00000017009	-1.57456	NA	-1.05442	NA
ENSBTAG00000009733	-1.5678	1.04343	1.10517	1.44807
ENSBTAG00000009846	-1.56454	-2.01284	-1.94492	-1.51095
ENSBTAG00000017010	-1.55999	NA	NA	NA
ENSBTAG00000034827	-1.5518	-2.42966	-2.10884	-2.28886
ENSBTAG00000018941	-1.54892	-1.98775	-1.92737	-1.79555
ENSBTAG00000046316	-1.54717	-1.00123	-1.29446	NA
ENSBTAG00000001594	-1.54692	-1.26462	-1.38921	NA
ENSBTAG00000012792	-1.54585	-1.14313	-1.46153	NA
ENSBTAG00000003152	-1.54556	1.72163	NA	NA
ENSBTAG00000008579	-1.54422	-1.53331	-1.64717	-1.12294
ENSBTAG00000007554	-1.54154	2.08541	1.43591	NA
ENSBTAG00000002332	-1.53899	NA	-1.13904	NA
ENSBTAG00000003314	-1.53677	-1.59264	-1.66738	-1.20974
ENSBTAG00000010793	-1.53495	NA	NA	NA
ENSBTAG00000008224	-1.52974	-1.56859	-1.6602	-1.12962
ENSBTAG00000046092	-1.528	-1.10672	-1.34235	NA
ENSBTAG00000005043	-1.52703	NA	NA	NA
ENSBTAG00000030169	-1.52261	-1.11739	-1.43623	NA
ENSBTAG00000016975	-1.5215	-1.10639	-1.37189	NA
ENSBTAG00000010155	-1.52027	NA	NA	NA
ENSBTAG00000014764	-1.5173	NA	NA	NA
ENSBTAG00000037470	-1.51335	NA	NA	NA
ENSBTAG00000008498	-1.51299	NA	-1.15801	NA
ENSBTAG00000032034	-1.51191	NA	NA	NA
ENSBTAG00000022895	-1.51128	-1.18956	-1.2194	NA
ENSBTAG00000020662	-1.50888	NA	NA	NA
ENSBTAG00000002655	-1.50559	-1.28973	-1.662	-1.03506
ENSBTAG00000047150	-1.50284	NA	NA	NA
ENSBTAG00000039719	-1.49991	-1.5955	-1.62071	-1.03328
ENSBTAG00000003936	-1.49935	-2.20392	-2.24095	-1.5564
ENSBTAG00000000462	-1.49048	NA	NA	NA
ENSBTAG00000013915	-1.48786	-1.43683	-1.77219	-1.23063
ENSBTAG00000000207	-1.48767	NA	NA	NA
ENSBTAG00000005414	-1.48757	NA	NA	NA
ENSBTAG00000012443	-1.48717	-1.64026	-1.73403	-1.3637
ENSBTAG00000030305	-1.48209	NA	NA	NA
ENSBTAG00000002121	-1.47803	NA	NA	NA
ENSBTAG00000003990	-1.47409	-1.74517	-1.88492	-1.72384
ENSBTAG00000017943	-1.47156	-1.23637	NA	NA
ENSBTAG00000000296	-1.47124	NA	NA	NA
ENSBTAG00000018589	-1.46916	-1.38812	-1.63304	NA
ENSBTAG00000006608	-1.46445	NA	NA	NA
ENSBTAG00000013531	-1.46368	NA	-1.06025	NA
ENSBTAG00000004281	-1.46143	NA	NA	NA
ENSBTAG00000005835	-1.45736	-1.50053	-1.63772	-1.04648
ENSBTAG00000021820	-1.45102	-1.03265	-1.18611	NA
ENSBTAG00000017388	-1.44384	NA	-1.22846	NA
ENSBTAG00000014102	-1.43959	-1.29086	-1.60386	NA
ENSBTAG00000046931	-1.4382	NA	-1.05438	NA
ENSBTAG00000012069	-1.43133	NA	NA	NA
ENSBTAG00000047637	-1.42911	-1.1033	-1.27881	NA
ENSBTAG00000045492	-1.42792	NA	NA	NA
ENSBTAG00000020684	-1.42483	NA	NA	NA
ENSBTAG00000016542	-1.42293	NA	NA	NA
ENSBTAG00000019612	-1.42	NA	NA	NA
ENSBTAG00000018784	-1.41912	NA	NA	NA
ENSBTAG00000018073	-1.4165	NA	NA	NA
ENSBTAG00000009211	-1.41475	NA	NA	NA
ENSBTAG00000020503	-1.40712	-1.19433	-1.29429	NA
ENSBTAG00000010408	-1.40689	NA	NA	NA
ENSBTAG00000046580	-1.40461	NA	NA	NA
ENSBTAG00000016716	-1.3983	NA	-1.34233	NA
ENSBTAG00000011531	-1.39353	-1.35192	-1.46934	-1.05002
ENSBTAG00000004161	-1.39312	-1.15061	-1.47122	NA
ENSBTAG00000017189	-1.39219	NA	NA	NA
ENSBTAG00000002579	-1.38737	NA	-1.27211	NA
ENSBTAG00000025848	-1.38525	NA	-1.00309	NA
ENSBTAG00000008812	-1.38302	NA	NA	NA
ENSBTAG00000033255	-1.37134	NA	NA	NA
ENSBTAG00000020292	-1.34647	NA	NA	NA
ENSBTAG00000004651	-1.34366	NA	NA	NA
ENSBTAG00000005577	-1.33408	NA	NA	NA
ENSBTAG00000007003	-1.32065	-1.13447	-1.09539	NA
ENSBTAG00000045762	-1.31661	NA	-1.06231	NA
ENSBTAG00000006646	-1.29766	NA	NA	NA
ENSBTAG00000002628	-1.29288	-1.3417	-1.37545	-1.12927
ENSBTAG00000030974	-1.26515	NA	NA	NA
ENSBTAG00000018905	1.26878	NA	NA	NA
ENSBTAG00000000782	1.27497	NA	NA	NA
ENSBTAG00000027412	1.27652	1.10665	NA	NA
ENSBTAG00000016890	1.27859	NA	NA	NA
ENSBTAG00000021815	1.29698	1.12013	1.08588	NA
ENSBTAG00000010775	1.30077	NA	NA	NA
ENSBTAG00000026172	1.30097	1.84033	1.6642	1.19439
ENSBTAG00000011966	1.31114	NA	NA	NA
ENSBTAG00000015296	1.313	NA	NA	NA
ENSBTAG00000011765	1.31504	1.26794	NA	NA
ENSBTAG00000019218	1.31597	NA	NA	NA
ENSBTAG00000016549	1.31902	NA	NA	NA
ENSBTAG00000011912	1.31997	NA	NA	NA
ENSBTAG00000001061	1.32036	NA	NA	NA
ENSBTAG00000014059	1.32078	NA	NA	NA
ENSBTAG00000017266	1.32299	NA	NA	NA
ENSBTAG00000005514	1.32383	NA	NA	NA
ENSBTAG00000006816	1.32961	NA	NA	NA
ENSBTAG00000009698	1.33187	1.71545	1.63762	1.57055
ENSBTAG00000006919	1.33808	NA	NA	NA
ENSBTAG00000019819	1.33956	NA	NA	NA
ENSBTAG00000016456	1.34312	NA	1.05802	NA
ENSBTAG00000002303	1.34359	NA	NA	NA
ENSBTAG00000016164	1.35008	1.12913	NA	NA
ENSBTAG00000002651	1.35127	1.19246	1.10954	1.17311
ENSBTAG00000000231	1.35236	NA	NA	NA
ENSBTAG00000002935	1.35505	1.62329	1.45145	NA
ENSBTAG00000005257	1.35553	NA	NA	NA
ENSBTAG00000009995	1.35604	NA	NA	NA
ENSBTAG00000031575	1.35659	NA	NA	NA
ENSBTAG00000039307	1.35825	NA	NA	NA
ENSBTAG00000001100	1.36254	1.66009	1.38517	1.11905
ENSBTAG00000005795	1.36792	NA	NA	NA
ENSBTAG00000022114	1.37111	NA	1.00109	NA
ENSBTAG00000033160	1.37325	1.41718	1.4514	NA
ENSBTAG00000046974	1.37582	1.57671	1.67662	1.17931
ENSBTAG00000017373	1.37616	1.69691	1.53096	1.52058
ENSBTAG00000016845	1.3768	NA	NA	NA
ENSBTAG00000006833	1.37688	NA	1.20029	NA
ENSBTAG00000004222	1.38709	1.67087	1.17967	1.66963
ENSBTAG00000009214	1.38948	1.04636	NA	NA
ENSBTAG00000017722	1.39055	1.73125	2.12926	1.03615
ENSBTAG00000013645	1.39106	NA	NA	NA
ENSBTAG00000040078	1.39336	1.2046	1.0369	NA
ENSBTAG00000021636	1.39664	1.2826	NA	NA
ENSBTAG00000009637	1.39692	NA	NA	NA
ENSBTAG00000043981	1.39896	NA	NA	NA
ENSBTAG00000015802	1.39939	NA	NA	NA
ENSBTAG00000008289	1.39941	NA	NA	NA
ENSBTAG00000007253	1.40211	NA	NA	NA
ENSBTAG00000017594	1.40234	NA	NA	NA
ENSBTAG00000019264	1.40316	NA	NA	NA
ENSBTAG00000009837	1.40526	1.66008	1.37183	1.01138
ENSBTAG00000010989	1.40634	NA	NA	-1.09131
ENSBTAG00000000939	1.40695	NA	NA	NA
ENSBTAG00000011926	1.40767	NA	NA	NA
ENSBTAG00000019376	1.41165	NA	NA	NA
ENSBTAG00000012191	1.41492	NA	NA	NA
ENSBTAG00000021853	1.42289	NA	NA	NA
ENSBTAG00000048054	1.42315	NA	NA	NA
ENSBTAG00000038048	1.42406	NA	NA	NA
ENSBTAG00000020938	1.42649	NA	NA	NA
ENSBTAG00000014171	1.42852	NA	NA	NA
ENSBTAG00000002526	1.4302	NA	NA	NA
ENSBTAG00000009845	1.43207	1.08272	1.23885	NA
ENSBTAG00000019565	1.43217	1.66278	1.58076	NA
ENSBTAG00000004171	1.43235	NA	1.05629	NA
ENSBTAG00000015909	1.43335	1.076	1.37278	NA
ENSBTAG00000021630	1.43346	1.38102	1.26274	1.09926
ENSBTAG00000038126	1.43778	NA	NA	NA
ENSBTAG00000021002	1.4389	1.05991	1.00406	NA
ENSBTAG00000020143	1.44074	NA	NA	NA
ENSBTAG00000008938	1.44166	NA	1.24274	NA
ENSBTAG00000045941	1.4423	1.69719	1.60787	NA
ENSBTAG00000005227	1.4425	NA	NA	NA
ENSBTAG00000021343	1.44278	NA	NA	NA
ENSBTAG00000011291	1.44349	1.21547	1.15924	1.00959
ENSBTAG00000003619	1.44472	1.49609	1.52964	1.03646
ENSBTAG00000003876	1.44595	1.33882	1.47516	NA
ENSBTAG00000018114	1.4496	1.21868	1.10925	NA
ENSBTAG00000023929	1.45047	NA	NA	NA
ENSBTAG00000005481	1.45406	NA	NA	-1.0017
ENSBTAG00000009903	1.45622	NA	NA	NA
ENSBTAG00000003610	1.45675	NA	NA	-1.04543
ENSBTAG00000014375	1.45678	1.20745	NA	NA
ENSBTAG00000002980	1.45832	NA	NA	NA
ENSBTAG00000011268	1.46443	NA	NA	NA
ENSBTAG00000001403	1.46802	1.22065	1.7132	NA
ENSBTAG00000007981	1.4693	1.16639	1.16507	NA
ENSBTAG00000017764	1.47381	NA	NA	NA
ENSBTAG00000027728	1.47387	1.61186	1.59149	1.32561
ENSBTAG00000015698	1.47619	NA	NA	NA
ENSBTAG00000021900	1.47641	NA	NA	NA
ENSBTAG00000001361	1.47665	1.59925	1.3765	NA
ENSBTAG00000010601	1.48133	1.57179	1.43804	1.11427
ENSBTAG00000010693	1.48398	1.18427	1.51974	NA
ENSBTAG00000001229	1.4865	1.43186	1.39959	1.05213
ENSBTAG00000004723	1.48668	NA	NA	NA
ENSBTAG00000020698	1.4877	2.78165	2.66717	1.71901
ENSBTAG00000040398	1.48776	1.46041	1.32399	NA
ENSBTAG00000001567	1.48846	NA	NA	NA
ENSBTAG00000001888	1.48972	NA	NA	NA
ENSBTAG00000047956	1.49053	NA	NA	NA
ENSBTAG00000009923	1.49079	NA	NA	NA
ENSBTAG00000010838	1.49651	1.96568	2.18833	1.36339
ENSBTAG00000020681	1.49674	NA	NA	NA
ENSBTAG00000010234	1.49777	2.20266	2.31994	2.07847
ENSBTAG00000016231	1.49928	NA	NA	NA
ENSBTAG00000039406	1.50153	1.96966	1.63704	1.22331
ENSBTAG00000013982	1.50197	1.39256	1.41443	1.02928
ENSBTAG00000019759	1.50324	NA	NA	NA
ENSBTAG00000000290	1.505	NA	NA	NA
ENSBTAG00000017527	1.5055	NA	1.01963	NA
ENSBTAG00000016316	1.50716	NA	NA	NA
ENSBTAG00000007703	1.50848	1.29863	1.3525	1.28635
ENSBTAG00000004208	1.50976	1.76359	1.72622	1.55244
ENSBTAG00000013725	1.51003	NA	NA	NA
ENSBTAG00000012565	1.51359	NA	NA	NA
ENSBTAG00000006792	1.51413	NA	NA	NA
ENSBTAG00000027569	1.517	NA	NA	NA
ENSBTAG00000012899	1.51701	1.29552	1.08375	NA
ENSBTAG00000018011	1.51878	NA	NA	NA
ENSBTAG00000010943	1.51966	NA	1.02806	NA
ENSBTAG00000008373	1.51983	NA	NA	NA
ENSBTAG00000013880	1.52058	1.33578	1.26809	1.20131
ENSBTAG00000018067	1.52165	NA	NA	NA
ENSBTAG00000008887	1.52352	NA	NA	NA
ENSBTAG00000013316	1.52357	NA	NA	NA
ENSBTAG00000017533	1.52395	NA	NA	NA
ENSBTAG00000023607	1.52471	1.77429	1.68123	1.14291
ENSBTAG00000010581	1.52548	NA	1.17833	NA
ENSBTAG00000003097	1.52725	NA	NA	NA
ENSBTAG00000009826	1.52826	1.73998	1.6488	NA
ENSBTAG00000026356	1.52979	2.707	2.83195	2.27923
ENSBTAG00000014005	1.53345	1.28166	1.2302	NA
ENSBTAG00000019052	1.53463	1.0577	1.18132	NA
ENSBTAG00000034945	1.53515	1.5859	1.62782	1.28574
ENSBTAG00000021553	1.53637	NA	NA	NA
ENSBTAG00000047880	1.53783	NA	NA	NA
ENSBTAG00000018841	1.53834	1.02338	1.27758	NA
ENSBTAG00000011359	1.53859	NA	NA	NA
ENSBTAG00000001523	1.53896	1.26739	1.31326	NA
ENSBTAG00000001586	1.54256	1.05286	1.05781	NA
ENSBTAG00000002782	1.54282	NA	NA	NA
ENSBTAG00000031358	1.54284	1.32145	1.32562	1.06257
ENSBTAG00000000676	1.54446	NA	NA	NA
ENSBTAG00000017063	1.54462	1.68974	1.90498	1.15263
ENSBTAG00000002422	1.5475	NA	NA	NA
ENSBTAG00000014979	1.54849	1.08815	NA	NA
ENSBTAG00000017852	1.54961	1.70085	1.55202	1.21772
ENSBTAG00000013557	1.55004	NA	1.28572	NA
ENSBTAG00000011866	1.55146	2.13817	1.79851	1.63806
ENSBTAG00000001463	1.55174	NA	NA	-1.18145
ENSBTAG00000020829	1.5523	NA	NA	NA
ENSBTAG00000001598	1.55411	1.54321	1.90458	1.46271
ENSBTAG00000047496	1.55433	NA	NA	NA
ENSBTAG00000003192	1.55646	NA	NA	NA
ENSBTAG00000031014	1.55672	NA	NA	NA
ENSBTAG00000047827	1.55828	NA	NA	NA
ENSBTAG00000015200	1.56025	1.86667	1.55774	1.20457
ENSBTAG00000014991	1.56191	NA	1.0379	NA
ENSBTAG00000018852	1.5636	NA	NA	NA
ENSBTAG00000047697	1.56448	1.40616	1.91089	1.113
ENSBTAG00000019818	1.5657	1.46564	1.4634	NA
ENSBTAG00000009576	1.56665	NA	NA	NA
ENSBTAG00000004392	1.57102	1.927	1.89406	1.4525
ENSBTAG00000023843	1.5717	NA	NA	NA
ENSBTAG00000007170	1.57324	NA	NA	NA
ENSBTAG00000032534	1.57438	1.49981	1.27161	1.06619
ENSBTAG00000004896	1.57442	NA	NA	NA
ENSBTAG00000010888	1.5745	1.06453	1.06417	NA
ENSBTAG00000016140	1.5761	1.24933	1.44791	1.014
ENSBTAG00000005847	1.57657	NA	NA	-1.01779
ENSBTAG00000036298	1.57872	2.34695	2.42746	2.10236
ENSBTAG00000020654	1.58699	NA	NA	NA
ENSBTAG00000018650	1.58823	NA	1.06413	1.16746
ENSBTAG00000008341	1.59381	NA	NA	NA
ENSBTAG00000037907	1.59441	NA	NA	NA
ENSBTAG00000016751	1.5961	NA	NA	NA
ENSBTAG00000021019	1.59634	NA	NA	NA
ENSBTAG00000003793	1.59804	NA	NA	NA
ENSBTAG00000001112	1.59996	NA	NA	NA
ENSBTAG00000011382	1.60008	NA	NA	NA
ENSBTAG00000015938	1.60178	1.51278	1.88689	1.06342
ENSBTAG00000009863	1.60284	NA	NA	NA
ENSBTAG00000011683	1.60301	1.55582	1.57121	NA
ENSBTAG00000002107	1.60489	NA	NA	NA
ENSBTAG00000001447	1.60679	1.73755	2.12798	1.4277
ENSBTAG00000020272	1.609	NA	NA	NA
ENSBTAG00000005557	1.61273	NA	1.00106	NA
ENSBTAG00000016563	1.61281	NA	NA	NA
ENSBTAG00000024387	1.61343	NA	NA	NA
ENSBTAG00000018431	1.61575	NA	NA	NA
ENSBTAG00000017240	1.61703	1.64666	1.76807	1.26232
ENSBTAG00000015254	1.61837	NA	NA	NA
ENSBTAG00000015398	1.61956	NA	NA	NA
ENSBTAG00000047416	1.6202	2.13875	2.20154	1.50435
ENSBTAG00000008497	1.62032	1.08858	NA	NA
ENSBTAG00000025443	1.62094	NA	NA	NA
ENSBTAG00000004172	1.6227	NA	NA	NA
ENSBTAG00000022381	1.62712	NA	NA	-1.11169
ENSBTAG00000015235	1.62884	NA	NA	NA
ENSBTAG00000021102	1.62894	3.33125	3.18889	2.97394
ENSBTAG00000012206	1.62964	NA	NA	NA
ENSBTAG00000043553	1.63037	NA	NA	NA
ENSBTAG00000012972	1.63064	2.4959	2.67369	1.95513
ENSBTAG00000014441	1.63215	NA	NA	NA
ENSBTAG00000010388	1.63371	1.81201	2.39152	1.86097
ENSBTAG00000007187	1.63517	1.00982	1.32193	NA
ENSBTAG00000011234	1.63599	NA	NA	NA
ENSBTAG00000014633	1.63676	2.32644	2.13576	1.51385
ENSBTAG00000005709	1.63819	1.03307	NA	NA
ENSBTAG00000024888	1.63981	NA	1.1277	NA
ENSBTAG00000031941	1.64055	1.62648	1.11805	NA
ENSBTAG00000002112	1.64126	1.82592	1.53566	1.0417
ENSBTAG00000017642	1.64719	NA	NA	NA
ENSBTAG00000008607	1.64791	1.1379	1.35992	NA
ENSBTAG00000015807	1.64827	2.13644	1.62387	1.18958
ENSBTAG00000008575	1.65174	NA	NA	NA
ENSBTAG00000012060	1.65195	NA	NA	-1.0496
ENSBTAG00000034436	1.65556	NA	NA	-1.12047
ENSBTAG00000046323	1.6558	1.49554	2.04138	1.25843
ENSBTAG00000018546	1.6573	NA	NA	NA
ENSBTAG00000017366	1.65803	1.6965	1.52113	1.06816
ENSBTAG00000020957	1.6593	NA	NA	NA
ENSBTAG00000000668	1.6602	2.7175	2.13956	1.13306
ENSBTAG00000019315	1.6609	1.45837	1.60021	1.22173
ENSBTAG00000007785	1.6613	1.60027	NA	NA
ENSBTAG00000003705	1.66333	NA	NA	NA
ENSBTAG00000047685	1.66381	NA	NA	NA
ENSBTAG00000040350	1.66453	NA	NA	NA
ENSBTAG00000013773	1.66605	1.06641	1.40723	1.23755
ENSBTAG00000009112	1.66739	NA	NA	NA
ENSBTAG00000020749	1.66984	NA	NA	NA
ENSBTAG00000013769	1.66989	1.26563	1.59841	1.04154
ENSBTAG00000003017	1.67849	2.22766	2.04493	1.59908
ENSBTAG00000012820	1.67851	1.07319	1.36142	NA
ENSBTAG00000018571	1.68065	NA	1.65073	1.14327
ENSBTAG00000013402	1.68143	1.1932	1.38779	NA
ENSBTAG00000000521	1.68247	NA	NA	NA
ENSBTAG00000000898	1.68401	NA	1.02903	NA
ENSBTAG00000006818	1.68489	NA	NA	NA
ENSBTAG00000004413	1.68628	NA	1.05733	NA
ENSBTAG00000026307	1.68918	NA	1.32712	NA
ENSBTAG00000000396	1.68923	NA	NA	NA
ENSBTAG00000002996	1.69142	NA	1.0852	NA
ENSBTAG00000016415	1.69144	2.0869	2.21605	2.00351
ENSBTAG00000008541	1.69402	2.30806	2.49926	2.0228
ENSBTAG00000036127	1.69691	2.05781	2.30604	2.15274
ENSBTAG00000032657	1.69807	NA	NA	NA
ENSBTAG00000025856	1.69861	NA	NA	NA
ENSBTAG00000010360	1.7023	1.11739	1.52466	1.15345
ENSBTAG00000011509	1.70292	NA	NA	NA
ENSBTAG00000034501	1.70405	1.98259	2.38044	2.33947
ENSBTAG00000030247	1.70417	1.30015	1.28411	NA
ENSBTAG00000005668	1.7048	NA	NA	NA
ENSBTAG00000002783	1.70528	NA	NA	NA
ENSBTAG00000018283	1.70543	1.13396	NA	NA
ENSBTAG00000003658	1.7069	-1.1605	NA	NA
ENSBTAG00000016813	1.70724	NA	NA	NA
ENSBTAG00000012297	1.70804	1.39203	1.64991	NA
ENSBTAG00000008022	1.71023	NA	NA	NA
ENSBTAG00000011056	1.71024	NA	NA	NA
ENSBTAG00000003804	1.71082	2.16356	1.92735	1.75921
ENSBTAG00000032680	1.71167	1.17935	1.49047	NA
ENSBTAG00000016486	1.7142	NA	NA	NA
ENSBTAG00000026953	1.71478	NA	NA	NA
ENSBTAG00000005980	1.7167	NA	NA	NA
ENSBTAG00000008816	1.71673	NA	NA	NA
ENSBTAG00000008040	1.71692	1.13619	1.15486	NA
ENSBTAG00000009050	1.71745	3.07968	2.79456	2.21142
ENSBTAG00000000081	1.71925	NA	NA	NA
ENSBTAG00000013205	1.71959	NA	NA	NA
ENSBTAG00000011589	1.72128	NA	NA	NA
ENSBTAG00000018297	1.72473	1.0825	1.89613	NA
ENSBTAG00000024663	1.72487	1.86338	1.85616	1.55838
ENSBTAG00000014074	1.72641	NA	NA	NA
ENSBTAG00000002455	1.7279	NA	NA	NA
ENSBTAG00000004383	1.72999	1.31187	1.53202	1.06433
ENSBTAG00000003457	1.73006	2.26891	2.22944	1.39249
ENSBTAG00000038141	1.73037	1.41597	1.77332	1.02114
ENSBTAG00000021678	1.73124	NA	NA	NA
ENSBTAG00000012507	1.73281	1.7689	1.41923	NA
ENSBTAG00000008625	1.73372	1.74628	1.84145	1.28316
ENSBTAG00000021151	1.73403	NA	NA	NA
ENSBTAG00000005799	1.73417	-1.01706	NA	-1.14932
ENSBTAG00000040001	1.73431	1.10683	1.32504	NA
ENSBTAG00000017851	1.73598	1.22131	1.55845	NA
ENSBTAG00000015543	1.73666	NA	NA	NA
ENSBTAG00000019847	1.73692	NA	NA	NA
ENSBTAG00000021911	1.73819	NA	NA	NA
ENSBTAG00000039161	1.73831	1.68217	1.47777	1.11312
ENSBTAG00000017164	1.74198	NA	NA	NA
ENSBTAG00000003708	1.74764	1.74007	1.6392	1.02365
ENSBTAG00000017488	1.7493	NA	1.15212	NA
ENSBTAG00000006531	1.7507	NA	NA	NA
ENSBTAG00000033961	1.75156	NA	1.49384	NA
ENSBTAG00000005773	1.75362	NA	NA	NA
ENSBTAG00000020657	1.75411	1.00864	1.23013	NA
ENSBTAG00000005762	1.75629	1.07836	NA	NA
ENSBTAG00000007680	1.75891	NA	NA	NA
ENSBTAG00000016799	1.75994	NA	NA	NA
ENSBTAG00000015107	1.76108	NA	NA	NA
ENSBTAG00000020218	1.76605	NA	NA	NA
ENSBTAG00000004135	1.76755	NA	NA	NA
ENSBTAG00000002922	1.76867	NA	NA	NA
ENSBTAG00000021934	1.77087	3.80771	2.73355	1.96054
ENSBTAG00000019294	1.77161	NA	NA	NA
ENSBTAG00000030317	1.77192	1.1802	1.45558	1.01577
ENSBTAG00000012954	1.77218	NA	NA	NA
ENSBTAG00000007256	1.77233	NA	NA	NA
ENSBTAG00000002363	1.77289	NA	NA	NA
ENSBTAG00000003144	1.77453	NA	NA	NA
ENSBTAG00000016629	1.77461	1.13994	1.55469	NA
ENSBTAG00000025183	1.77535	2.75714	2.27216	1.81817
ENSBTAG00000019630	1.77563	NA	NA	NA
ENSBTAG00000021226	1.7772	1.48231	1.31672	NA
ENSBTAG00000000986	1.77738	1.90527	1.90219	1.5055
ENSBTAG00000019679	1.77992	2.92959	2.50122	2.15767
ENSBTAG00000017994	1.78026	NA	NA	NA
ENSBTAG00000018225	1.78209	NA	1.08326	NA
ENSBTAG00000047767	1.7847	2.09371	1.78372	NA
ENSBTAG00000016240	1.7865	NA	NA	NA
ENSBTAG00000015290	1.78668	2.36095	2.59169	2.10146
ENSBTAG00000007071	1.7882	NA	NA	NA
ENSBTAG00000015007	1.78959	NA	NA	NA
ENSBTAG00000005738	1.79198	1.99095	2.35603	1.45797
ENSBTAG00000022847	1.79328	NA	NA	NA
ENSBTAG00000006392	1.79363	NA	1.04262	NA
ENSBTAG00000001050	1.79538	NA	NA	NA
ENSBTAG00000004038	1.79938	NA	NA	NA
ENSBTAG00000022147	1.79951	1.83824	1.86678	1.18683
ENSBTAG00000005110	1.80016	NA	NA	NA
ENSBTAG00000033662	1.80031	1.03141	1.27112	NA
ENSBTAG00000015165	1.80261	NA	NA	NA
ENSBTAG00000001508	1.8032	1.11371	1.11626	NA
ENSBTAG00000008232	1.80387	NA	1.27636	NA
ENSBTAG00000015186	1.80639	1.6365	1.65456	1.38769
ENSBTAG00000027201	1.80766	NA	NA	NA
ENSBTAG00000007834	1.80925	2.45434	2.38627	2.18067
ENSBTAG00000019455	1.80989	1.23806	1.36214	NA
ENSBTAG00000003889	1.81439	1.50217	1.74071	1.21743
ENSBTAG00000008635	1.81501	1.98328	2.03777	1.58203
ENSBTAG00000023563	1.81552	1.96218	1.93822	1.54299
ENSBTAG00000012626	1.81703	NA	NA	NA
ENSBTAG00000006707	1.81751	2.72552	2.0381	1.743
ENSBTAG00000031777	1.82005	1.44923	1.51603	NA
ENSBTAG00000006819	1.82015	1.66538	1.46102	1.20995
ENSBTAG00000020844	1.82022	1.202	1.40518	1.05744
ENSBTAG00000019229	1.82289	1.39339	1.05269	NA
ENSBTAG00000018088	1.82294	NA	NA	NA
ENSBTAG00000020456	1.82314	1.16082	NA	NA
ENSBTAG00000000928	1.82439	NA	NA	NA
ENSBTAG00000021416	1.82517	NA	NA	1.14974
ENSBTAG00000017412	1.82536	NA	NA	NA
ENSBTAG00000008728	1.82611	NA	NA	NA
ENSBTAG00000013555	1.82765	1.38274	1.61785	NA
ENSBTAG00000002083	1.82943	NA	NA	NA
ENSBTAG00000009482	1.83015	NA	NA	-1.07074
ENSBTAG00000007390	1.83336	1.81121	1.58107	1.08875
ENSBTAG00000016592	1.8358	1.16057	1.28785	NA
ENSBTAG00000019338	1.83759	NA	NA	NA
ENSBTAG00000014021	1.83786	NA	NA	-1.14239
ENSBTAG00000009686	1.83828	2.17509	2.23149	1.92175
ENSBTAG00000004641	1.83976	1.2434	1.45962	NA
ENSBTAG00000024426	1.84365	NA	NA	-1.51841
ENSBTAG00000011197	1.84445	NA	NA	NA
ENSBTAG00000037856	1.84635	3.84972	3.53484	2.90205
ENSBTAG00000020980	1.84695	1.45758	1.33037	1.00969
ENSBTAG00000015991	1.84728	1.06729	1.14836	NA
ENSBTAG00000009789	1.84781	NA	1.04377	NA
ENSBTAG00000007636	1.84841	NA	1.31417	NA
ENSBTAG00000002329	1.84916	NA	NA	NA
ENSBTAG00000010372	1.84918	1.40469	1.56876	NA
ENSBTAG00000002849	1.8505	2.24178	2.37192	2.09395
ENSBTAG00000023788	1.85145	NA	NA	NA
ENSBTAG00000008161	1.85327	NA	1.41927	2.10096
ENSBTAG00000019801	1.85448	2.20022	2.32758	1.30282
ENSBTAG00000007439	1.85576	-1.81405	-1.11182	-1.53144
ENSBTAG00000002029	1.85649	2.29134	2.07083	1.66646
ENSBTAG00000019722	1.85678	1.61142	1.44083	1.11083
ENSBTAG00000000813	1.85731	NA	NA	NA
ENSBTAG00000014289	1.85737	1.88145	1.70284	1.2695
ENSBTAG00000015387	1.85797	NA	-1.13508	NA
ENSBTAG00000009984	1.85824	NA	NA	-1.06054
ENSBTAG00000012371	1.8614	NA	NA	NA
ENSBTAG00000008380	1.86277	1.24027	1.77254	NA
ENSBTAG00000005339	1.86431	1.24911	1.04873	NA
ENSBTAG00000016229	1.86687	1.2178	1.28477	NA
ENSBTAG00000002799	1.86756	3.02784	3.06837	3.14771
ENSBTAG00000018994	1.87058	1.10879	NA	NA
ENSBTAG00000027937	1.87137	NA	NA	NA
ENSBTAG00000002171	1.87191	NA	1.1098	NA
ENSBTAG00000021487	1.87255	NA	NA	NA
ENSBTAG00000011829	1.87265	NA	NA	NA
ENSBTAG00000019948	1.87385	NA	NA	NA
ENSBTAG00000047717	1.87399	NA	NA	NA
ENSBTAG00000047103	1.8769	1.77844	1.50911	1.34816
ENSBTAG00000022150	1.87701	NA	NA	NA
ENSBTAG00000021809	1.87798	1.34865	NA	NA
ENSBTAG00000008307	1.87835	1.39815	1.59729	1.51142
ENSBTAG00000032902	1.87914	2.03208	1.74266	1.55127
ENSBTAG00000018744	1.88285	1.71488	1.78265	NA
ENSBTAG00000017278	1.88343	1.20405	1.11436	NA
ENSBTAG00000012482	1.88768	NA	1.43773	NA
ENSBTAG00000005629	1.88887	1.70867	1.80143	1.45614
ENSBTAG00000015220	1.88958	NA	NA	NA
ENSBTAG00000016455	1.89148	NA	1.21343	NA
ENSBTAG00000039023	1.89167	NA	NA	NA
ENSBTAG00000016757	1.89302	NA	NA	NA
ENSBTAG00000047561	1.89348	1.09106	1.06553	NA
ENSBTAG00000020041	1.89365	1.3319	1.1448	NA
ENSBTAG00000044126	1.89382	1.44122	1.47634	NA
ENSBTAG00000006078	1.89433	NA	NA	NA
ENSBTAG00000045886	1.8945	NA	NA	NA
ENSBTAG00000005734	1.8976	1.81826	2.22996	1.71558
ENSBTAG00000006568	1.90247	NA	1.38007	NA
ENSBTAG00000020018	1.90328	1.92474	1.8322	1.3383
ENSBTAG00000021251	1.90388	1.03584	1.2137	1.13705
ENSBTAG00000009169	1.90577	NA	NA	NA
ENSBTAG00000007164	1.9058	1.86933	2.23058	1.57484
ENSBTAG00000021830	1.90608	1.14596	1.40231	NA
ENSBTAG00000013755	1.90628	2.00918	2.03146	1.4739
ENSBTAG00000015354	1.90644	1.92745	1.72288	1.18302
ENSBTAG00000015403	1.90732	NA	NA	NA
ENSBTAG00000006420	1.90844	NA	NA	NA
ENSBTAG00000014367	1.91126	NA	NA	-1.66324
ENSBTAG00000016398	1.91169	3.02996	3.74709	3.22267
ENSBTAG00000021276	1.91272	2.18861	2.43385	3.0096
ENSBTAG00000023429	1.91401	1.89736	1.68648	NA
ENSBTAG00000034193	1.91449	4.17667	3.76185	3.64994
ENSBTAG00000000995	1.91462	1.65372	1.6208	NA
ENSBTAG00000018691	1.91753	1.22092	1.08118	NA
ENSBTAG00000008609	1.91838	NA	NA	NA
ENSBTAG00000011356	1.91884	1.98262	2.37816	1.78601
ENSBTAG00000001543	1.91923	NA	NA	NA
ENSBTAG00000045565	1.9206	NA	NA	NA
ENSBTAG00000006515	1.92205	2.18635	1.47984	1.33984
ENSBTAG00000019545	1.92529	NA	NA	NA
ENSBTAG00000000817	1.92669	NA	1.12959	NA
ENSBTAG00000012012	1.92746	2.79914	3.03148	2.45212
ENSBTAG00000017232	1.9282	NA	1.23357	NA
ENSBTAG00000031965	1.92824	NA	NA	NA
ENSBTAG00000005301	1.9287	2.26644	1.96547	1.23359
ENSBTAG00000008429	1.92927	1.64462	1.9529	NA
ENSBTAG00000000804	1.92937	1.54405	1.03749	NA
ENSBTAG00000000786	1.93038	2.74997	2.6358	2.19886
ENSBTAG00000002356	1.93128	NA	1.25489	NA
ENSBTAG00000013524	1.93696	NA	NA	NA
ENSBTAG00000032366	1.94214	NA	NA	NA
ENSBTAG00000013334	1.94973	NA	NA	NA
ENSBTAG00000014247	1.95377	1.69891	1.92583	1.76273
ENSBTAG00000001350	1.95634	1.41714	1.7583	1.43916
ENSBTAG00000017405	1.95698	2.46877	2.31851	1.98086
ENSBTAG00000006143	1.95702	2.48131	3.10398	2.12738
ENSBTAG00000002688	1.96442	1.5981	1.72177	1.29896
ENSBTAG00000017682	1.96514	NA	NA	NA
ENSBTAG00000018723	1.96571	2.41054	2.30806	1.88602
ENSBTAG00000006035	1.96829	1.98836	1.71202	1.53053
ENSBTAG00000007000	1.97408	1.00393	1.45922	1.11025
ENSBTAG00000016991	1.97539	NA	NA	NA
ENSBTAG00000001465	1.97569	1.01044	1.42217	NA
ENSBTAG00000039803	1.97655	1.49739	1.67305	NA
ENSBTAG00000001654	1.97799	NA	NA	NA
ENSBTAG00000037533	1.97877	NA	NA	NA
ENSBTAG00000016915	1.98011	NA	1.15041	NA
ENSBTAG00000009959	1.98022	-1.16573	NA	NA
ENSBTAG00000010221	1.98047	NA	NA	NA
ENSBTAG00000019155	1.98058	NA	NA	NA
ENSBTAG00000001562	1.98066	-1.32268	NA	NA
ENSBTAG00000016691	1.98091	NA	NA	NA
ENSBTAG00000047293	1.9827	NA	NA	NA
ENSBTAG00000020869	1.9831	2.49385	2.95356	2.83652
ENSBTAG00000017665	1.98497	2.70283	2.44896	2.25237
ENSBTAG00000024340	1.98539	1.04706	1.3923	NA
ENSBTAG00000011733	1.98893	1.35768	1.53141	1.15266
ENSBTAG00000040128	1.99018	NA	NA	NA
ENSBTAG00000008654	1.99069	2.63266	2.37267	1.81621
ENSBTAG00000010285	1.99093	NA	NA	NA
ENSBTAG00000011742	1.99284	NA	1.34313	NA
ENSBTAG00000010606	1.99756	1.16453	NA	NA
ENSBTAG00000003162	1.99788	3.03957	3.22693	2.62461
ENSBTAG00000015874	1.998	1.41321	1.42569	NA
ENSBTAG00000020747	1.99862	NA	NA	NA
ENSBTAG00000001826	1.99904	NA	NA	NA
ENSBTAG00000020979	1.99909	NA	NA	NA
ENSBTAG00000009924	2.00117	NA	NA	NA
ENSBTAG00000004490	2.00184	1.85145	1.78605	2.20924
ENSBTAG00000019217	2.00383	1.05418	NA	NA
ENSBTAG00000009510	2.00646	1.07715	1.36626	NA
ENSBTAG00000020614	2.00963	NA	NA	NA
ENSBTAG00000014269	2.01041	NA	NA	NA
ENSBTAG00000006609	2.0123	NA	NA	NA
ENSBTAG00000030174	2.0144	2.24293	1.96492	1.13227
ENSBTAG00000035438	2.01508	NA	1.20733	NA
ENSBTAG00000024960	2.01823	1.43964	NA	NA
ENSBTAG00000003455	2.01936	NA	1.82714	NA
ENSBTAG00000014855	2.01987	NA	1.20546	NA
ENSBTAG00000016167	2.02039	1.37204	1.07973	NA
ENSBTAG00000016498	2.02041	NA	NA	NA
ENSBTAG00000025659	2.02089	NA	NA	NA
ENSBTAG00000018765	2.02111	1.40039	NA	NA
ENSBTAG00000017103	2.0239	1.59969	1.7299	NA
ENSBTAG00000038085	2.02662	2.70244	2.87311	2.30025
ENSBTAG00000005458	2.02792	1.39995	1.52898	NA
ENSBTAG00000013244	2.02926	NA	NA	NA
ENSBTAG00000044010	2.03455	NA	NA	NA
ENSBTAG00000010158	2.03511	1.29945	1.6673	NA
ENSBTAG00000020853	2.03515	3.86879	3.4447	2.54485
ENSBTAG00000008494	2.03713	1.24484	1.21337	1.08219
ENSBTAG00000011738	2.03764	2.90473	2.26587	1.77738
ENSBTAG00000016972	2.03766	NA	NA	NA
ENSBTAG00000008734	2.0389	2.54221	2.3797	1.57857
ENSBTAG00000012284	2.03932	1.99928	2.17077	1.47136
ENSBTAG00000010304	2.03963	NA	NA	NA
ENSBTAG00000018186	2.03989	1.09324	1.02087	NA
ENSBTAG00000033137	2.04075	NA	1.29129	NA
ENSBTAG00000039197	2.04092	NA	1.50846	NA
ENSBTAG00000015037	2.04299	1.51044	1.78035	1.52027
ENSBTAG00000002084	2.04782	1.549	1.34467	NA
ENSBTAG00000016071	2.04895	1.14008	1.11101	NA
ENSBTAG00000034246	2.04953	2.17805	1.65785	1.97372
ENSBTAG00000006679	2.05136	NA	NA	NA
ENSBTAG00000004612	2.05171	NA	NA	NA
ENSBTAG00000017350	2.05464	NA	2.04032	NA
ENSBTAG00000021850	2.05476	1.10778	NA	NA
ENSBTAG00000020855	2.05599	NA	NA	NA
ENSBTAG00000046904	2.05695	2.71993	2.37612	1.6306
ENSBTAG00000008766	2.05956	2.08583	1.59039	1.29318
ENSBTAG00000013693	2.06054	2.09376	2.72603	NA
ENSBTAG00000048230	2.06155	1.02409	1.73353	1.29945
ENSBTAG00000004676	2.06224	2.71694	2.55183	2.37665
ENSBTAG00000019044	2.06324	NA	NA	NA
ENSBTAG00000026429	2.06447	2.12906	2.24132	2.10158
ENSBTAG00000020705	2.06669	1.66934	1.34187	2.00452
ENSBTAG00000007850	2.06685	2.29467	3.00343	3.22828
ENSBTAG00000048271	2.0686	NA	NA	NA
ENSBTAG00000009243	2.06955	NA	NA	NA
ENSBTAG00000025442	2.07244	1.60096	1.12873	NA
ENSBTAG00000031383	2.07353	2.46313	2.28106	1.95862
ENSBTAG00000012854	2.07402	1.95006	2.15446	1.86103
ENSBTAG00000012181	2.07475	1.55595	1.51985	1.00273
ENSBTAG00000043949	2.07499	1.08547	1.22062	NA
ENSBTAG00000004768	2.07871	1.12496	1.20016	NA
ENSBTAG00000007793	2.08002	NA	NA	NA
ENSBTAG00000032304	2.08647	3.15044	3.00704	2.59249
ENSBTAG00000018543	2.08842	1.8059	1.97759	1.44098
ENSBTAG00000044044	2.08854	NA	NA	-1.10092
ENSBTAG00000003378	2.09258	NA	NA	-1.03926
ENSBTAG00000031348	2.09791	NA	NA	NA
ENSBTAG00000001814	2.10237	NA	NA	NA
ENSBTAG00000017514	2.10577	1.85307	1.47773	NA
ENSBTAG00000045702	2.10698	NA	NA	-1.3174
ENSBTAG00000018062	2.10814	1.25522	1.46315	NA
ENSBTAG00000018596	2.10979	NA	NA	NA
ENSBTAG00000012510	2.10992	1.89667	1.86104	1.65822
ENSBTAG00000011744	2.11385	NA	NA	NA
ENSBTAG00000046258	2.11695	NA	1.20943	NA
ENSBTAG00000007829	2.1208	2.62243	2.42657	2.31217
ENSBTAG00000006724	2.1216	NA	NA	NA
ENSBTAG00000019755	2.12272	1.17393	1.05714	NA
ENSBTAG00000004216	2.12412	NA	NA	NA
ENSBTAG00000009156	2.12459	1.39314	1.16104	1.24728
ENSBTAG00000003848	2.12631	NA	1.14182	NA
ENSBTAG00000017611	2.12847	NA	NA	NA
ENSBTAG00000010236	2.13043	2.52401	2.53075	2.09008
ENSBTAG00000013054	2.13582	4.06045	4.11677	3.13228
ENSBTAG00000014051	2.13615	1.16445	1.10018	NA
ENSBTAG00000007534	2.13634	NA	1.23343	1.50633
ENSBTAG00000019021	2.14005	NA	NA	NA
ENSBTAG00000003671	2.14007	1.55445	1.87555	1.16902
ENSBTAG00000004388	2.14172	1.95415	1.73589	NA
ENSBTAG00000012857	2.14677	NA	1.60612	NA
ENSBTAG00000017333	2.14765	1.923	2.09054	1.92852
ENSBTAG00000005453	2.15029	NA	NA	NA
ENSBTAG00000002052	2.15086	NA	NA	NA
ENSBTAG00000002266	2.15306	-2.76266	-1.76624	-2.08954
ENSBTAG00000024508	2.1532	NA	NA	NA
ENSBTAG00000039789	2.15334	NA	NA	NA
ENSBTAG00000016544	2.15408	NA	NA	NA
ENSBTAG00000013196	2.1573	NA	NA	NA
ENSBTAG00000014417	2.15755	NA	NA	NA
ENSBTAG00000018399	2.15793	2.1548	1.91598	1.54563
ENSBTAG00000012433	2.15947	NA	NA	NA
ENSBTAG00000017549	2.16038	1.15241	1.18887	NA
ENSBTAG00000045877	2.16421	1.11903	1.24589	NA
ENSBTAG00000008723	2.17144	NA	NA	NA
ENSBTAG00000012189	2.17187	2.3274	1.95871	1.69187
ENSBTAG00000014304	2.17284	NA	NA	NA
ENSBTAG00000010247	2.17314	NA	NA	NA
ENSBTAG00000013544	2.17461	1.14341	1.38488	NA
ENSBTAG00000012687	2.17628	NA	1.31755	NA
ENSBTAG00000009289	2.1796	3.30142	3.17443	2.82401
ENSBTAG00000014713	2.18024	2.37644	2.09714	1.93492
ENSBTAG00000016107	2.18215	1.13649	1.36994	NA
ENSBTAG00000012338	2.18475	3.02389	3.16301	2.73328
ENSBTAG00000001110	2.18645	1.83406	2.28491	1.66531
ENSBTAG00000010909	2.18788	NA	NA	NA
ENSBTAG00000013176	2.18833	2.75095	2.97268	2.76303
ENSBTAG00000037687	2.18957	1.756	2.09309	NA
ENSBTAG00000043983	2.19143	NA	1.11718	NA
ENSBTAG00000005560	2.1926	NA	1.39693	NA
ENSBTAG00000010345	2.20195	-1.87319	-1.92489	-2.77281
ENSBTAG00000014564	2.20205	1.44048	1.40112	NA
ENSBTAG00000018724	2.20266	3.50144	3.54931	3.33604
ENSBTAG00000012761	2.20441	NA	1.06345	NA
ENSBTAG00000015513	2.20533	NA	NA	NA
ENSBTAG00000005951	2.20816	NA	NA	NA
ENSBTAG00000001845	2.2085	1.65429	2.10819	1.48791
ENSBTAG00000013044	2.2094	NA	NA	NA
ENSBTAG00000015317	2.20945	1.84552	1.35495	NA
ENSBTAG00000019966	2.2103	2.30633	2.18888	1.5782
ENSBTAG00000021795	2.21086	2.2199	2.34675	1.69541
ENSBTAG00000011112	2.21122	2.32617	2.49002	1.56885
ENSBTAG00000024950	2.21233	NA	NA	NA
ENSBTAG00000022635	2.2148	NA	NA	NA
ENSBTAG00000018082	2.2164	3.94667	4.40703	3.7831
ENSBTAG00000015935	2.21919	1.86899	2.47489	NA
ENSBTAG00000025496	2.22074	1.43828	1.08578	1.39409
ENSBTAG00000011275	2.22161	1.15878	1.48441	NA
ENSBTAG00000020136	2.22163	1.38052	1.66787	1.15394
ENSBTAG00000011628	2.22271	NA	NA	NA
ENSBTAG00000000422	2.22288	NA	NA	NA
ENSBTAG00000007507	2.22682	3.00498	2.79773	2.28135
ENSBTAG00000001274	2.22795	NA	2.22417	NA
ENSBTAG00000012742	2.23318	2.69326	2.65159	2.21186
ENSBTAG00000009153	2.23319	2.32367	2.37767	1.73127
ENSBTAG00000011640	2.23364	NA	NA	NA
ENSBTAG00000004010	2.23691	-2.3498	-2.60733	-3.11928
ENSBTAG00000031631	2.23998	3.96096	3.11801	2.07769
ENSBTAG00000018260	2.24344	NA	NA	NA
ENSBTAG00000011934	2.24581	3.02881	2.67236	2.27093
ENSBTAG00000043985	2.24615	NA	1.58936	NA
ENSBTAG00000014884	2.25052	NA	NA	NA
ENSBTAG00000046263	2.2512	1.20484	1.6702	NA
ENSBTAG00000045567	2.25415	2.48421	2.08607	2.5896
ENSBTAG00000001842	2.25438	1.98872	2.03621	2.3978
ENSBTAG00000021912	2.25519	NA	1.16159	NA
ENSBTAG00000046979	2.25546	NA	NA	NA
ENSBTAG00000007206	2.25775	1.02394	1.212	NA
ENSBTAG00000013420	2.2605	NA	NA	NA
ENSBTAG00000021706	2.26116	1.59847	1.89151	1.05078
ENSBTAG00000033346	2.26191	NA	NA	NA
ENSBTAG00000027024	2.26707	NA	NA	NA
ENSBTAG00000026502	2.27236	3.73236	2.7904	1.8605
ENSBTAG00000016152	2.27348	NA	NA	NA
ENSBTAG00000003113	2.27384	1.04956	1.32731	NA
ENSBTAG00000018019	2.2744	NA	NA	NA
ENSBTAG00000019129	2.27656	2.68116	2.7458	2.16711
ENSBTAG00000033423	2.27856	1.57321	1.29891	NA
ENSBTAG00000014355	2.28034	2.27129	1.93599	1.31845
ENSBTAG00000020089	2.28041	NA	1.05801	NA
ENSBTAG00000047822	2.28237	NA	NA	NA
ENSBTAG00000047113	2.28287	2.05083	2.19872	1.67112
ENSBTAG00000027642	2.28355	NA	1.62128	NA
ENSBTAG00000018694	2.28622	1.98137	2.04783	1.56254
ENSBTAG00000019979	2.28626	2.1323	1.81064	1.51614
ENSBTAG00000017312	2.28843	2.08114	2.37051	2.56863
ENSBTAG00000035697	2.28899	1.59223	1.56278	NA
ENSBTAG00000020489	2.2902	NA	NA	NA
ENSBTAG00000001076	2.29029	2.37761	2.37368	1.82592
ENSBTAG00000010990	2.29181	NA	NA	NA
ENSBTAG00000012738	2.29218	NA	NA	NA
ENSBTAG00000009841	2.29319	1.48587	1.07999	NA
ENSBTAG00000047896	2.29453	2.39836	2.20188	1.74454
ENSBTAG00000017545	2.29663	NA	NA	NA
ENSBTAG00000003045	2.30383	1.25155	1.31262	NA
ENSBTAG00000001249	2.30452	2.93224	3.07341	2.64245
ENSBTAG00000011761	2.30572	NA	NA	NA
ENSBTAG00000014674	2.30604	NA	1.57818	NA
ENSBTAG00000005633	2.30727	1.72429	1.95745	1.34761
ENSBTAG00000017839	2.30871	NA	1.09922	NA
ENSBTAG00000000829	2.31158	2.12934	2.00955	1.39091
ENSBTAG00000003319	2.31312	3.81656	3.72081	3.37738
ENSBTAG00000037661	2.31347	NA	NA	NA
ENSBTAG00000018169	2.31429	NA	1.03934	NA
ENSBTAG00000002781	2.31564	NA	1.30937	NA
ENSBTAG00000022205	2.31742	8.8244	9.33805	7.4728
ENSBTAG00000009059	2.31852	-1.18847	NA	NA
ENSBTAG00000012992	2.32611	NA	1.11134	NA
ENSBTAG00000027033	2.32697	2.7235	2.41825	2.2072
ENSBTAG00000017032	2.32743	NA	NA	NA
ENSBTAG00000002291	2.32884	NA	NA	NA
ENSBTAG00000005430	2.33682	1.46424	1.95106	NA
ENSBTAG00000004869	2.33835	1.40867	1.63573	NA
ENSBTAG00000005501	2.34025	NA	NA	NA
ENSBTAG00000008036	2.34198	-1.36778	-2.66342	-2.30087
ENSBTAG00000019304	2.34216	NA	1.40158	NA
ENSBTAG00000004034	2.34495	NA	NA	-1.16788
ENSBTAG00000021991	2.34498	1.63832	2.08171	1.94751
ENSBTAG00000016094	2.34565	1.11148	1.08918	NA
ENSBTAG00000003506	2.34567	2.74129	2.99492	2.51713
ENSBTAG00000014831	2.34761	NA	NA	NA
ENSBTAG00000012818	2.34781	NA	1.11986	NA
ENSBTAG00000014469	2.34875	NA	NA	NA
ENSBTAG00000025340	2.35212	2.31166	2.3588	1.33198
ENSBTAG00000017860	2.35394	NA	NA	NA
ENSBTAG00000014250	2.35623	NA	NA	NA
ENSBTAG00000008348	2.35758	1.1064	1.4596	NA
ENSBTAG00000017280	2.3581	1.30932	2.12052	2.23477
ENSBTAG00000038815	2.35841	-1.06835	NA	-1.3313
ENSBTAG00000031246	2.35918	2.22698	NA	1.75878
ENSBTAG00000039686	2.35967	1.6282	2.25156	NA
ENSBTAG00000008332	2.36248	-2.42848	-3.94877	-3.27925
ENSBTAG00000037819	2.36349	NA	NA	NA
ENSBTAG00000025634	2.36429	NA	NA	NA
ENSBTAG00000009023	2.36465	NA	NA	NA
ENSBTAG00000012648	2.36639	1.9531	2.77994	NA
ENSBTAG00000007666	2.37168	1.69642	2.37116	1.3937
ENSBTAG00000001514	2.37267	NA	NA	NA
ENSBTAG00000047181	2.37356	1.02183	1.11059	NA
ENSBTAG00000021568	2.37701	NA	NA	NA
ENSBTAG00000003751	2.37705	2.9308	3.92414	3.55816
ENSBTAG00000043963	2.37803	NA	NA	NA
ENSBTAG00000021516	2.37836	3.476	4.82765	4.32295
ENSBTAG00000014543	2.38177	NA	1.27393	NA
ENSBTAG00000016002	2.38269	1.58821	NA	NA
ENSBTAG00000004423	2.38296	NA	1.04283	NA
ENSBTAG00000032623	2.3846	NA	NA	NA
ENSBTAG00000015419	2.38533	2.40247	2.96945	NA
ENSBTAG00000016296	2.38546	4.07019	3.74889	3.45484
ENSBTAG00000004177	2.38708	1.41968	1.48896	NA
ENSBTAG00000006212	2.38769	1.13307	1.23177	NA
ENSBTAG00000015985	2.38979	NA	NA	NA
ENSBTAG00000012234	2.39346	3.30841	3.90642	3.43298
ENSBTAG00000004344	2.39545	2.96771	2.95821	2.49048
ENSBTAG00000004832	2.39549	1.96837	2.07738	1.68559
ENSBTAG00000022920	2.396	2.31794	1.82101	1.45452
ENSBTAG00000005052	2.39767	1.37277	1.77229	NA
ENSBTAG00000003718	2.40009	2.99904	2.97972	2.55143
ENSBTAG00000004802	2.40108	1.57381	1.92762	1.19279
ENSBTAG00000012503	2.40344	1.80012	2.34494	1.43412
ENSBTAG00000006974	2.40521	1.35735	1.49092	NA
ENSBTAG00000021975	2.40651	1.43954	1.9968	NA
ENSBTAG00000012116	2.40879	2.00578	2.21188	1.57829
ENSBTAG00000039343	2.40908	NA	NA	NA
ENSBTAG00000003733	2.41317	3.23917	3.55811	4.80684
ENSBTAG00000045633	2.41478	1.68414	NA	NA
ENSBTAG00000019340	2.41846	NA	NA	NA
ENSBTAG00000000446	2.41892	NA	NA	NA
ENSBTAG00000046185	2.42495	NA	NA	NA
ENSBTAG00000012715	2.4256	NA	NA	NA
ENSBTAG00000013422	2.42963	NA	NA	NA
ENSBTAG00000005261	2.4313	1.85711	2.5265	2.13386
ENSBTAG00000005482	2.43234	1.27705	NA	NA
ENSBTAG00000013336	2.43348	1.26078	NA	1.34688
ENSBTAG00000001156	2.43412	-1.64151	NA	-1.3355
ENSBTAG00000005581	2.43495	3.08255	2.85185	2.9043
ENSBTAG00000016713	2.43602	2.05303	2.38558	1.62731
ENSBTAG00000002154	2.43763	NA	1.23149	NA
ENSBTAG00000003171	2.43803	1.29597	1.8872	NA
ENSBTAG00000004849	2.4394	2.01403	1.90045	NA
ENSBTAG00000025853	2.44587	1.14231	NA	NA
ENSBTAG00000012694	2.44729	NA	NA	NA
ENSBTAG00000004440	2.44953	1.0317	NA	NA
ENSBTAG00000011805	2.45155	4.62176	5.15224	4.07776
ENSBTAG00000015341	2.45233	2.12919	2.42847	NA
ENSBTAG00000018334	2.45914	NA	NA	NA
ENSBTAG00000002402	2.46225	NA	NA	NA
ENSBTAG00000013848	2.46311	NA	NA	NA
ENSBTAG00000017056	2.46313	2.14149	1.96269	1.03825
ENSBTAG00000003957	2.47274	NA	NA	NA
ENSBTAG00000010169	2.47536	NA	NA	NA
ENSBTAG00000045787	2.4776	1.89569	2.19831	1.63245
ENSBTAG00000007393	2.47869	3.51671	2.48303	1.3588
ENSBTAG00000018200	2.47873	1.0801	NA	NA
ENSBTAG00000010822	2.47874	NA	1.08592	NA
ENSBTAG00000010665	2.48098	2.02259	1.85897	NA
ENSBTAG00000022861	2.48102	1.90321	1.31722	NA
ENSBTAG00000009502	2.4838	NA	1.31676	NA
ENSBTAG00000016042	2.48629	3.57229	3.43917	2.83547
ENSBTAG00000021073	2.49467	NA	NA	NA
ENSBTAG00000007589	2.49595	1.81513	2.37033	1.45268
ENSBTAG00000008280	2.49879	1.81352	1.67384	1.24244
ENSBTAG00000005305	2.50274	NA	NA	NA
ENSBTAG00000008197	2.50481	4.75203	3.48556	1.88825
ENSBTAG00000010663	2.50591	2.50961	2.24479	1.47778
ENSBTAG00000019516	2.50691	2.66258	2.65365	1.68202
ENSBTAG00000012090	2.50895	1.34881	1.41226	NA
ENSBTAG00000008940	2.509	NA	NA	NA
ENSBTAG00000034645	2.51431	3.29274	3.09668	3.33885
ENSBTAG00000011647	2.51769	1.64814	1.88475	1.22719
ENSBTAG00000010821	2.51903	1.89724	2.33241	1.61167
ENSBTAG00000040585	2.5203	1.91789	2.98638	NA
ENSBTAG00000018438	2.52773	NA	NA	NA
ENSBTAG00000013414	2.53028	3.34515	3.12874	2.24464
ENSBTAG00000005606	2.54007	NA	-1.64161	-1.09696
ENSBTAG00000017162	2.54327	NA	NA	NA
ENSBTAG00000020731	2.54825	1.06099	1.53166	NA
ENSBTAG00000014178	2.54895	NA	NA	NA
ENSBTAG00000013495	2.54938	NA	NA	NA
ENSBTAG00000016247	2.55244	NA	NA	NA
ENSBTAG00000006752	2.5558	1.60512	1.48236	NA
ENSBTAG00000040304	2.55639	NA	NA	NA
ENSBTAG00000003952	2.55761	1.30434	NA	NA
ENSBTAG00000046616	2.56015	1.45813	1.7305	NA
ENSBTAG00000007665	2.56146	1.62963	1.33699	NA
ENSBTAG00000017701	2.56201	2.69636	2.72254	2.01545
ENSBTAG00000014315	2.56442	3.69804	3.53469	4.51997
ENSBTAG00000006860	2.56939	1.86044	2.94723	2.86661
ENSBTAG00000046701	2.57358	1.71321	1.34339	NA
ENSBTAG00000005714	2.58342	1.73257	NA	NA
ENSBTAG00000008384	2.58494	2.37409	3.63261	4.31039
ENSBTAG00000019855	2.58558	1.57357	1.98825	2.00187
ENSBTAG00000017260	2.58975	NA	NA	NA
ENSBTAG00000033685	2.59275	NA	1.17531	NA
ENSBTAG00000008063	2.59275	1.81437	1.95888	NA
ENSBTAG00000044059	2.59356	4.01369	3.58438	3.53683
ENSBTAG00000048304	2.59418	1.97436	2.55864	1.75708
ENSBTAG00000000253	2.59891	1.61176	1.73296	NA
ENSBTAG00000045704	2.60071	NA	NA	NA
ENSBTAG00000021803	2.60904	1.59277	1.38175	NA
ENSBTAG00000005810	2.61163	NA	NA	NA
ENSBTAG00000012943	2.61391	1.18056	1.30678	NA
ENSBTAG00000018280	2.62988	3.22747	2.64874	2.53184
ENSBTAG00000024901	2.63307	NA	NA	NA
ENSBTAG00000019350	2.63545	1.69356	2.08059	1.80091
ENSBTAG00000015232	2.63594	1.75231	1.77059	NA
ENSBTAG00000004608	2.63662	NA	NA	NA
ENSBTAG00000001870	2.63978	NA	NA	NA
ENSBTAG00000023177	2.641	3.13272	3.91191	3.99505
ENSBTAG00000010531	2.64174	2.06673	3.50432	2.15899
ENSBTAG00000001101	2.6418	1.3813	1.6271	NA
ENSBTAG00000007946	2.64369	3.51209	2.78077	2.22998
ENSBTAG00000004139	2.64452	NA	NA	NA
ENSBTAG00000020643	2.64536	3.74927	4.00586	3.53619
ENSBTAG00000015293	2.64593	2.35885	2.09889	1.79751
ENSBTAG00000011684	2.64686	1.08942	NA	NA
ENSBTAG00000019434	2.64851	1.65297	1.49197	1.15818
ENSBTAG00000011103	2.65391	NA	NA	NA
ENSBTAG00000047383	2.6554	NA	1.05856	1.53895
ENSBTAG00000021992	2.65851	1.64074	2.21767	1.83465
ENSBTAG00000015606	2.6609	NA	NA	NA
ENSBTAG00000005586	2.66577	2.2126	2.26002	1.96488
ENSBTAG00000003396	2.66803	NA	NA	NA
ENSBTAG00000002817	2.67023	3.60406	3.67817	3.17767
ENSBTAG00000000097	2.67088	NA	NA	NA
ENSBTAG00000008077	2.67226	2.84302	2.51829	2.1179
ENSBTAG00000018397	2.67357	1.2573	1.55529	NA
ENSBTAG00000008686	2.67503	NA	NA	NA
ENSBTAG00000009239	2.68105	NA	NA	NA
ENSBTAG00000026163	2.68384	1.66591	2.77403	1.24488
ENSBTAG00000010507	2.68826	3.65987	3.4791	3.24361
ENSBTAG00000040000	2.69002	3.66845	5.79658	4.61262
ENSBTAG00000011581	2.69109	NA	NA	NA
ENSBTAG00000018499	2.69254	NA	NA	NA
ENSBTAG00000021195	2.69425	1.42551	1.50295	NA
ENSBTAG00000046158	2.69725	2.04389	2.21292	2.32418
ENSBTAG00000044118	2.70066	2.39108	2.88739	2.12791
ENSBTAG00000021325	2.70356	3.71199	3.14345	2.80118
ENSBTAG00000001124	2.70361	1.24817	1.35652	NA
ENSBTAG00000026501	2.70631	2.49962	2.33381	1.5923
ENSBTAG00000007149	2.70882	NA	NA	NA
ENSBTAG00000009314	2.71582	3.19519	3.38	2.75474
ENSBTAG00000021183	2.71756	NA	NA	NA
ENSBTAG00000031069	2.71909	2.36078	2.26842	1.63032
ENSBTAG00000025167	2.72071	NA	1.21167	NA
ENSBTAG00000006161	2.72278	1.44909	2.03978	1.55256
ENSBTAG00000015829	2.72537	NA	NA	NA
ENSBTAG00000010244	2.72716	NA	NA	NA
ENSBTAG00000011187	2.72748	2.98554	3.00821	2.03186
ENSBTAG00000025760	2.73079	2.09397	2.22242	1.60953
ENSBTAG00000009152	2.73402	2.49965	NA	NA
ENSBTAG00000001936	2.73629	3.26573	3.48359	4.07197
ENSBTAG00000007650	2.73929	2.00983	2.56792	2.11607
ENSBTAG00000003304	2.74213	3.06356	2.2617	3.01951
ENSBTAG00000021139	2.74426	2.65494	2.21872	NA
ENSBTAG00000007532	2.74953	1.72679	1.73926	2.18765
ENSBTAG00000013802	2.75791	1.51701	1.69043	NA
ENSBTAG00000047866	2.75879	NA	NA	NA
ENSBTAG00000019555	2.76526	NA	NA	NA
ENSBTAG00000014267	2.76627	1.48892	1.91477	NA
ENSBTAG00000019225	2.77355	2.83264	3.13715	2.14899
ENSBTAG00000020859	2.77745	1.32277	2.44389	2.64637
ENSBTAG00000005445	2.78283	2.18729	2.27675	1.10853
ENSBTAG00000001639	2.7855	1.30672	1.85784	NA
ENSBTAG00000006928	2.78586	3.00475	2.73658	2.12956
ENSBTAG00000017077	2.78838	1.62829	1.7962	1.21114
ENSBTAG00000035230	2.79091	NA	NA	NA
ENSBTAG00000021321	2.79849	5.0948	5.71118	4.68215
ENSBTAG00000003495	2.80226	NA	NA	NA
ENSBTAG00000019282	2.80439	-1.47054	-1.55232	NA
ENSBTAG00000021601	2.80504	1.19161	1.31698	NA
ENSBTAG00000005122	2.80765	2.03575	2.46313	1.81316
ENSBTAG00000034776	2.81205	2.81062	3.22505	3.2794
ENSBTAG00000014676	2.81445	1.58349	1.87379	NA
ENSBTAG00000011908	2.81615	1.20882	1.26135	NA
ENSBTAG00000018224	2.81755	2.45727	2.829	NA
ENSBTAG00000011139	2.8198	4.77943	4.3704	3.74281
ENSBTAG00000009125	2.82147	1.49871	1.5288	NA
ENSBTAG00000038981	2.82197	NA	1.25508	NA
ENSBTAG00000016414	2.82933	3.19969	3.42001	2.17889
ENSBTAG00000033608	2.83269	NA	1.21246	NA
ENSBTAG00000002615	2.83454	NA	1.76186	NA
ENSBTAG00000046116	2.83758	2.17972	1.52412	1.2553
ENSBTAG00000020793	2.8381	2.16331	2.41013	2.53868
ENSBTAG00000047788	2.83857	NA	NA	NA
ENSBTAG00000004226	2.84256	2.91385	2.81183	2.9408
ENSBTAG00000047536	2.84361	NA	NA	NA
ENSBTAG00000017808	2.84405	1.63832	2.66569	NA
ENSBTAG00000009350	2.84762	2.89659	2.92786	2.47082
ENSBTAG00000001828	2.85179	2.94333	2.75214	2.32571
ENSBTAG00000038756	2.85482	1.78447	2.43365	NA
ENSBTAG00000010655	2.86297	3.50548	3.9176	2.72464
ENSBTAG00000010293	2.86904	NA	NA	NA
ENSBTAG00000021647	2.86936	NA	NA	NA
ENSBTAG00000017950	2.87151	1.31095	2.26626	NA
ENSBTAG00000016776	2.87564	1.2662	1.6548	NA
ENSBTAG00000015766	2.87817	3.14431	3.68877	3.13832
ENSBTAG00000048264	2.88071	NA	NA	NA
ENSBTAG00000030671	2.8861	1.31898	1.6794	NA
ENSBTAG00000014467	2.88655	NA	NA	NA
ENSBTAG00000000987	2.88978	2.55681	2.63026	1.5251
ENSBTAG00000019954	2.89394	2.03419	1.87287	NA
ENSBTAG00000009585	2.89464	6.91792	4.86899	7.13993
ENSBTAG00000044192	2.89976	NA	NA	-1.00129
ENSBTAG00000046030	2.90227	NA	NA	NA
ENSBTAG00000021237	2.90433	1.03506	1.235	NA
ENSBTAG00000027434	2.90622	NA	NA	NA
ENSBTAG00000009277	2.90735	NA	NA	NA
ENSBTAG00000002751	2.9152	2.4045	2.41424	1.56348
ENSBTAG00000001057	2.91828	2.22498	1.91269	1.48446
ENSBTAG00000005615	2.92072	1.91909	1.72994	NA
ENSBTAG00000015326	2.92233	NA	NA	-1.49192
ENSBTAG00000017490	2.926	1.52205	1.98678	NA
ENSBTAG00000044022	2.92715	NA	1.28112	NA
ENSBTAG00000012851	2.94444	2.49002	2.47055	1.96152
ENSBTAG00000032187	2.94604	NA	1.25642	NA
ENSBTAG00000011266	2.94935	NA	1.85627	NA
ENSBTAG00000019445	2.95904	NA	NA	NA
ENSBTAG00000031802	2.96249	NA	NA	NA
ENSBTAG00000015330	2.96813	1.63955	1.38859	NA
ENSBTAG00000010057	2.97086	NA	1.12843	NA
ENSBTAG00000011659	2.97347	1.65086	2.12306	1.97481
ENSBTAG00000033076	2.97418	2.16957	2.55473	NA
ENSBTAG00000030686	2.98186	2.00386	2.04113	1.19361
ENSBTAG00000007428	2.98311	NA	NA	NA
ENSBTAG00000007837	2.98319	NA	NA	NA
ENSBTAG00000015045	2.98543	NA	NA	NA
ENSBTAG00000016220	2.98923	2.29621	1.93735	NA
ENSBTAG00000033749	2.99721	1.466	1.78014	1.84178
ENSBTAG00000015905	2.99935	1.25359	1.4128	NA
ENSBTAG00000001823	3.00044	NA	NA	NA
ENSBTAG00000047036	3.00462	2.70079	3.32118	2.47482
ENSBTAG00000004901	3.00632	NA	NA	NA
ENSBTAG00000000284	3.00639	3.23501	3.36234	2.14508
ENSBTAG00000012024	3.00667	2.01747	1.53008	1.54259
ENSBTAG00000020142	3.00806	NA	NA	NA
ENSBTAG00000032051	3.00853	5.74828	5.40608	4.08326
ENSBTAG00000011970	3.02288	NA	NA	-1.09213
ENSBTAG00000020800	3.02383	1.55966	1.91176	1.15593
ENSBTAG00000011470	3.02599	NA	NA	NA
ENSBTAG00000006403	3.02975	1.75531	1.45862	1.21884
ENSBTAG00000010763	3.03249	2.04508	2.11088	1.28518
ENSBTAG00000018050	3.03815	3.13684	2.84354	2.25172
ENSBTAG00000020341	3.04422	2.66011	3.27175	3.2945
ENSBTAG00000005247	3.04709	NA	1.05145	NA
ENSBTAG00000007956	3.04884	NA	NA	NA
ENSBTAG00000002555	3.05108	1.46769	4.07927	3.62828
ENSBTAG00000008951	3.06135	NA	-1.13746	-2.41006
ENSBTAG00000010033	3.063	2.27093	2.70901	2.01352
ENSBTAG00000004510	3.06375	1.68811	1.37687	NA
ENSBTAG00000021220	3.06592	4.79242	6.48582	7.09468
ENSBTAG00000008193	3.06692	1.11796	1.90967	NA
ENSBTAG00000006864	3.0688	1.61702	1.17455	NA
ENSBTAG00000010543	3.0706	1.47206	2.12094	1.90725
ENSBTAG00000020315	3.07259	1.31183	1.04046	NA
ENSBTAG00000012393	3.08395	3.5803	4.94908	4.98392
ENSBTAG00000004780	3.08774	NA	NA	NA
ENSBTAG00000019791	3.09143	2.72015	NA	NA
ENSBTAG00000001049	3.09852	NA	NA	NA
ENSBTAG00000012541	3.10137	5.16481	5.25976	5.01497
ENSBTAG00000047944	3.10488	2.3261	2.12037	1.98681
ENSBTAG00000038549	3.10727	3.53608	3.21406	3.97222
ENSBTAG00000020391	3.1074	1.84279	1.95147	1.39222
ENSBTAG00000018747	3.11418	1.77613	2.25939	NA
ENSBTAG00000011173	3.12804	2.46456	2.61399	2.87119
ENSBTAG00000047605	3.1306	1.65867	2.35595	1.40921
ENSBTAG00000000854	3.13299	3.17693	3.68128	2.87966
ENSBTAG00000000973	3.13691	4.72226	5.66978	5.6672
ENSBTAG00000021316	3.13871	NA	NA	NA
ENSBTAG00000014177	3.14503	2.91831	2.65772	3.07224
ENSBTAG00000014829	3.14732	1.75233	1.63701	1.21335
ENSBTAG00000020767	3.14739	NA	NA	NA
ENSBTAG00000039991	3.14884	5.46226	5.27701	4.18267
ENSBTAG00000020928	3.15263	NA	NA	NA
ENSBTAG00000005238	3.15343	NA	NA	NA
ENSBTAG00000009639	3.15508	1.81301	2.13075	1.28225
ENSBTAG00000039708	3.15705	NA	1.06375	NA
ENSBTAG00000015047	3.15838	6.98429	5.91103	4.97354
ENSBTAG00000045905	3.16669	NA	NA	NA
ENSBTAG00000021743	3.16966	NA	NA	NA
ENSBTAG00000045695	3.18015	-7.66582	-7.48721	-7.23404
ENSBTAG00000045727	3.18889	1.0557	1.0182	NA
ENSBTAG00000044091	3.1918	4.76277	3.75779	3.20494
ENSBTAG00000022169	3.1953	NA	1.32546	NA
ENSBTAG00000014197	3.20268	NA	NA	NA
ENSBTAG00000009570	3.20648	NA	NA	NA
ENSBTAG00000007208	3.21234	2.24477	2.11253	1.98659
ENSBTAG00000001288	3.2146	3.04572	3.0529	2.67038
ENSBTAG00000014683	3.21476	1.9504	2.91517	3.30565
ENSBTAG00000018203	3.22301	NA	NA	NA
ENSBTAG00000013997	3.2324	3.79138	3.4544	3.14866
ENSBTAG00000014062	3.23302	2.85961	2.94502	1.7153
ENSBTAG00000004629	3.23598	2.82293	3.02504	1.61716
ENSBTAG00000048034	3.24066	NA	NA	NA
ENSBTAG00000022917	3.24353	NA	NA	NA
ENSBTAG00000010178	3.24924	1.70706	2.36859	NA
ENSBTAG00000016704	3.24993	2.34439	2.50827	2.67419
ENSBTAG00000020514	3.25588	NA	NA	NA
ENSBTAG00000014455	3.25591	NA	NA	NA
ENSBTAG00000046155	3.2598	4.47473	4.95566	3.47301
ENSBTAG00000012794	3.2651	NA	NA	NA
ENSBTAG00000033510	3.27279	3.58972	3.4449	2.47846
ENSBTAG00000005585	3.28327	2.75897	3.24921	3.24532
ENSBTAG00000015750	3.28643	3.13462	2.77329	2.19219
ENSBTAG00000002311	3.29117	3.87361	3.72558	3.30806
ENSBTAG00000002978	3.2923	1.61895	1.4708	NA
ENSBTAG00000046838	3.29652	NA	NA	NA
ENSBTAG00000026194	3.30899	1.75798	1.93474	NA
ENSBTAG00000014599	3.31347	1.84297	1.67147	1.05688
ENSBTAG00000016602	3.31429	NA	NA	NA
ENSBTAG00000030367	3.31472	5.77331	6.59014	6.07716
ENSBTAG00000005798	3.32058	NA	NA	NA
ENSBTAG00000015358	3.33084	2.38	2.01925	1.85964
ENSBTAG00000001335	3.33279	2.56009	3.06643	2.53839
ENSBTAG00000001755	3.336	2.99518	4.06962	3.65326
ENSBTAG00000044141	3.3419	NA	NA	NA
ENSBTAG00000016249	3.35812	1.74647	1.98498	1.55614
ENSBTAG00000007036	3.37198	4.64228	3.57876	2.70354
ENSBTAG00000048246	3.3741	1.59809	1.28907	NA
ENSBTAG00000012969	3.37674	2.95416	2.97055	1.80722
ENSBTAG00000001338	3.38206	NA	NA	NA
ENSBTAG00000000243	3.38469	2.83553	2.70839	2.33544
ENSBTAG00000014847	3.39711	1.89131	2.03486	1.95785
ENSBTAG00000002937	3.39822	NA	NA	NA
ENSBTAG00000008509	3.40489	4.57841	5.80915	4.52246
ENSBTAG00000010128	3.40497	NA	NA	NA
ENSBTAG00000018404	3.41103	NA	NA	NA
ENSBTAG00000039195	3.41927	NA	NA	NA
ENSBTAG00000002316	3.42641	1.18775	1.25021	NA
ENSBTAG00000020076	3.44356	NA	NA	NA
ENSBTAG00000008253	3.44454	1.2077	1.97239	NA
ENSBTAG00000045711	3.44674	NA	NA	NA
ENSBTAG00000010353	3.44714	2.20309	2.3563	1.48051
ENSBTAG00000002348	3.4684	1.55003	1.98654	1.53352
ENSBTAG00000001010	3.46988	1.215	1.27706	NA
ENSBTAG00000017167	3.48853	5.19985	6.16194	6.30426
ENSBTAG00000017020	3.49116	9.16169	12.1924	12.5383
ENSBTAG00000003581	3.50668	NA	NA	NA
ENSBTAG00000027865	3.50843	1.18803	NA	NA
ENSBTAG00000017866	3.51887	3.82839	4.2181	3.69405
ENSBTAG00000009198	3.5222	NA	-1.05367	NA
ENSBTAG00000010352	3.53283	3.03672	3.30579	3.43885
ENSBTAG00000012863	3.54742	3.46363	3.27972	2.31442
ENSBTAG00000006162	3.55468	NA	NA	NA
ENSBTAG00000018185	3.55654	NA	NA	NA
ENSBTAG00000048275	3.56042	5.82791	8.47909	6.66999
ENSBTAG00000037454	3.58545	NA	NA	NA
ENSBTAG00000001572	3.5931	NA	NA	NA
ENSBTAG00000009420	3.59941	3.12804	2.68794	2.35487
ENSBTAG00000020000	3.60749	1.81037	2.54846	1.30916
ENSBTAG00000001852	3.61903	6.13734	5.35577	5.10925
ENSBTAG00000004714	3.62057	NA	1.02414	NA
ENSBTAG00000001507	3.62385	NA	NA	NA
ENSBTAG00000004602	3.62442	3.73906	3.74579	3.74679
ENSBTAG00000014821	3.62649	NA	NA	NA
ENSBTAG00000016729	3.63281	3.16101	3.8953	3.3061
ENSBTAG00000012997	3.63573	4.06255	3.70012	2.8713
ENSBTAG00000006031	3.65332	1.80563	2.91275	2.75022
ENSBTAG00000046419	3.65398	NA	NA	NA
ENSBTAG00000020715	3.66434	2.42918	3.43444	2.86173
ENSBTAG00000047423	3.66439	4.49886	2.41629	2.40275
ENSBTAG00000004364	3.66667	2.6158	2.39014	1.67644
ENSBTAG00000026825	3.68626	-2.39243	-2.10122	-1.93099
ENSBTAG00000047212	3.69069	2.25295	2.95232	2.4071
ENSBTAG00000007411	3.69517	3.51084	3.81472	3.77278
ENSBTAG00000018509	3.70138	1.4985	2.02067	1.9476
ENSBTAG00000019928	3.71674	4.66471	5.01597	3.86202
ENSBTAG00000000301	3.71839	NA	NA	NA
ENSBTAG00000017404	3.71896	2.96902	2.71396	1.98266
ENSBTAG00000017381	3.72421	NA	NA	NA
ENSBTAG00000037559	3.72779	4.78509	4.80809	3.86656
ENSBTAG00000014498	3.73641	4.37386	4.11958	3.37551
ENSBTAG00000005072	3.74078	5.63096	5.45166	3.60974
ENSBTAG00000017740	3.74172	2.29727	2.61719	1.94765
ENSBTAG00000004076	3.749	2.75457	3.16028	2.12267
ENSBTAG00000000345	3.75369	3.22922	3.15435	3.86385
ENSBTAG00000008101	3.75546	2.22074	2.47548	1.606
ENSBTAG00000019533	3.76696	4.58621	5.0201	4.80756
ENSBTAG00000015191	3.77537	3.03267	3.46202	2.62648
ENSBTAG00000017370	3.78379	2.21623	3.18032	NA
ENSBTAG00000044144	3.78457	NA	NA	NA
ENSBTAG00000000634	3.78875	NA	1.50647	NA
ENSBTAG00000005760	3.79133	NA	NA	NA
ENSBTAG00000025308	3.79147	1.35188	2.12004	NA
ENSBTAG00000021858	3.80592	3.63292	3.00077	2.04645
ENSBTAG00000009775	3.81708	3.17946	4.42477	2.76952
ENSBTAG00000013055	3.81831	1.6379	NA	NA
ENSBTAG00000010682	3.82428	NA	NA	NA
ENSBTAG00000009788	3.82448	4.45068	3.96098	3.57834
ENSBTAG00000021310	3.8261	NA	NA	NA
ENSBTAG00000011569	3.84379	7.94998	4.99776	4.35827
ENSBTAG00000017045	3.86343	5.23966	4.0762	4.73407
ENSBTAG00000020105	3.87653	NA	1.08304	NA
ENSBTAG00000006859	3.88447	1.24554	1.37819	NA
ENSBTAG00000030623	3.88448	NA	NA	NA
ENSBTAG00000021958	3.8876	NA	NA	NA
ENSBTAG00000005672	3.89299	NA	NA	NA
ENSBTAG00000008124	3.89723	1.77621	1.31888	NA
ENSBTAG00000002631	3.90115	NA	NA	NA
ENSBTAG00000000309	3.94554	2.93223	NA	NA
ENSBTAG00000001503	3.94639	NA	NA	NA
ENSBTAG00000017802	3.95378	1.25883	1.17782	NA
ENSBTAG00000008505	3.96722	3.34167	4.32669	3.44108
ENSBTAG00000021066	3.96754	NA	NA	NA
ENSBTAG00000025554	3.97092	5.61853	5.09	5.03928
ENSBTAG00000000410	3.97382	4.28369	5.0398	NA
ENSBTAG00000033398	3.97391	2.64397	2.80577	2.22674
ENSBTAG00000009520	3.99198	NA	NA	NA
ENSBTAG00000007044	4.0124	NA	NA	NA
ENSBTAG00000002919	4.02107	3.2183	3.43086	2.69782
ENSBTAG00000018948	4.02169	3.38803	3.65676	2.65734
ENSBTAG00000006037	4.03316	1.30318	1.02637	NA
ENSBTAG00000019625	4.03537	4.66314	4.05015	2.89235
ENSBTAG00000038058	4.05013	NA	NA	NA
ENSBTAG00000048154	4.0532	1.83853	1.80488	NA
ENSBTAG00000005093	4.0586	4.17234	3.72089	3.47387
ENSBTAG00000016365	4.07811	2.48239	1.23199	1.53138
ENSBTAG00000044185	4.08244	2.1518	2.19094	1.38051
ENSBTAG00000016327	4.09108	5.4016	3.69376	4.7117
ENSBTAG00000019440	4.09411	4.97714	NA	NA
ENSBTAG00000007135	4.09821	2.25212	2.70366	3.69978
ENSBTAG00000012604	4.10019	NA	NA	NA
ENSBTAG00000010986	4.10374	2.77647	3.4891	3.57644
ENSBTAG00000019031	4.15447	NA	NA	NA
ENSBTAG00000015749	4.1616	4.54038	4.64712	4.6819
ENSBTAG00000047349	4.1885	NA	NA	NA
ENSBTAG00000002478	4.19706	4.00808	4.1125	4.33364
ENSBTAG00000003398	4.19898	NA	1.10975	NA
ENSBTAG00000031814	4.20033	3.06202	1.07259	2.33782
ENSBTAG00000013717	4.20057	5.14028	4.38101	4.09292
ENSBTAG00000031265	4.20559	6.99425	5.57681	6.2392
ENSBTAG00000047600	4.21253	2.84656	3.75963	2.94501
ENSBTAG00000020257	4.22833	4.30821	5.11343	3.81465
ENSBTAG00000047379	4.23672	2.02693	3.64061	3.06992
ENSBTAG00000010716	4.24085	NA	NA	NA
ENSBTAG00000017023	4.26294	6.04153	5.37358	3.46644
ENSBTAG00000004674	4.27414	2.86113	2.17884	2.15295
ENSBTAG00000012210	4.2954	3.8228	4.27984	4.48913
ENSBTAG00000003684	4.29815	NA	NA	NA
ENSBTAG00000018831	4.33004	1.79088	1.17836	NA
ENSBTAG00000001488	4.3389	3.57621	3.51172	4.17465
ENSBTAG00000032481	4.34885	4.73902	3.99324	4.60783
ENSBTAG00000017131	4.4009	NA	NA	NA
ENSBTAG00000023216	4.41237	2.66021	2.66461	2.08646
ENSBTAG00000025748	4.41353	5.85801	4.8646	4.88954
ENSBTAG00000020250	4.42389	3.30516	3.61291	3.57423
ENSBTAG00000001392	4.44293	8.66359	8.76308	7.51531
ENSBTAG00000016366	4.44357	2.98208	2.6494	2.08177
ENSBTAG00000013619	4.48999	6.26103	7.03177	6.70816
ENSBTAG00000014225	4.51669	3.22454	2.66526	1.95413
ENSBTAG00000009800	4.52593	2.71554	2.97759	2.76287
ENSBTAG00000011375	4.53896	NA	NA	NA
ENSBTAG00000003955	4.55038	NA	NA	NA
ENSBTAG00000000478	4.56707	4.20088	5.27956	3.66033
ENSBTAG00000009215	4.58914	4.71567	4.62872	4.78369
ENSBTAG00000018926	4.59069	4.38834	3.17002	2.02187
ENSBTAG00000020061	4.59164	NA	NA	NA
ENSBTAG00000039319	4.61888	5.19676	3.89911	4.93564
ENSBTAG00000038810	4.65969	3.29327	4.43508	5.50663
ENSBTAG00000007898	4.66866	3.26707	2.80078	1.88452
ENSBTAG00000037969	4.67811	2.43989	2.58996	1.56803
ENSBTAG00000004414	4.69125	4.18949	5.62736	4.11228
ENSBTAG00000023806	4.75157	2.90662	2.85034	1.63873
ENSBTAG00000001893	4.78078	6.24094	7.45948	8.30068
ENSBTAG00000020289	4.78275	NA	NA	NA
ENSBTAG00000018540	4.82006	NA	NA	NA
ENSBTAG00000046379	4.83709	NA	NA	NA
ENSBTAG00000045986	4.86893	3.48673	3.95012	2.97436
ENSBTAG00000011237	4.89426	4.56286	5.12515	NA
ENSBTAG00000025035	4.9261	3.45787	3.97344	2.66355
ENSBTAG00000034323	4.92965	5.45071	5.05601	4.1413
ENSBTAG00000021280	4.93947	NA	NA	NA
ENSBTAG00000013984	4.95038	NA	NA	NA
ENSBTAG00000002258	4.95336	5.53958	5.18398	4.00108
ENSBTAG00000017892	4.97443	NA	NA	NA
ENSBTAG00000020184	4.97856	NA	NA	NA
ENSBTAG00000045915	4.98611	5.94874	7.1073	NA
ENSBTAG00000037509	5.01128	6.66889	4.56104	3.64066
ENSBTAG00000015436	5.03515	6.10879	5.58926	4.78992
ENSBTAG00000007302	5.04104	5.7896	5.04947	3.60805
ENSBTAG00000006990	5.06633	1.9163	2.75457	3.00618
ENSBTAG00000008431	5.08693	4.30715	5.40341	3.84329
ENSBTAG00000012201	5.08812	4.85311	4.56004	4.18867
ENSBTAG00000001985	5.14235	NA	NA	NA
ENSBTAG00000010215	5.16599	4.17489	5.38995	5.86273
ENSBTAG00000006205	5.25024	NA	NA	NA
ENSBTAG00000044111	5.29828	3.44589	NA	NA
ENSBTAG00000016385	5.30412	5.35488	7.12306	6.28592
ENSBTAG00000004063	5.32937	3.68283	4.88975	3.58831
ENSBTAG00000004860	5.41559	4.59274	3.69797	3.25733
ENSBTAG00000017592	5.42488	4.15991	5.76491	4.08578
ENSBTAG00000008942	5.43022	3.13734	4.71541	NA
ENSBTAG00000046399	5.4843	NA	NA	NA
ENSBTAG00000047891	5.49989	5.89851	6.73505	6.98232
ENSBTAG00000016662	5.56043	3.37357	3.14932	3.80822
ENSBTAG00000047144	5.57092	7.11389	5.16868	4.29324
ENSBTAG00000011700	5.60857	6.5802	4.92863	4.99735
ENSBTAG00000018054	5.78448	10.3069	12.2857	11.3964
ENSBTAG00000005450	5.79477	5.3068	7.88789	6.81266
ENSBTAG00000034681	5.81311	NA	NA	NA
ENSBTAG00000013632	5.84073	NA	NA	NA
ENSBTAG00000018965	5.8479	5.80809	6.28231	5.23832
ENSBTAG00000012884	5.99344	4.02362	6.33995	4.93836
ENSBTAG00000011110	6.0059	6.0671	4.73909	4.61254
ENSBTAG00000014848	6.01492	10.6213	11.3523	9.29205
ENSBTAG00000009649	6.0302	1.5682	NA	NA
ENSBTAG00000007397	6.05084	5.78747	5.78649	5.34519
ENSBTAG00000005284	6.14112	NA	NA	NA
ENSBTAG00000003864	6.1652	5.87236	4.8883	4.3909
ENSBTAG00000005623	6.16861	11.979	9.76219	7.82209
ENSBTAG00000011944	6.18166	5.43201	5.36093	5.08313
ENSBTAG00000019770	6.18253	6.73949	7.46606	6.9902
ENSBTAG00000039914	6.2093	NA	NA	NA
ENSBTAG00000016575	6.28739	7.42117	7.77106	6.39572
ENSBTAG00000005850	6.29148	6.0014	4.87158	3.61522
ENSBTAG00000002075	6.36427	1.5394	2.10328	2.49585
ENSBTAG00000040329	6.46357	5.10203	5.10927	4.39988
ENSBTAG00000026885	6.50394	NA	NA	NA
ENSBTAG00000030882	6.53956	NA	NA	NA
ENSBTAG00000008936	6.59277	6.20172	8.42208	6.91746
ENSBTAG00000004555	6.62025	NA	NA	4.5464
ENSBTAG00000001026	6.69357	9.85357	10.2728	9.43728
ENSBTAG00000016202	6.7495	6.83528	6.20461	6.4044
ENSBTAG00000015056	6.75841	9.27575	8.90956	8.36126
ENSBTAG00000047111	6.76604	6.18066	7.55972	5.69259
ENSBTAG00000001696	6.81504	6.58606	NA	NA
ENSBTAG00000044146	6.92106	6.72393	7.07095	6.30876
ENSBTAG00000013027	6.92731	7.87646	8.34174	8.11565
ENSBTAG00000012748	6.93948	NA	NA	NA
ENSBTAG00000044109	6.94395	NA	NA	NA
ENSBTAG00000017198	6.99082	NA	NA	NA
ENSBTAG00000003529	7.05014	8.54192	7.66249	8.49631
ENSBTAG00000000597	7.09368	6.08377	4.50155	4.26347
ENSBTAG00000021550	7.18788	2.45135	1.62702	NA
ENSBTAG00000020558	7.34463	10.6361	9.83375	9.93484
ENSBTAG00000020196	7.37547	12.732	13.1526	11.6784
ENSBTAG00000002998	7.49159	NA	NA	NA
ENSBTAG00000012398	7.50836	6.84048	6.38998	6.23025
ENSBTAG00000004911	7.55512	NA	NA	NA
ENSBTAG00000048138	7.63383	NA	NA	NA
ENSBTAG00000038369	7.68123	NA	NA	NA
ENSBTAG00000007859	7.682	NA	NA	NA
ENSBTAG00000012363	7.68809	11.8336	13.0232	11.8044
ENSBTAG00000001979	7.79093	NA	NA	NA
ENSBTAG00000002066	8.03786	NA	NA	NA
ENSBTAG00000006745	8.12678	5.56402	6.29043	5.21279
ENSBTAG00000001734	8.15767	9.92069	10.4254	9.18008
ENSBTAG00000007273	8.27665	NA	NA	2.35197
ENSBTAG00000004345	8.32039	NA	NA	NA
ENSBTAG00000040111	8.33068	9.75849	8.65293	8.16083
ENSBTAG00000015550	8.41898	6.67068	8.25421	7.08523
ENSBTAG00000020351	8.54131	NA	NA	NA
ENSBTAG00000006840	8.58704	8.34765	NA	NA
ENSBTAG00000005386	8.62432	11.0428	12.1766	9.44596
ENSBTAG00000014525	8.83376	NA	NA	NA
ENSBTAG00000010690	8.83922	10.2317	12.9181	10.562
ENSBTAG00000015091	8.96516	6.79002	6.22183	6.83344
ENSBTAG00000015170	9.08314	11.8582	12.7192	13.0421
ENSBTAG00000008540	9.12138	NA	NA	NA
ENSBTAG00000012328	9.33449	9.34869	9.71247	8.00983
ENSBTAG00000008117	9.38062	8.83229	10.6731	9.8433
ENSBTAG00000005045	9.39689	11.9301	12.5016	11.1934
ENSBTAG00000021050	9.48298	7.9107	8.90735	NA
ENSBTAG00000010184	9.69476	NA	8.55038	9.6459
ENSBTAG00000000765	9.75222	9.38254	9.65043	10.2622
ENSBTAG00000005425	9.94851	10.4592	9.95758	10.2667
ENSBTAG00000026611	10.4308	NA	NA	NA
ENSBTAG00000001965	11.1846	NA	NA	NA
ENSBTAG00000022819	11.5122	10.887	8.57173	7.22651
ENSBTAG00000038440	11.7618	NA	NA	NA
ENSBTAG00000040413	11.9383	10.8213	10.3929	8.66149
ENSBTAG00000001545	NA	-10.8295	-8.6171	-9.02541
ENSBTAG00000015465	NA	-9.94325	-9.11147	NA
ENSBTAG00000012652	NA	-9.47011	-9.46399	NA
ENSBTAG00000014721	NA	-8.51633	NA	NA
ENSBTAG00000001785	NA	-7.93446	-3.27543	NA
ENSBTAG00000048171	NA	-7.73853	-7.38285	-4.10533
ENSBTAG00000009186	NA	-7.5349	-8.28221	NA
ENSBTAG00000046499	NA	-7.47297	-5.87183	NA
ENSBTAG00000003120	NA	-7.33711	-6.78966	NA
ENSBTAG00000002441	NA	-7.24015	NA	NA
ENSBTAG00000046901	NA	-7.10385	-4.44861	-3.82615
ENSBTAG00000031346	NA	-7.09386	-7.05471	NA
ENSBTAG00000018849	NA	-6.81981	-5.18047	-4.37072
ENSBTAG00000019876	NA	-6.78443	-6.85967	-4.80798
ENSBTAG00000008366	NA	-6.69702	-5.44799	-3.86188
ENSBTAG00000010070	NA	-6.39337	-6.28497	NA
ENSBTAG00000005805	NA	-6.3442	-7.46464	NA
ENSBTAG00000013338	NA	-6.20759	-10.3103	-9.0938
ENSBTAG00000016881	NA	-6.16471	-6.56865	-6.00239
ENSBTAG00000034281	NA	-6.08963	-6.0947	-4.71698
ENSBTAG00000003432	NA	-6.07193	-5.30422	NA
ENSBTAG00000020713	NA	-6.01981	-6.23193	-5.27161
ENSBTAG00000004770	NA	-5.97197	-4.46606	NA
ENSBTAG00000000102	NA	-5.88926	-5.29454	NA
ENSBTAG00000047284	NA	-5.67942	-6.37548	-4.91649
ENSBTAG00000016234	NA	-5.62761	-3.22657	NA
ENSBTAG00000023026	NA	-5.61579	-4.39371	NA
ENSBTAG00000043992	NA	-5.60081	-6.94012	-4.66175
ENSBTAG00000012462	NA	-5.48941	-5.36017	-3.9221
ENSBTAG00000045806	NA	-5.31969	-4.00374	NA
ENSBTAG00000012185	NA	-5.31496	-5.61802	NA
ENSBTAG00000002035	NA	-5.29323	-5.27868	-3.77224
ENSBTAG00000016239	NA	-5.18087	-2.96042	NA
ENSBTAG00000039702	NA	-5.14766	-5.64163	-3.62626
ENSBTAG00000011940	NA	-5.01083	-4.30437	-3.56155
ENSBTAG00000018607	NA	-4.86326	-5.02542	-3.48048
ENSBTAG00000008626	NA	-4.86132	-5.27124	-3.61967
ENSBTAG00000008352	NA	-4.80008	-4.79321	-3.53728
ENSBTAG00000006758	NA	-4.78349	-4.62599	-3.3612
ENSBTAG00000014042	NA	-4.78285	-4.26967	-2.96325
ENSBTAG00000047250	NA	-4.75856	NA	NA
ENSBTAG00000008351	NA	-4.70526	-4.61423	NA
ENSBTAG00000048082	NA	-4.70401	-3.4608	-2.27097
ENSBTAG00000037951	NA	-4.64631	-4.3729	-3.98541
ENSBTAG00000003987	NA	-4.63913	-5.0863	NA
ENSBTAG00000003020	NA	-4.54855	-5.57115	NA
ENSBTAG00000005812	NA	-4.5035	-3.98974	-2.76415
ENSBTAG00000011003	NA	-4.48511	-3.64344	-3.67612
ENSBTAG00000020264	NA	-4.46176	-4.69116	-2.06328
ENSBTAG00000013578	NA	-4.45507	-3.71313	NA
ENSBTAG00000014439	NA	-4.34867	-4.23254	NA
ENSBTAG00000011871	NA	-4.34683	-5.31185	-2.64265
ENSBTAG00000008947	NA	-4.33276	-3.4016	-2.08623
ENSBTAG00000047675	NA	-4.31728	-3.33125	-2.96289
ENSBTAG00000039935	NA	-4.29371	-3.52688	-2.7032
ENSBTAG00000018165	NA	-4.25088	-3.7801	-2.91226
ENSBTAG00000011881	NA	-4.21783	-5.70466	NA
ENSBTAG00000011337	NA	-4.21676	-3.61673	-2.8045
ENSBTAG00000017672	NA	-4.19911	NA	NA
ENSBTAG00000014075	NA	-4.18674	NA	NA
ENSBTAG00000015650	NA	-4.14851	-5.66587	-3.9743
ENSBTAG00000019371	NA	-4.13189	-4.39493	-3.31558
ENSBTAG00000013831	NA	-4.0993	-4.72602	-3.68791
ENSBTAG00000026489	NA	-4.08516	-5.35485	-3.06247
[truncated: 3,901 more rows]
