# Supplementary material for: Transcriptome analysis reveals regional and temporal differences in mucosal immune system development in the small intestine of neonatal calves
Source: BMC Genomics. 2016 Aug 11;17:602. doi: 10.1186/s12864-016-2957-y (PMC4981982; doi:10.1186/s12864-016-2957-y)
Supplement: Additional file 3: — Temporally DE genes list. Sheet 1. Temporally DE genes in the jejunum. Sheet 2. Temporally DE genes in the ileum. (XLSX 186 kb) [file 12864_2016_2957_MOESM3_ESM.xlsx]

## Sheet: Temporal DE genes in jejunum
Temporal DE genes in jejunum with fold change (FDR < 0.05)
ID	D7 vs D0	D21 vs D7	D42 vs D21
ENSBTAG00000000345	0.856016	NA	NA
ENSBTAG00000001060	NA	NA	0.629561
ENSBTAG00000001273	1.95071	NA	NA
ENSBTAG00000001557	1.50642	NA	NA
ENSBTAG00000001882	1.65175	0.887849	0.9619
ENSBTAG00000005413	2.03386	0.842133	NA
ENSBTAG00000005581	1.07272	NA	NA
ENSBTAG00000007135	0.862218	NA	NA
ENSBTAG00000015398	-0.762887	NA	NA
ENSBTAG00000018531	5.16807	1.62881	NA
ENSBTAG00000019095	NA	0.87893	NA
ENSBTAG00000019798	3.09047	NA	NA
ENSBTAG00000022020	0.870234	NA	NA
ENSBTAG00000026278	2.29194	NA	NA
ENSBTAG00000031348	NA	NA	-0.675204
ENSBTAG00000040432	1.69209	NA	NA
ENSBTAG00000044204	NA	NA	1.30766
ENSBTAG00000045649	NA	NA	-0.835983
ENSBTAG00000000023	-0.685764	NA	NA
ENSBTAG00000000031	0.741607	NA	NA
ENSBTAG00000000033	NA	NA	-1.90518
ENSBTAG00000000040	-0.918416	NA	NA
ENSBTAG00000000050	0.672064	NA	NA
ENSBTAG00000000057	1.15098	NA	NA
ENSBTAG00000000064	0.787122	NA	NA
ENSBTAG00000000067	1.56094	NA	NA
ENSBTAG00000000078	0.675556	NA	NA
ENSBTAG00000000079	-0.924059	NA	NA
ENSBTAG00000000081	-1.07989	NA	NA
ENSBTAG00000000087	0.663743	NA	NA
ENSBTAG00000000097	-1.46958	NA	NA
ENSBTAG00000000113	0.808983	NA	NA
ENSBTAG00000000130	2.02682	0.738461	NA
ENSBTAG00000000140	1.46767	1.21003	NA
ENSBTAG00000000153	-0.636361	NA	NA
ENSBTAG00000000160	2.02271	NA	NA
ENSBTAG00000000163	-1.33077	NA	NA
ENSBTAG00000000185	0.674008	NA	NA
ENSBTAG00000000191	1.20083	NA	NA
ENSBTAG00000000201	-0.768707	NA	NA
ENSBTAG00000000202	0.941587	NA	NA
ENSBTAG00000000205	0.733312	NA	NA
ENSBTAG00000000211	-0.632568	NA	NA
ENSBTAG00000000225	1.01574	NA	NA
ENSBTAG00000000242	0.795642	NA	NA
ENSBTAG00000000243	-1.64594	NA	NA
ENSBTAG00000000245	0.750265	NA	NA
ENSBTAG00000000251	-1.44166	NA	NA
ENSBTAG00000000253	-1.15104	NA	NA
ENSBTAG00000000269	0.888047	NA	NA
ENSBTAG00000000277	2.76943	NA	NA
ENSBTAG00000000281	0.603933	NA	NA
ENSBTAG00000000284	NA	-0.762487	NA
ENSBTAG00000000286	NA	NA	0.650781
ENSBTAG00000000290	-1.00322	NA	NA
ENSBTAG00000000292	1.06891	NA	NA
ENSBTAG00000000296	0.977879	NA	NA
ENSBTAG00000000305	-0.911078	NA	NA
ENSBTAG00000000306	0.640986	NA	NA
ENSBTAG00000000310	1.11443	NA	NA
ENSBTAG00000000329	-1.46076	NA	NA
ENSBTAG00000000365	1.82014	NA	NA
ENSBTAG00000000392	-0.642701	NA	NA
ENSBTAG00000000394	-0.888085	NA	NA
ENSBTAG00000000396	-1.0902	NA	NA
ENSBTAG00000000414	NA	0.756668	NA
ENSBTAG00000000418	0.6728	NA	NA
ENSBTAG00000000421	-0.938852	NA	NA
ENSBTAG00000000422	-1.30466	NA	NA
ENSBTAG00000000432	1.14465	NA	NA
ENSBTAG00000000434	NA	NA	0.911048
ENSBTAG00000000442	1.41467	NA	0.832514
ENSBTAG00000000446	-1.55589	NA	NA
ENSBTAG00000000460	-1.84975	NA	NA
ENSBTAG00000000462	0.701634	NA	NA
ENSBTAG00000000472	-0.664737	NA	NA
ENSBTAG00000000497	0.713148	NA	NA
ENSBTAG00000000501	-1.40894	NA	NA
ENSBTAG00000000511	-0.876468	NA	NA
ENSBTAG00000000536	-1.05358	NA	NA
ENSBTAG00000000559	0.951785	NA	NA
ENSBTAG00000000562	-0.650594	NA	NA
ENSBTAG00000000570	-0.635654	NA	NA
ENSBTAG00000000575	0.745836	NA	0.930169
ENSBTAG00000000582	-1.17675	NA	NA
ENSBTAG00000000586	0.706082	NA	NA
ENSBTAG00000000597	-1.88324	NA	-0.902657
ENSBTAG00000000601	-1.27493	NA	NA
ENSBTAG00000000605	0.637965	NA	NA
ENSBTAG00000000621	0.793377	NA	NA
ENSBTAG00000000622	-0.794738	NA	NA
ENSBTAG00000000625	-1.27261	NA	NA
ENSBTAG00000000634	-3.25169	NA	NA
ENSBTAG00000000639	1.09955	NA	NA
ENSBTAG00000000647	-0.924235	NA	NA
ENSBTAG00000000667	5.3254	NA	NA
ENSBTAG00000000668	0.945202	NA	-0.645626
ENSBTAG00000000671	1.73197	NA	NA
ENSBTAG00000000676	-0.657507	NA	NA
ENSBTAG00000000682	-0.707738	NA	NA
ENSBTAG00000000684	-1.04421	NA	NA
ENSBTAG00000000706	-0.764328	NA	NA
ENSBTAG00000000710	-0.997996	NA	NA
ENSBTAG00000000711	-1.95442	NA	NA
ENSBTAG00000000715	1.31397	NA	NA
ENSBTAG00000000735	1.58923	NA	NA
ENSBTAG00000000748	0.68285	NA	NA
ENSBTAG00000000765	1.65693	NA	1.04502
ENSBTAG00000000793	1.05261	NA	NA
ENSBTAG00000000803	-0.65097	NA	NA
ENSBTAG00000000804	-0.887105	NA	NA
ENSBTAG00000000807	0.652715	NA	NA
ENSBTAG00000000808	0.61346	NA	NA
ENSBTAG00000000813	-2.25965	NA	NA
ENSBTAG00000000816	-1.1124	NA	NA
ENSBTAG00000000827	-0.776865	NA	NA
ENSBTAG00000000829	-0.797453	NA	NA
ENSBTAG00000000830	-0.63703	NA	NA
ENSBTAG00000000835	NA	0.665142	NA
ENSBTAG00000000836	1.25386	NA	NA
ENSBTAG00000000910	-0.967286	0.644059	NA
ENSBTAG00000000928	-1.16788	NA	NA
ENSBTAG00000000939	-1.03391	NA	NA
ENSBTAG00000000987	NA	NA	-0.750451
ENSBTAG00000000990	0.782967	NA	NA
ENSBTAG00000000995	1.00393	NA	-0.71714
ENSBTAG00000001000	-0.956607	NA	NA
ENSBTAG00000001005	-1.20071	NA	NA
ENSBTAG00000001010	-0.979137	NA	NA
ENSBTAG00000001026	4.10656	NA	NA
ENSBTAG00000001029	1.32532	NA	NA
ENSBTAG00000001042	NA	-0.602503	NA
ENSBTAG00000001050	-1.16279	NA	NA
ENSBTAG00000001057	-1.15526	NA	NA
ENSBTAG00000001061	-0.657945	NA	NA
ENSBTAG00000001066	0.944874	NA	NA
ENSBTAG00000001081	-0.804412	NA	NA
ENSBTAG00000001100	0.956266	NA	NA
ENSBTAG00000001101	-0.938985	NA	NA
ENSBTAG00000001110	-0.696395	NA	NA
ENSBTAG00000001112	-1.99515	NA	NA
ENSBTAG00000001116	0.763046	NA	NA
ENSBTAG00000001124	-1.24604	NA	NA
ENSBTAG00000001125	-0.803114	NA	NA
ENSBTAG00000001126	-0.682338	NA	NA
ENSBTAG00000001136	-0.709518	NA	NA
ENSBTAG00000001139	0.798555	NA	1.28504
ENSBTAG00000001143	2.54927	NA	NA
ENSBTAG00000001156	-3.89632	NA	NA
ENSBTAG00000001164	-0.98436	NA	NA
ENSBTAG00000001165	1.21807	NA	NA
ENSBTAG00000001173	-1.0448	NA	NA
ENSBTAG00000001176	-1.42224	NA	NA
ENSBTAG00000001179	1.42009	NA	NA
ENSBTAG00000001193	0.606043	NA	NA
ENSBTAG00000001197	1.2369	1.03852	NA
ENSBTAG00000001198	1.35943	NA	NA
ENSBTAG00000001207	2.60927	NA	NA
ENSBTAG00000001219	5.07733	1.15202	NA
ENSBTAG00000001233	0.682996	NA	NA
ENSBTAG00000001249	0.737774	NA	NA
ENSBTAG00000001292	NA	2.19755	NA
ENSBTAG00000001294	0.833894	NA	NA
ENSBTAG00000001298	0.870416	NA	NA
ENSBTAG00000001302	0.671579	NA	NA
ENSBTAG00000001303	NA	NA	0.633025
ENSBTAG00000001324	NA	-0.701504	NA
ENSBTAG00000001333	1.90435	NA	NA
ENSBTAG00000001364	0.849552	NA	NA
ENSBTAG00000001368	0.80624	NA	NA
ENSBTAG00000001390	NA	NA	0.83238
ENSBTAG00000001392	3.03279	NA	NA
ENSBTAG00000001405	-0.731854	NA	NA
ENSBTAG00000001410	0.857416	NA	NA
ENSBTAG00000001414	-0.804161	NA	NA
ENSBTAG00000001422	0.607674	NA	NA
ENSBTAG00000001429	-0.67024	NA	NA
ENSBTAG00000001440	0.631378	NA	NA
ENSBTAG00000001441	0.672231	NA	NA
ENSBTAG00000001444	0.949266	NA	NA
ENSBTAG00000001446	-0.748849	NA	NA
ENSBTAG00000001447	0.80452	NA	NA
ENSBTAG00000001449	0.652173	NA	NA
ENSBTAG00000001463	-0.757499	NA	NA
ENSBTAG00000001465	-0.960334	NA	NA
ENSBTAG00000001481	0.792268	NA	NA
ENSBTAG00000001508	-0.805661	NA	NA
ENSBTAG00000001509	-0.608966	NA	NA
ENSBTAG00000001514	-2.19838	NA	NA
ENSBTAG00000001537	1.10475	2.11444	-1.64274
ENSBTAG00000001567	-1.1724	NA	NA
ENSBTAG00000001568	0.799572	NA	NA
ENSBTAG00000001576	0.833962	NA	NA
ENSBTAG00000001595	5.14031	NA	-1.14957
ENSBTAG00000001601	-1.15971	NA	NA
ENSBTAG00000001607	0.886713	NA	NA
ENSBTAG00000001609	0.604695	NA	NA
ENSBTAG00000001618	-1.93074	NA	NA
ENSBTAG00000001626	0.694885	NA	NA
ENSBTAG00000001631	0.780232	NA	NA
ENSBTAG00000001654	-0.944794	NA	NA
ENSBTAG00000001656	-0.729766	NA	NA
ENSBTAG00000001662	NA	NA	0.942144
ENSBTAG00000001687	-1.00954	NA	NA
ENSBTAG00000001703	-0.612401	NA	NA
ENSBTAG00000001706	NA	NA	1.22106
ENSBTAG00000001725	1.40035	0.790907	NA
ENSBTAG00000001734	NA	-0.694239	-0.941861
ENSBTAG00000001740	NA	NA	0.744631
ENSBTAG00000001752	-1.48487	NA	NA
ENSBTAG00000001755	-0.791501	NA	NA
ENSBTAG00000001776	-0.932442	NA	NA
ENSBTAG00000001778	0.904166	NA	NA
ENSBTAG00000001814	-1.66007	NA	NA
ENSBTAG00000001815	0.77837	NA	NA
ENSBTAG00000001826	NA	NA	-0.615291
ENSBTAG00000001828	-1.235	NA	NA
ENSBTAG00000001842	-2.21058	NA	NA
ENSBTAG00000001851	1.93806	NA	-0.842904
ENSBTAG00000001852	2.9748	NA	-0.839194
ENSBTAG00000001888	-0.901247	NA	NA
ENSBTAG00000001890	-1.21839	NA	NA
ENSBTAG00000001893	1.96683	NA	NA
ENSBTAG00000001898	-0.627797	NA	NA
ENSBTAG00000001904	0.633638	NA	NA
ENSBTAG00000001920	0.602069	NA	NA
ENSBTAG00000001928	0.638254	NA	NA
ENSBTAG00000001936	-2.12806	NA	1.01373
ENSBTAG00000001938	0.711666	NA	NA
ENSBTAG00000001942	-1.16464	NA	NA
ENSBTAG00000001983	NA	NA	0.723134
ENSBTAG00000001992	1.54564	NA	NA
ENSBTAG00000002020	NA	NA	-0.627274
ENSBTAG00000002041	0.860854	NA	NA
ENSBTAG00000002051	-0.800243	NA	NA
ENSBTAG00000002052	-2.92678	NA	NA
ENSBTAG00000002056	-0.718309	NA	NA
ENSBTAG00000002069	1.17654	NA	NA
ENSBTAG00000002075	-4.29741	NA	NA
ENSBTAG00000002076	-0.887972	NA	NA
ENSBTAG00000002080	1.31597	NA	NA
ENSBTAG00000002092	2.13269	NA	NA
ENSBTAG00000002096	2.07415	0.729558	-0.671813
ENSBTAG00000002097	2.12794	NA	NA
ENSBTAG00000002101	1.42692	NA	NA
ENSBTAG00000002103	0.757568	NA	NA
ENSBTAG00000002107	-1.75895	NA	NA
ENSBTAG00000002121	0.953543	NA	NA
ENSBTAG00000002126	1.65158	NA	NA
ENSBTAG00000002136	0.758203	NA	NA
ENSBTAG00000002175	-0.809896	NA	NA
ENSBTAG00000002177	-0.768164	NA	NA
ENSBTAG00000002178	-0.862153	NA	NA
ENSBTAG00000002186	-0.864398	NA	NA
ENSBTAG00000002189	-0.880021	NA	NA
ENSBTAG00000002190	-1.42356	NA	NA
ENSBTAG00000002214	1.39374	-2.16873	2.13373
ENSBTAG00000002227	1.06415	NA	NA
ENSBTAG00000002240	NA	0.652584	NA
ENSBTAG00000002258	NA	-0.696673	-0.996553
ENSBTAG00000002259	1.03766	NA	NA
ENSBTAG00000002287	-0.793721	NA	NA
ENSBTAG00000002291	-0.750441	NA	NA
ENSBTAG00000002292	-1.01813	NA	NA
ENSBTAG00000002296	0.674056	NA	NA
ENSBTAG00000002299	-1.34033	NA	0.691972
ENSBTAG00000002303	-0.692982	NA	NA
ENSBTAG00000002315	0.834866	NA	NA
ENSBTAG00000002319	-1.65024	NA	NA
ENSBTAG00000002329	-0.688723	NA	NA
ENSBTAG00000002333	0.876216	NA	NA
ENSBTAG00000002335	NA	NA	0.910645
ENSBTAG00000002352	-1.22225	NA	NA
ENSBTAG00000002362	-1.82585	NA	NA
ENSBTAG00000002363	-1.31441	NA	NA
ENSBTAG00000002402	-1.63016	NA	NA
ENSBTAG00000002416	3.19364	NA	NA
ENSBTAG00000002422	-0.695077	NA	NA
ENSBTAG00000002428	0.956216	NA	NA
ENSBTAG00000002432	-0.606625	NA	NA
ENSBTAG00000002435	NA	NA	-0.662441
ENSBTAG00000002440	0.897107	NA	NA
ENSBTAG00000002455	-1.47774	NA	NA
ENSBTAG00000002471	-1.0573	NA	NA
ENSBTAG00000002473	2.4729	NA	NA
ENSBTAG00000002522	-0.688425	NA	NA
ENSBTAG00000002526	-1.49644	NA	-0.681376
ENSBTAG00000002531	-0.774535	NA	NA
ENSBTAG00000002542	0.718389	NA	NA
ENSBTAG00000002561	0.751808	NA	NA
ENSBTAG00000002570	-0.678877	NA	NA
ENSBTAG00000002616	0.7065	NA	NA
ENSBTAG00000002631	-5.52938	NA	NA
ENSBTAG00000002639	-0.699995	NA	NA
ENSBTAG00000002655	0.74108	NA	NA
ENSBTAG00000002668	0.840128	NA	NA
ENSBTAG00000002669	0.896735	NA	NA
ENSBTAG00000002682	-0.884143	NA	NA
ENSBTAG00000002683	1.18308	NA	NA
ENSBTAG00000002688	-1.00738	NA	NA
ENSBTAG00000002699	-1.03017	NA	NA
ENSBTAG00000002700	1.02351	NA	NA
ENSBTAG00000002721	-1.12656	NA	NA
ENSBTAG00000002738	0.694984	NA	NA
ENSBTAG00000002743	1.253	NA	NA
ENSBTAG00000002747	-0.683164	NA	NA
ENSBTAG00000002751	1.42258	-0.661493	NA
ENSBTAG00000002756	0.76579	NA	NA
ENSBTAG00000002773	1.47944	NA	NA
ENSBTAG00000002782	-0.79453	NA	NA
ENSBTAG00000002783	-0.724373	NA	NA
ENSBTAG00000002786	-2.04963	NA	NA
ENSBTAG00000002804	-0.633713	NA	NA
ENSBTAG00000002816	0.796665	NA	NA
ENSBTAG00000002827	0.720025	NA	NA
ENSBTAG00000002844	0.766551	NA	NA
ENSBTAG00000002846	0.64501	NA	NA
ENSBTAG00000002863	0.832334	NA	NA
ENSBTAG00000002866	-0.652301	NA	NA
ENSBTAG00000002880	-0.678071	NA	NA
ENSBTAG00000002885	NA	0.647166	-0.942357
ENSBTAG00000002902	-0.664115	NA	NA
ENSBTAG00000002910	0.980002	NA	NA
ENSBTAG00000002912	0.864478	NA	NA
ENSBTAG00000002919	0.849049	NA	-0.754961
ENSBTAG00000002920	-0.690684	NA	NA
ENSBTAG00000002921	0.933005	NA	NA
ENSBTAG00000002922	-0.822309	NA	NA
ENSBTAG00000002929	NA	1.12205	NA
ENSBTAG00000002937	-0.794863	NA	NA
ENSBTAG00000002938	-0.688735	NA	NA
ENSBTAG00000002941	0.672958	NA	NA
ENSBTAG00000002951	NA	NA	-0.672905
ENSBTAG00000002953	0.905816	NA	NA
ENSBTAG00000002966	-1.00967	NA	NA
ENSBTAG00000002978	-1.06325	NA	-0.940681
ENSBTAG00000002980	-1.52017	NA	NA
ENSBTAG00000002981	0.859132	NA	NA
ENSBTAG00000003012	0.628743	NA	NA
ENSBTAG00000003016	1.46508	NA	NA
ENSBTAG00000003034	-0.852339	NA	NA
ENSBTAG00000003037	0.704916	NA	NA
ENSBTAG00000003039	1.2153	NA	NA
ENSBTAG00000003045	-1.40019	NA	NA
ENSBTAG00000003061	-0.714551	NA	NA
ENSBTAG00000003068	0.779734	NA	NA
ENSBTAG00000003072	0.815531	NA	NA
ENSBTAG00000003100	NA	NA	0.832249
ENSBTAG00000003114	-0.689741	NA	NA
ENSBTAG00000003151	0.627952	NA	NA
ENSBTAG00000003152	4.86724	NA	-1.01303
ENSBTAG00000003155	1.31093	0.937201	NA
ENSBTAG00000003165	-0.680661	NA	NA
ENSBTAG00000003166	0.719974	NA	NA
ENSBTAG00000003171	-0.799081	NA	NA
ENSBTAG00000003172	1.06704	NA	NA
ENSBTAG00000003178	-0.631475	NA	NA
ENSBTAG00000003183	1.14082	NA	NA
ENSBTAG00000003192	-1.28133	NA	NA
ENSBTAG00000003196	-0.928587	NA	0.774138
ENSBTAG00000003209	0.716892	NA	NA
ENSBTAG00000003212	0.873116	NA	1.02242
ENSBTAG00000003232	-0.827293	NA	NA
ENSBTAG00000003234	0.975382	1.28008	NA
ENSBTAG00000003255	3.57392	0.608151	NA
ENSBTAG00000003256	0.67058	NA	NA
ENSBTAG00000003319	1.02902	NA	NA
ENSBTAG00000003326	0.780641	NA	NA
ENSBTAG00000003334	NA	NA	-0.640651
ENSBTAG00000003366	2.06603	NA	NA
ENSBTAG00000003378	-1.46714	NA	NA
ENSBTAG00000003396	-1.69776	NA	NA
ENSBTAG00000003408	4.6935	2.44015	-1.27618
ENSBTAG00000003422	-0.921127	NA	NA
ENSBTAG00000003438	-0.962392	NA	NA
ENSBTAG00000003440	1.02675	NA	NA
ENSBTAG00000003444	-0.613216	NA	NA
ENSBTAG00000003455	-1.69549	NA	NA
ENSBTAG00000003495	-1.00686	NA	-0.602375
ENSBTAG00000003502	-0.904189	NA	NA
ENSBTAG00000003506	0.771162	NA	NA
ENSBTAG00000003511	1.13477	NA	NA
ENSBTAG00000003523	5.04316	2.71961	-2.84246
ENSBTAG00000003536	-0.825307	NA	NA
ENSBTAG00000003548	0.957936	0.728831	NA
ENSBTAG00000003553	-1.16617	NA	NA
ENSBTAG00000003580	-0.711681	NA	0.69993
ENSBTAG00000003581	-2.39107	-0.786732	NA
ENSBTAG00000003586	-0.809411	NA	NA
ENSBTAG00000003588	-0.964983	NA	NA
ENSBTAG00000003600	NA	0.777044	NA
ENSBTAG00000003604	0.663727	NA	NA
ENSBTAG00000003607	-0.952413	NA	NA
ENSBTAG00000003610	-1.87784	NA	NA
ENSBTAG00000003629	NA	NA	-0.667366
ENSBTAG00000003634	0.825058	NA	NA
ENSBTAG00000003636	NA	NA	-0.663072
ENSBTAG00000003642	0.686846	NA	NA
ENSBTAG00000003658	-1.48744	NA	NA
ENSBTAG00000003661	0.658262	NA	NA
ENSBTAG00000003665	-0.652783	NA	NA
ENSBTAG00000003692	-1.58466	NA	NA
ENSBTAG00000003696	0.681123	NA	NA
ENSBTAG00000003700	-1.10324	NA	NA
ENSBTAG00000003705	-1.09323	NA	NA
ENSBTAG00000003711	NA	-0.610382	NA
ENSBTAG00000003726	-0.809083	NA	NA
ENSBTAG00000003733	1.56873	NA	NA
ENSBTAG00000003752	0.827159	NA	NA
ENSBTAG00000003793	-1.35441	NA	NA
ENSBTAG00000003806	0.80295	NA	NA
ENSBTAG00000003832	-2.06873	NA	NA
ENSBTAG00000003845	0.620477	NA	NA
ENSBTAG00000003864	NA	-1.1785	NA
ENSBTAG00000003871	-2.9053	NA	NA
ENSBTAG00000003889	-0.875562	NA	NA
ENSBTAG00000003892	1.3335	NA	NA
ENSBTAG00000003895	0.729355	NA	NA
ENSBTAG00000003898	8.49962	-1.1354	NA
ENSBTAG00000003941	-0.693145	NA	NA
ENSBTAG00000003943	-0.761133	NA	NA
ENSBTAG00000003948	0.638529	NA	NA
ENSBTAG00000003952	-1.93678	NA	NA
ENSBTAG00000003953	-0.810333	NA	NA
ENSBTAG00000003954	-0.619506	NA	NA
ENSBTAG00000003955	-3.99548	NA	NA
ENSBTAG00000003958	NA	NA	-0.792198
ENSBTAG00000003961	1.75483	NA	NA
ENSBTAG00000003966	-0.888065	NA	NA
ENSBTAG00000003986	-1.20592	NA	NA
ENSBTAG00000004005	-0.687091	NA	NA
ENSBTAG00000004008	-0.734112	NA	NA
ENSBTAG00000004009	0.803897	NA	NA
ENSBTAG00000004010	-2.81326	NA	NA
ENSBTAG00000004013	NA	NA	1.31394
ENSBTAG00000004017	1.02269	NA	NA
ENSBTAG00000004018	1.58578	NA	NA
ENSBTAG00000004028	-1.25646	NA	NA
ENSBTAG00000004029	-0.632049	NA	-0.648941
ENSBTAG00000004034	-1.23183	NA	NA
ENSBTAG00000004038	-2.06355	NA	NA
ENSBTAG00000004040	2.45286	NA	-0.679801
ENSBTAG00000004063	-2.13893	NA	-1.04779
ENSBTAG00000004064	1.32458	NA	NA
ENSBTAG00000004075	0.708685	NA	NA
ENSBTAG00000004076	-0.823614	NA	NA
ENSBTAG00000004085	0.954447	NA	NA
ENSBTAG00000004112	0.947304	NA	NA
ENSBTAG00000004115	-1.07496	NA	NA
ENSBTAG00000004118	1.11038	NA	NA
ENSBTAG00000004135	-0.661286	NA	NA
ENSBTAG00000004139	-1.3615	NA	NA
ENSBTAG00000004148	4.27373	NA	NA
ENSBTAG00000004200	0.601847	NA	NA
ENSBTAG00000004204	-0.634968	NA	NA
ENSBTAG00000004215	0.876677	NA	NA
ENSBTAG00000004221	0.60396	-0.636481	NA
ENSBTAG00000004226	-0.6517	NA	NA
ENSBTAG00000004238	-0.663074	NA	NA
ENSBTAG00000004248	0.823498	NA	NA
ENSBTAG00000004256	-0.808622	NA	NA
ENSBTAG00000004258	-0.846387	NA	NA
ENSBTAG00000004269	-1.32483	NA	NA
ENSBTAG00000004272	9.60401	NA	NA
ENSBTAG00000004275	-1.96442	NA	NA
ENSBTAG00000004281	0.847829	0.65087	NA
ENSBTAG00000004286	0.756898	NA	NA
ENSBTAG00000004303	3.87824	NA	NA
ENSBTAG00000004305	-0.736977	NA	NA
ENSBTAG00000004322	1.63177	NA	NA
ENSBTAG00000004339	0.929523	NA	NA
ENSBTAG00000004364	-1.92822	NA	NA
ENSBTAG00000004368	-0.844686	NA	NA
ENSBTAG00000004375	1.06881	NA	NA
ENSBTAG00000004377	-0.678983	NA	NA
ENSBTAG00000004378	1.20065	NA	NA
ENSBTAG00000004379	1.18137	NA	NA
ENSBTAG00000004380	0.801046	NA	NA
ENSBTAG00000004414	NA	NA	-0.742701
ENSBTAG00000004440	-2.20096	NA	NA
ENSBTAG00000004443	NA	NA	-1.15267
ENSBTAG00000004449	-0.973425	NA	NA
ENSBTAG00000004459	-0.63078	NA	NA
ENSBTAG00000004461	-0.969356	NA	NA
ENSBTAG00000004490	1.61337	NA	-0.875083
ENSBTAG00000004492	-0.644057	NA	NA
ENSBTAG00000004494	1.04882	NA	NA
ENSBTAG00000004505	NA	NA	-0.691739
ENSBTAG00000004510	-3.46944	-0.688195	NA
ENSBTAG00000004511	0.78222	NA	NA
ENSBTAG00000004515	0.671824	NA	NA
ENSBTAG00000004519	1.89778	NA	-2.48755
ENSBTAG00000004521	0.746394	NA	NA
ENSBTAG00000004542	0.951995	NA	NA
ENSBTAG00000004553	1.24477	NA	NA
ENSBTAG00000004555	-1.88685	NA	NA
ENSBTAG00000004556	-1.05646	NA	NA
ENSBTAG00000004558	3.22467	NA	NA
ENSBTAG00000004580	NA	NA	1.82851
ENSBTAG00000004597	0.66748	NA	NA
ENSBTAG00000004602	-1.041	NA	NA
ENSBTAG00000004611	2.68428	NA	NA
ENSBTAG00000004622	-1.01438	NA	NA
ENSBTAG00000004629	NA	NA	-0.955076
ENSBTAG00000004645	-1.12598	NA	NA
ENSBTAG00000004650	-1.33608	NA	NA
ENSBTAG00000004651	0.814207	NA	NA
ENSBTAG00000004674	-1.09432	NA	-0.641163
ENSBTAG00000004679	0.724221	NA	NA
ENSBTAG00000004688	0.904817	NA	NA
ENSBTAG00000004722	-0.89513	NA	NA
ENSBTAG00000004723	-1.20451	NA	NA
ENSBTAG00000004750	NA	NA	0.925169
ENSBTAG00000004768	-0.922574	NA	NA
ENSBTAG00000004772	-0.644817	NA	NA
ENSBTAG00000004782	0.745526	NA	NA
ENSBTAG00000004787	-0.624417	NA	NA
ENSBTAG00000004792	0.984167	NA	NA
ENSBTAG00000004796	NA	NA	-1.19962
ENSBTAG00000004802	-0.900755	NA	NA
ENSBTAG00000004804	-0.632011	NA	NA
ENSBTAG00000004806	-0.910439	NA	NA
ENSBTAG00000004813	-1.15708	NA	NA
ENSBTAG00000004823	0.848601	NA	NA
ENSBTAG00000004832	-0.807239	NA	NA
ENSBTAG00000004840	0.71621	NA	NA
ENSBTAG00000004860	-3.75443	NA	NA
ENSBTAG00000004879	-0.722168	NA	NA
ENSBTAG00000004881	0.847819	NA	NA
ENSBTAG00000004894	0.922648	NA	NA
ENSBTAG00000004896	-1.57033	NA	NA
ENSBTAG00000004901	-1.34905	NA	NA
ENSBTAG00000004905	NA	0.618529	0.654085
ENSBTAG00000004906	0.978092	NA	NA
ENSBTAG00000004915	0.626999	NA	NA
ENSBTAG00000004944	NA	NA	1.27681
ENSBTAG00000004950	1.16504	0.8211	NA
ENSBTAG00000004952	NA	0.893155	NA
ENSBTAG00000004991	-1.12505	NA	NA
ENSBTAG00000004994	-0.995589	NA	NA
ENSBTAG00000005009	0.708531	NA	NA
ENSBTAG00000005015	0.804303	NA	NA
ENSBTAG00000005021	NA	-1.13568	NA
ENSBTAG00000005034	1.33697	NA	NA
ENSBTAG00000005038	-0.688992	NA	NA
ENSBTAG00000005043	0.771757	NA	NA
ENSBTAG00000005045	-1.43764	NA	NA
ENSBTAG00000005057	0.668806	NA	NA
ENSBTAG00000005063	1.52181	NA	NA
ENSBTAG00000005072	NA	NA	-1.02664
ENSBTAG00000005090	0.813876	NA	NA
ENSBTAG00000005093	0.841606	NA	NA
ENSBTAG00000005096	0.798502	NA	NA
ENSBTAG00000005099	-0.902578	NA	0.648404
ENSBTAG00000005100	-1.09981	NA	NA
ENSBTAG00000005105	0.713042	NA	NA
ENSBTAG00000005110	-0.696632	NA	NA
ENSBTAG00000005111	0.627217	NA	NA
ENSBTAG00000005120	1.38032	NA	NA
ENSBTAG00000005128	NA	NA	2.08387
ENSBTAG00000005129	0.944838	NA	NA
ENSBTAG00000005146	1.13553	NA	NA
ENSBTAG00000005170	1.35221	NA	NA
ENSBTAG00000005178	0.61512	NA	NA
ENSBTAG00000005182	1.12595	NA	-0.757504
ENSBTAG00000005186	0.737929	NA	NA
ENSBTAG00000005190	-0.774669	NA	NA
ENSBTAG00000005251	1.27085	NA	NA
ENSBTAG00000005269	0.691699	NA	NA
ENSBTAG00000005280	6.04052	NA	NA
ENSBTAG00000005304	0.863189	NA	NA
ENSBTAG00000005305	-1.16209	-0.727345	NA
ENSBTAG00000005311	NA	NA	0.637063
ENSBTAG00000005339	-0.774069	-0.653859	NA
ENSBTAG00000005353	NA	NA	1.07663
ENSBTAG00000005370	-0.96683	NA	NA
ENSBTAG00000005373	NA	NA	0.703048
ENSBTAG00000005386	-1.52532	-0.634692	-0.784579
ENSBTAG00000005390	0.611253	NA	NA
ENSBTAG00000005414	0.980198	NA	NA
ENSBTAG00000005419	NA	NA	-0.976325
ENSBTAG00000005430	-1.02899	NA	NA
ENSBTAG00000005445	-0.634198	NA	-0.631028
ENSBTAG00000005448	0.894597	NA	NA
ENSBTAG00000005450	1.2079	2.14815	-2.04569
ENSBTAG00000005458	-0.849119	NA	NA
ENSBTAG00000005477	0.624956	NA	NA
ENSBTAG00000005481	-1.15883	NA	NA
ENSBTAG00000005482	-1.05067	NA	NA
ENSBTAG00000005498	0.609025	NA	NA
ENSBTAG00000005501	-1.72008	NA	NA
ENSBTAG00000005514	-0.662963	NA	NA
ENSBTAG00000005550	-0.611157	NA	NA
ENSBTAG00000005574	0.875858	NA	NA
ENSBTAG00000005586	-1.83604	-0.615658	NA
ENSBTAG00000005615	-0.694469	NA	-0.648882
ENSBTAG00000005623	1.35707	NA	NA
ENSBTAG00000005628	0.91075	NA	NA
ENSBTAG00000005633	-1.5039	NA	NA
ENSBTAG00000005635	-0.661708	NA	NA
ENSBTAG00000005647	0.891941	NA	NA
ENSBTAG00000005654	1.33634	NA	NA
ENSBTAG00000005668	-1.8635	-0.837217	NA
ENSBTAG00000005674	-1.17319	NA	NA
ENSBTAG00000005675	2.11501	NA	NA
ENSBTAG00000005676	-0.778338	NA	NA
ENSBTAG00000005685	-0.853933	NA	NA
ENSBTAG00000005709	-0.930099	NA	NA
ENSBTAG00000005718	0.922438	NA	NA
ENSBTAG00000005729	-0.772675	NA	NA
ENSBTAG00000005745	1.31881	NA	NA
ENSBTAG00000005759	NA	0.713177	NA
ENSBTAG00000005760	-4.25609	NA	NA
ENSBTAG00000005773	-0.796404	NA	NA
ENSBTAG00000005791	0.601681	NA	NA
ENSBTAG00000005795	-1.35438	NA	NA
ENSBTAG00000005799	-1.18866	NA	NA
ENSBTAG00000005810	-2.54347	NA	-1.27307
ENSBTAG00000005814	0.955801	NA	NA
ENSBTAG00000005816	1.01598	NA	NA
ENSBTAG00000005828	-0.763055	NA	NA
ENSBTAG00000005833	NA	-0.61562	NA
ENSBTAG00000005838	0.680158	NA	NA
ENSBTAG00000005847	-0.712181	NA	NA
ENSBTAG00000005850	-2.68747	NA	-0.612282
ENSBTAG00000005863	-0.61859	NA	NA
ENSBTAG00000005868	-1.16621	NA	NA
ENSBTAG00000005871	0.982513	NA	NA
ENSBTAG00000005892	0.683324	NA	NA
ENSBTAG00000005912	-1.24094	NA	NA
ENSBTAG00000005923	-0.627326	NA	NA
ENSBTAG00000005928	-0.704674	NA	NA
ENSBTAG00000005929	NA	NA	0.769532
ENSBTAG00000005932	0.675889	NA	NA
ENSBTAG00000005947	1.1546	NA	NA
ENSBTAG00000005958	0.645437	NA	NA
ENSBTAG00000005989	0.738494	NA	NA
ENSBTAG00000005997	2.85618	NA	-0.981937
ENSBTAG00000005998	-1.26809	NA	NA
ENSBTAG00000006013	-0.755724	NA	NA
ENSBTAG00000006021	-0.832499	NA	NA
ENSBTAG00000006022	0.725144	NA	NA
ENSBTAG00000006024	0.927114	NA	NA
ENSBTAG00000006027	-0.619215	NA	NA
ENSBTAG00000006031	-1.32907	NA	NA
ENSBTAG00000006037	-4.32848	NA	NA
ENSBTAG00000006078	-1.41269	NA	NA
ENSBTAG00000006139	1.77198	NA	NA
ENSBTAG00000006152	-0.750702	NA	NA
ENSBTAG00000006156	7.44897	NA	-1.79626
ENSBTAG00000006162	-2.89656	NA	NA
ENSBTAG00000006185	0.924663	NA	NA
ENSBTAG00000006209	0.804262	NA	NA
ENSBTAG00000006212	-1.50593	NA	NA
ENSBTAG00000006241	-1.50689	NA	NA
ENSBTAG00000006253	NA	NA	0.994051
ENSBTAG00000006262	NA	NA	0.671686
ENSBTAG00000006263	NA	NA	2.83591
ENSBTAG00000006276	NA	-0.7759	NA
ENSBTAG00000006282	1.46769	0.954559	0.945163
ENSBTAG00000006287	-0.759897	NA	NA
ENSBTAG00000006307	1.06615	NA	NA
ENSBTAG00000006367	1.09112	NA	NA
ENSBTAG00000006377	1.15291	NA	NA
ENSBTAG00000006392	-1.50127	NA	NA
ENSBTAG00000006403	-0.730077	NA	NA
ENSBTAG00000006404	0.821479	NA	NA
ENSBTAG00000006420	-0.803189	NA	NA
ENSBTAG00000006432	NA	NA	0.967776
ENSBTAG00000006447	2.20954	NA	NA
ENSBTAG00000006466	1.11679	NA	NA
ENSBTAG00000006470	-0.86395	NA	NA
ENSBTAG00000006478	0.650151	NA	NA
ENSBTAG00000006490	0.749925	NA	NA
ENSBTAG00000006511	-0.674211	NA	NA
ENSBTAG00000006526	-1.23265	NA	NA
ENSBTAG00000006529	0.633293	NA	NA
ENSBTAG00000006531	-1.32708	NA	NA
ENSBTAG00000006549	2.17552	NA	-0.609529
ENSBTAG00000006550	1.12424	NA	NA
ENSBTAG00000006567	1.70045	NA	NA
ENSBTAG00000006572	1.34239	NA	NA
ENSBTAG00000006589	-1.04829	NA	NA
ENSBTAG00000006591	0.664978	NA	NA
ENSBTAG00000006601	-0.630876	NA	NA
ENSBTAG00000006606	1.43805	NA	NA
ENSBTAG00000006609	-1.05604	NA	NA
ENSBTAG00000006615	1.10894	NA	NA
ENSBTAG00000006619	1.01569	NA	NA
ENSBTAG00000006626	1.82468	-0.732594	NA
ENSBTAG00000006633	0.969643	NA	NA
ENSBTAG00000006638	1.28861	NA	NA
ENSBTAG00000006645	1.03028	NA	NA
ENSBTAG00000006662	-0.915063	NA	NA
ENSBTAG00000006675	-1.01443	NA	NA
ENSBTAG00000006679	-0.78777	NA	NA
ENSBTAG00000006688	1.00065	NA	NA
ENSBTAG00000006707	0.741159	NA	NA
ENSBTAG00000006716	-0.707832	NA	NA
ENSBTAG00000006718	-0.754166	NA	NA
ENSBTAG00000006724	-0.608163	NA	NA
ENSBTAG00000006730	-3.02249	NA	NA
ENSBTAG00000006731	0.763663	NA	NA
ENSBTAG00000006743	-1.2991	NA	NA
ENSBTAG00000006745	-1.29696	NA	-1.29318
ENSBTAG00000006752	-0.782217	NA	-0.780312
ENSBTAG00000006754	NA	0.629404	NA
ENSBTAG00000006767	0.617564	NA	NA
ENSBTAG00000006776	-1.10776	NA	NA
ENSBTAG00000006777	-1.03771	NA	NA
ENSBTAG00000006779	1.22538	NA	NA
ENSBTAG00000006785	0.690826	NA	NA
ENSBTAG00000006801	1.65785	NA	NA
ENSBTAG00000006816	-0.973121	NA	NA
ENSBTAG00000006817	-0.64659	NA	-0.714505
ENSBTAG00000006818	-0.812582	NA	NA
ENSBTAG00000006824	-0.60967	NA	NA
ENSBTAG00000006835	NA	NA	0.658145
ENSBTAG00000006836	1.35995	NA	NA
ENSBTAG00000006840	-1.48391	-0.752457	NA
ENSBTAG00000006844	NA	NA	0.831527
ENSBTAG00000006846	1.37409	NA	NA
ENSBTAG00000006848	-0.796326	NA	NA
ENSBTAG00000006859	-1.19319	NA	NA
ENSBTAG00000006883	-0.900237	NA	NA
ENSBTAG00000006893	-0.718762	NA	NA
ENSBTAG00000006909	-0.607589	NA	NA
ENSBTAG00000006919	-1.28711	NA	NA
ENSBTAG00000006928	NA	NA	-0.625539
ENSBTAG00000006955	-0.609858	NA	NA
ENSBTAG00000006972	0.706913	NA	NA
ENSBTAG00000006974	-0.958104	NA	NA
ENSBTAG00000006975	1.10373	NA	NA
ENSBTAG00000006978	0.786112	NA	NA
ENSBTAG00000006989	1.40989	NA	NA
ENSBTAG00000006990	-1.4394	NA	NA
ENSBTAG00000007000	-1.24662	NA	NA
ENSBTAG00000007002	-0.945198	NA	NA
ENSBTAG00000007024	-0.602731	NA	NA
ENSBTAG00000007036	1.02214	NA	NA
ENSBTAG00000007053	-0.653432	NA	NA
ENSBTAG00000007068	NA	NA	0.849573
ENSBTAG00000007074	-0.613335	NA	NA
ENSBTAG00000007075	1.01937	NA	NA
ENSBTAG00000007077	4.46881	NA	NA
ENSBTAG00000007080	0.864971	NA	NA
ENSBTAG00000007096	1.12622	NA	NA
ENSBTAG00000007101	0.75517	NA	NA
ENSBTAG00000007102	0.726717	NA	NA
ENSBTAG00000007103	1.16521	NA	NA
ENSBTAG00000007109	0.73916	NA	NA
ENSBTAG00000007110	-0.76456	NA	NA
ENSBTAG00000007111	1.10633	NA	NA
ENSBTAG00000007113	-0.707438	NA	NA
ENSBTAG00000007120	-0.931534	NA	NA
ENSBTAG00000007121	1.03719	NA	NA
ENSBTAG00000007142	-0.820246	NA	NA
ENSBTAG00000007149	-2.04023	NA	NA
ENSBTAG00000007153	0.658882	0.705815	-0.651266
ENSBTAG00000007164	-0.702017	NA	NA
ENSBTAG00000007170	-0.817453	NA	NA
ENSBTAG00000007176	NA	-0.699971	NA
ENSBTAG00000007177	-0.703044	NA	NA
ENSBTAG00000007187	-0.883074	NA	NA
ENSBTAG00000007192	0.841141	NA	NA
ENSBTAG00000007194	0.714039	NA	NA
ENSBTAG00000007195	0.605132	NA	NA
ENSBTAG00000007196	NA	NA	0.983892
ENSBTAG00000007208	-1.71945	NA	NA
ENSBTAG00000007220	0.640974	NA	NA
ENSBTAG00000007230	1.0196	NA	NA
ENSBTAG00000007247	0.750145	NA	NA
ENSBTAG00000007253	-1.69028	NA	NA
ENSBTAG00000007256	-0.854486	NA	NA
ENSBTAG00000007268	NA	0.681918	NA
ENSBTAG00000007288	-0.809159	NA	NA
ENSBTAG00000007300	0.627688	NA	0.635672
ENSBTAG00000007302	-1.24939	NA	NA
ENSBTAG00000007305	-1.06961	NA	NA
ENSBTAG00000007312	1.12016	NA	NA
ENSBTAG00000007334	0.840574	NA	NA
ENSBTAG00000007346	-0.63075	NA	NA
ENSBTAG00000007365	-0.866152	NA	NA
ENSBTAG00000007371	-0.616216	NA	NA
ENSBTAG00000007384	-0.64458	NA	NA
ENSBTAG00000007388	2.68002	NA	NA
ENSBTAG00000007389	1.08003	NA	NA
ENSBTAG00000007390	-0.854402	NA	NA
ENSBTAG00000007393	NA	NA	-0.734167
ENSBTAG00000007411	-1.24248	NA	NA
ENSBTAG00000007415	-4.27632	NA	NA
ENSBTAG00000007423	2.22461	NA	NA
ENSBTAG00000007431	-1.11577	NA	NA
ENSBTAG00000007439	-1.68685	NA	NA
ENSBTAG00000007450	1.58897	0.726799	NA
ENSBTAG00000007462	0.718648	NA	NA
ENSBTAG00000007467	-1.0482	NA	NA
ENSBTAG00000007484	0.730814	NA	NA
ENSBTAG00000007485	1.64701	-0.684388	NA
ENSBTAG00000007490	1.64718	NA	NA
ENSBTAG00000007502	1.44056	NA	NA
ENSBTAG00000007519	0.979826	NA	NA
ENSBTAG00000007534	-3.15946	NA	NA
ENSBTAG00000007544	0.625561	NA	NA
ENSBTAG00000007545	0.839999	NA	-0.802487
ENSBTAG00000007554	4.31287	NA	-1.11813
ENSBTAG00000007588	0.747372	NA	NA
ENSBTAG00000007596	NA	NA	0.633481
ENSBTAG00000007608	-0.615847	NA	NA
ENSBTAG00000007626	0.793923	NA	NA
ENSBTAG00000007659	0.681214	NA	NA
ENSBTAG00000007666	-0.642147	NA	NA
ENSBTAG00000007674	2.14985	NA	NA
ENSBTAG00000007689	1.26329	NA	NA
ENSBTAG00000007693	NA	0.822214	NA
ENSBTAG00000007698	NA	NA	0.767428
ENSBTAG00000007700	1.38653	NA	NA
ENSBTAG00000007703	-0.721078	NA	NA
ENSBTAG00000007731	-0.682276	NA	NA
ENSBTAG00000007740	0.602387	NA	NA
ENSBTAG00000007753	0.74804	NA	NA
ENSBTAG00000007755	1.06391	NA	NA
ENSBTAG00000007763	0.938095	NA	NA
ENSBTAG00000007765	-1.15989	NA	NA
ENSBTAG00000007783	0.886285	NA	NA
ENSBTAG00000007793	-0.658713	NA	NA
ENSBTAG00000007794	2.45521	NA	NA
ENSBTAG00000007796	0.718569	NA	NA
ENSBTAG00000007799	0.644931	NA	NA
ENSBTAG00000007816	1.47879	NA	NA
ENSBTAG00000007835	0.620598	NA	NA
ENSBTAG00000007836	1.95832	NA	NA
ENSBTAG00000007837	-2.31285	NA	NA
ENSBTAG00000007838	0.629395	NA	NA
ENSBTAG00000007840	0.628866	NA	NA
ENSBTAG00000007850	1.13031	NA	NA
ENSBTAG00000007855	1.48897	NA	NA
ENSBTAG00000007865	-1.18174	NA	NA
ENSBTAG00000007867	0.767588	NA	NA
ENSBTAG00000007881	4.37124	NA	NA
ENSBTAG00000007883	4.03125	NA	NA
ENSBTAG00000007893	-1.15123	NA	NA
ENSBTAG00000007898	-0.913011	-0.804181	-0.618217
ENSBTAG00000007900	0.772083	NA	NA
ENSBTAG00000007906	0.762038	NA	NA
ENSBTAG00000007921	0.819086	NA	NA
ENSBTAG00000007933	-0.839948	NA	NA
ENSBTAG00000007934	0.700196	NA	NA
ENSBTAG00000007946	-0.728885	NA	-0.664085
ENSBTAG00000007952	1.06629	NA	NA
ENSBTAG00000007954	1.0802	NA	NA
ENSBTAG00000007958	NA	1.57486	0.843034
ENSBTAG00000007962	0.67112	NA	NA
ENSBTAG00000008006	NA	NA	0.639707
ENSBTAG00000008021	3.26403	NA	NA
ENSBTAG00000008023	1.92699	NA	NA
ENSBTAG00000008025	-0.711922	NA	NA
ENSBTAG00000008036	-2.95799	NA	NA
ENSBTAG00000008040	-0.947633	NA	NA
ENSBTAG00000008053	-0.820129	NA	NA
ENSBTAG00000008057	0.84385	NA	NA
ENSBTAG00000008060	0.724474	NA	NA
ENSBTAG00000008063	-0.607006	NA	-0.704304
ENSBTAG00000008074	0.899396	NA	NA
ENSBTAG00000008077	-1.27599	NA	NA
ENSBTAG00000008079	0.820415	NA	NA
ENSBTAG00000008082	-0.802893	NA	NA
ENSBTAG00000008088	0.641778	NA	NA
ENSBTAG00000008091	-1.19655	NA	NA
ENSBTAG00000008122	0.639046	NA	NA
ENSBTAG00000008124	-1.13937	-0.772404	-0.646622
ENSBTAG00000008142	1.64957	NA	NA
ENSBTAG00000008147	1.26279	NA	NA
ENSBTAG00000008150	2.08923	-0.784066	0.620332
ENSBTAG00000008180	0.639587	NA	NA
ENSBTAG00000008185	1.45327	NA	NA
ENSBTAG00000008193	-1.38176	NA	NA
ENSBTAG00000008216	0.647589	NA	NA
ENSBTAG00000008232	-0.645443	NA	NA
ENSBTAG00000008248	-0.624726	NA	NA
ENSBTAG00000008250	-0.620355	NA	NA
ENSBTAG00000008253	-0.989437	NA	-0.777656
ENSBTAG00000008269	-0.680416	NA	NA
ENSBTAG00000008289	-1.65584	NA	NA
ENSBTAG00000008291	0.990134	NA	NA
ENSBTAG00000008313	-1.19943	NA	NA
ENSBTAG00000008329	1.09008	NA	NA
ENSBTAG00000008331	1.30983	NA	NA
ENSBTAG00000008332	-4.915	NA	NA
ENSBTAG00000008341	-1.64084	-0.825721	NA
ENSBTAG00000008348	-0.709475	NA	NA
ENSBTAG00000008353	0.734801	NA	NA
ENSBTAG00000008373	-1.04529	NA	NA
ENSBTAG00000008378	-0.755846	NA	NA
ENSBTAG00000008397	-0.938592	NA	NA
ENSBTAG00000008399	0.827808	NA	NA
ENSBTAG00000008401	1.32337	-0.768777	NA
ENSBTAG00000008406	1.62231	NA	NA
ENSBTAG00000008410	0.819716	NA	NA
ENSBTAG00000008434	-0.805324	NA	NA
ENSBTAG00000008436	0.809691	NA	NA
ENSBTAG00000008441	2.34039	NA	NA
ENSBTAG00000008452	-0.991479	NA	NA
ENSBTAG00000008468	-0.780139	NA	NA
ENSBTAG00000008471	4.48763	NA	-0.979523
ENSBTAG00000008479	NA	NA	1.66405
ENSBTAG00000008493	-2.08238	0.860238	NA
ENSBTAG00000008494	-1.04136	NA	NA
ENSBTAG00000008495	NA	NA	1.04805
ENSBTAG00000008499	0.926848	NA	NA
ENSBTAG00000008505	NA	-0.711724	-0.662018
ENSBTAG00000008535	-0.841701	NA	NA
ENSBTAG00000008545	2.22948	-0.94614	NA
ENSBTAG00000008550	0.740154	NA	NA
ENSBTAG00000008552	0.763494	NA	NA
ENSBTAG00000008555	0.93882	NA	NA
ENSBTAG00000008575	-1.52344	NA	NA
ENSBTAG00000008578	0.799228	NA	NA
ENSBTAG00000008584	-1.18011	NA	NA
ENSBTAG00000008592	1.30187	NA	-0.967406
ENSBTAG00000008597	-1.52557	NA	NA
ENSBTAG00000008609	-1.05991	NA	NA
ENSBTAG00000008612	0.903455	NA	NA
ENSBTAG00000008625	-0.809492	NA	NA
ENSBTAG00000008631	0.668658	NA	NA
ENSBTAG00000008638	0.780436	NA	NA
ENSBTAG00000008656	-0.902872	NA	NA
ENSBTAG00000008686	-2.7403	NA	NA
ENSBTAG00000008690	1.79007	NA	NA
ENSBTAG00000008703	1.56705	NA	NA
ENSBTAG00000008709	-0.690683	NA	NA
ENSBTAG00000008729	-0.856494	NA	NA
ENSBTAG00000008756	0.601222	NA	NA
ENSBTAG00000008758	0.609387	NA	NA
ENSBTAG00000008766	NA	-0.703852	NA
ENSBTAG00000008774	1.91058	NA	NA
ENSBTAG00000008787	-1.22103	NA	NA
ENSBTAG00000008788	2.12049	NA	NA
ENSBTAG00000008792	0.69846	NA	NA
ENSBTAG00000008793	NA	0.771899	3.01895
ENSBTAG00000008797	1.07612	NA	NA
ENSBTAG00000008816	-1.30736	NA	NA
ENSBTAG00000008833	0.886835	NA	NA
ENSBTAG00000008852	NA	NA	1.26509
ENSBTAG00000008887	-0.732053	NA	NA
ENSBTAG00000008909	1.09073	NA	NA
ENSBTAG00000008916	-0.79582	NA	NA
ENSBTAG00000008921	NA	NA	0.760293
ENSBTAG00000008934	0.744682	NA	NA
ENSBTAG00000008936	-0.896834	2.01275	-2.00447
ENSBTAG00000008945	1.99128	NA	NA
ENSBTAG00000008946	5.16454	NA	NA
ENSBTAG00000008948	NA	0.812219	-0.713489
ENSBTAG00000008951	-4.86964	NA	NA
ENSBTAG00000008953	1.5701	NA	NA
ENSBTAG00000008954	1.51581	0.611322	NA
ENSBTAG00000008959	1.80819	NA	NA
ENSBTAG00000008994	0.608689	NA	NA
ENSBTAG00000008998	0.858557	NA	NA
ENSBTAG00000009020	-0.634515	NA	NA
ENSBTAG00000009023	-1.23807	NA	NA
ENSBTAG00000009029	1.88935	NA	NA
ENSBTAG00000009035	0.622999	NA	NA
ENSBTAG00000009050	1.02909	NA	NA
ENSBTAG00000009051	0.752161	NA	NA
ENSBTAG00000009097	0.863817	NA	NA
ENSBTAG00000009111	-0.916449	NA	NA
ENSBTAG00000009112	-0.974313	NA	NA
ENSBTAG00000009125	-0.982138	NA	-0.615242
ENSBTAG00000009132	0.628192	NA	NA
ENSBTAG00000009137	0.737571	NA	NA
ENSBTAG00000009139	-1.99791	NA	NA
ENSBTAG00000009144	NA	1.12175	NA
ENSBTAG00000009145	2.27475	NA	NA
ENSBTAG00000009156	-0.69949	NA	NA
ENSBTAG00000009177	1.21089	NA	NA
ENSBTAG00000009183	1.39438	NA	NA
ENSBTAG00000009190	NA	NA	0.717387
ENSBTAG00000009194	-1.10012	NA	NA
ENSBTAG00000009199	-1.84407	NA	NA
ENSBTAG00000009206	2.68941	NA	NA
ENSBTAG00000009210	-0.619768	NA	NA
ENSBTAG00000009260	-1.25376	NA	NA
ENSBTAG00000009263	-0.618618	NA	NA
ENSBTAG00000009279	-0.708216	NA	NA
ENSBTAG00000009287	1.01784	NA	NA
ENSBTAG00000009289	1.26206	NA	NA
ENSBTAG00000009304	0.604699	NA	NA
ENSBTAG00000009315	-1.10428	NA	NA
ENSBTAG00000009343	-0.638042	NA	NA
ENSBTAG00000009357	1.39311	NA	NA
ENSBTAG00000009381	NA	NA	-0.631941
ENSBTAG00000009386	1.54409	NA	NA
ENSBTAG00000009393	NA	NA	1.32977
ENSBTAG00000009443	NA	NA	1.32322
ENSBTAG00000009459	-1.94966	NA	NA
ENSBTAG00000009470	-0.643918	NA	NA
ENSBTAG00000009477	0.637775	NA	NA
ENSBTAG00000009482	-0.764243	NA	NA
ENSBTAG00000009493	1.53178	NA	NA
ENSBTAG00000009494	0.787102	NA	NA
ENSBTAG00000009502	-0.745646	NA	NA
ENSBTAG00000009504	0.739853	NA	NA
ENSBTAG00000009506	-1.57032	NA	NA
ENSBTAG00000009510	-1.11613	NA	NA
ENSBTAG00000009517	1.92679	NA	NA
ENSBTAG00000009523	-0.857617	NA	NA
ENSBTAG00000009554	0.845862	NA	NA
ENSBTAG00000009568	-1.13274	NA	NA
ENSBTAG00000009576	-2.21083	NA	NA
ENSBTAG00000009580	0.676242	NA	NA
ENSBTAG00000009585	2.62071	-1.66014	NA
ENSBTAG00000009596	-1.72525	NA	NA
ENSBTAG00000009598	-0.715313	NA	NA
ENSBTAG00000009602	-0.631135	NA	NA
ENSBTAG00000009607	0.859656	NA	NA
ENSBTAG00000009615	1.08527	NA	NA
ENSBTAG00000009639	-1.60887	NA	NA
ENSBTAG00000009655	-1.08821	NA	NA
ENSBTAG00000009661	0.764554	NA	NA
ENSBTAG00000009664	1.04197	NA	NA
ENSBTAG00000009677	1.22347	NA	NA
ENSBTAG00000009681	0.649896	NA	NA
ENSBTAG00000009683	0.904548	NA	NA
ENSBTAG00000009705	1.64693	NA	NA
ENSBTAG00000009714	0.822691	NA	NA
ENSBTAG00000009725	-0.608237	NA	NA
ENSBTAG00000009733	2.03218	NA	NA
ENSBTAG00000009737	NA	0.626106	NA
ENSBTAG00000009760	-1.23334	NA	NA
ENSBTAG00000009768	3.83781	NA	-0.670536
ENSBTAG00000009773	-0.937577	NA	NA
ENSBTAG00000009775	-1.17576	NA	NA
ENSBTAG00000009782	-0.627191	NA	NA
ENSBTAG00000009784	1.33092	NA	NA
ENSBTAG00000009788	NA	NA	-0.664703
ENSBTAG00000009812	1.75697	NA	NA
ENSBTAG00000009819	0.600773	NA	NA
ENSBTAG00000009841	-1.12171	NA	NA
ENSBTAG00000009849	2.63717	0.654467	NA
ENSBTAG00000009850	1.68859	NA	NA
ENSBTAG00000009855	-0.745652	NA	NA
ENSBTAG00000009862	1.48702	-0.932401	NA
ENSBTAG00000009863	-1.32701	-0.740317	NA
ENSBTAG00000009876	4.77748	NA	NA
ENSBTAG00000009877	-0.77513	NA	NA
ENSBTAG00000009886	1.09702	NA	NA
ENSBTAG00000009888	0.678073	NA	NA
ENSBTAG00000009903	-0.725474	NA	NA
ENSBTAG00000009923	-0.877624	NA	NA
ENSBTAG00000009924	-0.83886	NA	NA
ENSBTAG00000009933	1.2029	NA	NA
ENSBTAG00000009942	-0.88132	NA	NA
ENSBTAG00000009948	0.904937	NA	NA
ENSBTAG00000009956	1.01949	NA	NA
ENSBTAG00000009959	-2.63268	NA	NA
ENSBTAG00000009965	-1.23597	NA	NA
ENSBTAG00000009984	-1.96762	NA	NA
ENSBTAG00000009990	-0.732641	NA	NA
ENSBTAG00000009994	-0.997498	NA	NA
ENSBTAG00000009997	NA	NA	0.701006
ENSBTAG00000010001	-0.679274	NA	NA
ENSBTAG00000010018	NA	NA	-0.641542
ENSBTAG00000010027	0.617869	NA	NA
ENSBTAG00000010030	-0.67472	NA	NA
ENSBTAG00000010057	0.615695	NA	-0.921712
ENSBTAG00000010069	0.934656	NA	NA
ENSBTAG00000010077	0.686494	NA	NA
ENSBTAG00000010091	-1.2278	NA	NA
ENSBTAG00000010105	1.66275	NA	NA
ENSBTAG00000010106	-1.14627	NA	NA
ENSBTAG00000010128	-4.72818	NA	NA
ENSBTAG00000010130	-0.711974	NA	NA
ENSBTAG00000010131	-0.980667	NA	NA
ENSBTAG00000010149	-0.924033	NA	NA
ENSBTAG00000010155	1.82427	0.729772	NA
ENSBTAG00000010156	NA	1.4848	NA
ENSBTAG00000010161	0.729202	NA	0.715135
ENSBTAG00000010164	1.09587	NA	NA
ENSBTAG00000010169	-1.98805	NA	NA
ENSBTAG00000010184	-3.71366	NA	NA
ENSBTAG00000010221	-1.11211	NA	NA
ENSBTAG00000010229	-1.43226	NA	NA
ENSBTAG00000010242	-0.744778	NA	NA
ENSBTAG00000010244	-1.5775	0.602272	-0.987177
ENSBTAG00000010253	-0.739483	NA	NA
ENSBTAG00000010265	1.44492	NA	NA
ENSBTAG00000010275	-0.61727	NA	NA
ENSBTAG00000010276	1.19898	NA	NA
ENSBTAG00000010285	-1.49955	NA	NA
ENSBTAG00000010300	-0.647512	NA	NA
ENSBTAG00000010303	0.681688	NA	NA
ENSBTAG00000010304	-1.68357	NA	NA
ENSBTAG00000010328	2.13665	NA	NA
ENSBTAG00000010336	0.611748	NA	NA
ENSBTAG00000010344	1.08277	NA	NA
ENSBTAG00000010345	-3.99053	NA	NA
ENSBTAG00000010347	-0.760779	NA	NA
ENSBTAG00000010353	-0.874622	NA	-0.688099
ENSBTAG00000010360	-0.710684	NA	NA
ENSBTAG00000010361	0.735228	NA	NA
ENSBTAG00000010365	1.36846	NA	NA
ENSBTAG00000010368	-1.08129	NA	NA
ENSBTAG00000010375	-0.692814	NA	NA
ENSBTAG00000010382	2.09384	-0.714422	NA
ENSBTAG00000010397	0.786103	NA	NA
ENSBTAG00000010408	0.87538	NA	NA
ENSBTAG00000010423	-0.90838	NA	NA
ENSBTAG00000010427	0.644707	NA	NA
ENSBTAG00000010447	1.13512	NA	NA
ENSBTAG00000010460	-0.993565	NA	NA
ENSBTAG00000010477	1.19338	NA	-0.714318
ENSBTAG00000010482	1.13654	NA	NA
ENSBTAG00000010498	0.730987	-0.828001	NA
ENSBTAG00000010500	-0.84972	NA	NA
ENSBTAG00000010515	1.15115	NA	NA
ENSBTAG00000010520	2.55535	NA	-0.745522
ENSBTAG00000010527	0.638297	NA	NA
ENSBTAG00000010543	-2.16187	NA	NA
ENSBTAG00000010559	0.947032	NA	NA
ENSBTAG00000010579	NA	NA	0.748924
ENSBTAG00000010606	-1.46369	NA	NA
ENSBTAG00000010626	0.815587	NA	NA
ENSBTAG00000010645	0.822313	NA	NA
ENSBTAG00000010653	1.17565	NA	NA
ENSBTAG00000010662	-1.11222	NA	NA
ENSBTAG00000010663	-0.883829	NA	NA
ENSBTAG00000010665	NA	NA	-0.644093
ENSBTAG00000010667	NA	0.63923	NA
ENSBTAG00000010682	-3.92295	NA	NA
ENSBTAG00000010690	0.660284	NA	NA
ENSBTAG00000010726	-0.647357	NA	NA
ENSBTAG00000010732	1.06027	NA	NA
ENSBTAG00000010738	NA	NA	0.640936
ENSBTAG00000010760	-0.700754	NA	NA
ENSBTAG00000010777	0.926173	NA	NA
ENSBTAG00000010793	0.934208	NA	NA
ENSBTAG00000010798	-1.51107	NA	NA
ENSBTAG00000010799	0.639971	NA	NA
ENSBTAG00000010809	0.916892	NA	NA
ENSBTAG00000010812	0.999956	NA	NA
ENSBTAG00000010820	-0.894804	NA	NA
ENSBTAG00000010837	1.09483	NA	NA
ENSBTAG00000010838	0.700561	NA	NA
ENSBTAG00000010841	0.887251	1.1126	-1.17248
ENSBTAG00000010850	NA	NA	0.627533
ENSBTAG00000010852	2.86059	NA	-1.0412
ENSBTAG00000010866	-1.15637	NA	NA
ENSBTAG00000010888	-0.664238	NA	NA
ENSBTAG00000010906	-0.894103	NA	NA
ENSBTAG00000010910	0.843702	NA	NA
ENSBTAG00000010932	-1.58788	NA	NA
ENSBTAG00000010943	-0.618782	NA	NA
ENSBTAG00000010948	0.891765	NA	NA
ENSBTAG00000010964	0.730615	NA	NA
ENSBTAG00000010986	-0.649372	NA	NA
ENSBTAG00000010987	2.01089	NA	NA
ENSBTAG00000010989	-1.10368	NA	NA
ENSBTAG00000010994	1.05323	NA	NA
ENSBTAG00000011003	NA	0.670666	NA
ENSBTAG00000011027	1.12139	0.648519	NA
ENSBTAG00000011036	NA	0.795941	NA
ENSBTAG00000011043	0.63342	NA	NA
ENSBTAG00000011044	0.930138	NA	NA
ENSBTAG00000011056	-0.786088	NA	NA
ENSBTAG00000011082	-0.641304	NA	NA
ENSBTAG00000011088	-1.04517	NA	NA
ENSBTAG00000011102	-0.669464	NA	NA
ENSBTAG00000011103	-3.36148	NA	NA
ENSBTAG00000011105	0.611499	NA	NA
ENSBTAG00000011110	0.61512	NA	-0.960525
ENSBTAG00000011139	1.65692	NA	NA
ENSBTAG00000011140	NA	NA	0.661982
ENSBTAG00000011146	0.961369	NA	NA
ENSBTAG00000011147	-0.612857	NA	NA
ENSBTAG00000011149	0.778816	NA	NA
ENSBTAG00000011150	NA	NA	0.646127
ENSBTAG00000011154	1.06284	NA	NA
ENSBTAG00000011156	-0.677577	NA	NA
ENSBTAG00000011173	-0.860915	NA	NA
ENSBTAG00000011182	0.619305	NA	NA
ENSBTAG00000011193	0.75118	NA	NA
ENSBTAG00000011196	0.72931	NA	NA
ENSBTAG00000011198	-0.863465	NA	NA
ENSBTAG00000011207	NA	NA	1.11963
ENSBTAG00000011224	-0.894051	NA	NA
ENSBTAG00000011234	-0.98098	NA	NA
ENSBTAG00000011238	1.29048	NA	NA
ENSBTAG00000011241	1.03744	NA	NA
ENSBTAG00000011266	-2.20449	NA	NA
ENSBTAG00000011268	-1.0041	NA	NA
ENSBTAG00000011275	-1.01226	NA	NA
ENSBTAG00000011278	0.799712	NA	NA
ENSBTAG00000011279	1.80055	NA	NA
ENSBTAG00000011291	-0.62684	NA	NA
ENSBTAG00000011316	1.75439	NA	NA
ENSBTAG00000011321	2.52476	NA	NA
ENSBTAG00000011325	2.92781	NA	NA
ENSBTAG00000011328	4.57151	-0.871565	NA
ENSBTAG00000011330	-1.52571	0.870229	NA
ENSBTAG00000011343	1.68373	NA	NA
ENSBTAG00000011345	-0.670491	NA	NA
ENSBTAG00000011359	NA	NA	-0.980221
ENSBTAG00000011373	-0.784279	NA	NA
ENSBTAG00000011382	-0.920001	NA	NA
ENSBTAG00000011389	-0.878222	NA	NA
ENSBTAG00000011394	0.780938	NA	NA
ENSBTAG00000011405	0.924276	NA	NA
ENSBTAG00000011411	2.49448	NA	NA
ENSBTAG00000011416	0.947218	NA	NA
ENSBTAG00000011420	0.747751	1.02073	NA
ENSBTAG00000011424	NA	NA	0.947679
ENSBTAG00000011429	0.620432	NA	NA
ENSBTAG00000011437	-1.4841	NA	NA
ENSBTAG00000011467	2.45678	NA	NA
ENSBTAG00000011473	NA	NA	0.933113
ENSBTAG00000011481	NA	0.798969	NA
ENSBTAG00000011482	-2.1869	NA	NA
ENSBTAG00000011511	1.63493	NA	NA
ENSBTAG00000011516	-0.652388	NA	NA
ENSBTAG00000011545	0.865064	NA	-0.614614
ENSBTAG00000011569	3.27682	NA	-1.03433
ENSBTAG00000011582	2.4227	NA	NA
ENSBTAG00000011585	1.2076	NA	NA
ENSBTAG00000011586	0.782539	NA	NA
ENSBTAG00000011590	-1.30356	NA	NA
ENSBTAG00000011597	-0.767373	NA	NA
ENSBTAG00000011600	0.797417	NA	NA
ENSBTAG00000011602	0.630109	NA	NA
ENSBTAG00000011619	0.765833	NA	NA
ENSBTAG00000011623	1.51264	NA	NA
ENSBTAG00000011640	-1.60869	NA	NA
ENSBTAG00000011644	-0.981317	NA	NA
ENSBTAG00000011647	-0.983705	NA	NA
ENSBTAG00000011659	-3.2653	NA	NA
ENSBTAG00000011677	2.52952	NA	NA
ENSBTAG00000011693	0.83915	NA	NA
ENSBTAG00000011694	0.699869	NA	NA
ENSBTAG00000011721	NA	NA	-0.635621
ENSBTAG00000011726	0.784886	NA	NA
ENSBTAG00000011729	0.649628	NA	NA
ENSBTAG00000011730	1.0563	NA	NA
ENSBTAG00000011733	-0.673901	NA	NA
ENSBTAG00000011738	NA	-0.688485	NA
ENSBTAG00000011741	-0.639743	NA	NA
ENSBTAG00000011744	-1.0755	NA	NA
ENSBTAG00000011752	NA	NA	0.870261
ENSBTAG00000011754	0.734644	NA	NA
ENSBTAG00000011761	-1.0018	NA	NA
ENSBTAG00000011779	1.0919	NA	NA
ENSBTAG00000011798	0.780591	NA	NA
ENSBTAG00000011824	-0.652128	NA	NA
ENSBTAG00000011829	-0.916015	NA	NA
ENSBTAG00000011839	0.961873	NA	NA
ENSBTAG00000011850	0.607404	NA	NA
ENSBTAG00000011851	0.680116	NA	NA
ENSBTAG00000011887	1.34923	NA	1.0768
ENSBTAG00000011895	0.842443	NA	NA
ENSBTAG00000011908	-2.59894	NA	NA
ENSBTAG00000011911	0.627577	NA	NA
ENSBTAG00000011912	-0.743594	NA	NA
ENSBTAG00000011926	-1.06968	NA	NA
ENSBTAG00000011936	NA	0.682532	-0.640085
ENSBTAG00000011941	2.45249	NA	1.47324
ENSBTAG00000011944	NA	NA	-0.668469
ENSBTAG00000011954	0.907338	NA	NA
ENSBTAG00000011966	-0.767026	NA	NA
ENSBTAG00000011969	-0.878523	NA	NA
ENSBTAG00000011970	-3.21549	NA	NA
ENSBTAG00000011975	1.6237	NA	NA
ENSBTAG00000011984	0.759763	NA	NA
ENSBTAG00000011987	0.622102	NA	NA
ENSBTAG00000011997	-0.845265	NA	NA
ENSBTAG00000012004	0.930958	NA	NA
ENSBTAG00000012014	-1.21998	NA	NA
ENSBTAG00000012020	-0.689343	NA	NA
ENSBTAG00000012022	-0.652455	NA	NA
ENSBTAG00000012024	-1.11439	NA	NA
ENSBTAG00000012037	0.664672	NA	NA
ENSBTAG00000012040	-0.708026	NA	NA
ENSBTAG00000012046	1.32269	NA	NA
ENSBTAG00000012050	0.81765	NA	NA
ENSBTAG00000012058	0.804684	NA	NA
ENSBTAG00000012059	0.740414	NA	NA
ENSBTAG00000012060	-1.53334	NA	NA
ENSBTAG00000012064	-0.681168	NA	NA
ENSBTAG00000012067	-0.632155	NA	NA
ENSBTAG00000012074	1.24671	NA	NA
ENSBTAG00000012078	1.12904	NA	NA
ENSBTAG00000012088	0.892578	NA	NA
ENSBTAG00000012107	0.813545	NA	NA
ENSBTAG00000012112	0.630027	NA	NA
ENSBTAG00000012117	-0.633034	NA	NA
ENSBTAG00000012121	-0.966799	NA	NA
ENSBTAG00000012132	-0.650376	NA	NA
ENSBTAG00000012142	0.626789	NA	NA
ENSBTAG00000012143	-0.634941	NA	NA
ENSBTAG00000012144	-0.730425	NA	NA
ENSBTAG00000012172	0.732432	NA	NA
ENSBTAG00000012178	0.788236	NA	NA
ENSBTAG00000012182	-0.961361	NA	NA
ENSBTAG00000012184	0.818543	NA	NA
ENSBTAG00000012193	-0.81908	NA	NA
ENSBTAG00000012201	1.01964	NA	-1.18563
ENSBTAG00000012206	-0.828695	NA	NA
ENSBTAG00000012208	1.14555	NA	-0.802101
ENSBTAG00000012210	0.800741	NA	NA
ENSBTAG00000012216	1.32969	NA	NA
ENSBTAG00000012222	1.95443	NA	NA
ENSBTAG00000012225	0.811538	NA	NA
ENSBTAG00000012234	1.27309	NA	NA
ENSBTAG00000012249	1.77722	NA	NA
ENSBTAG00000012251	-0.699937	NA	NA
ENSBTAG00000012252	1.85761	NA	NA
ENSBTAG00000012253	-0.680522	NA	NA
ENSBTAG00000012263	1.06963	NA	NA
ENSBTAG00000012265	0.907701	NA	NA
ENSBTAG00000012284	-0.622418	NA	NA
ENSBTAG00000012289	-0.767911	NA	NA
ENSBTAG00000012297	NA	NA	-0.836482
ENSBTAG00000012299	-1.11612	NA	NA
ENSBTAG00000012312	-0.803266	NA	NA
ENSBTAG00000012314	1.10089	NA	NA
ENSBTAG00000012317	1.35696	NA	NA
ENSBTAG00000012326	1.97757	NA	NA
ENSBTAG00000012328	-1.95862	NA	NA
ENSBTAG00000012330	1.65678	NA	NA
ENSBTAG00000012335	2.67752	NA	NA
ENSBTAG00000012342	0.805109	NA	NA
ENSBTAG00000012347	1.52639	NA	NA
ENSBTAG00000012357	-1.00998	NA	NA
ENSBTAG00000012361	0.605622	NA	NA
ENSBTAG00000012363	3.77581	NA	-1.70619
ENSBTAG00000012371	-0.873597	NA	NA
ENSBTAG00000012393	-1.26783	NA	NA
ENSBTAG00000012397	1.00605	NA	NA
ENSBTAG00000012398	-0.613478	-0.903471	-0.964896
ENSBTAG00000012406	3.22454	NA	NA
ENSBTAG00000012417	0.72343	NA	NA
ENSBTAG00000012419	3.91641	NA	NA
ENSBTAG00000012432	0.791544	NA	NA
ENSBTAG00000012433	-1.19111	NA	-0.603161
ENSBTAG00000012441	-0.932838	NA	NA
ENSBTAG00000012442	-0.983936	NA	NA
ENSBTAG00000012449	-0.896974	NA	NA
ENSBTAG00000012451	1.1811	NA	NA
ENSBTAG00000012456	-0.710887	NA	NA
ENSBTAG00000012463	-0.805343	NA	NA
ENSBTAG00000012484	-0.848152	NA	NA
ENSBTAG00000012503	-0.841976	NA	NA
ENSBTAG00000012514	-0.88698	NA	NA
ENSBTAG00000012518	0.966138	NA	NA
ENSBTAG00000012552	-0.62624	NA	NA
ENSBTAG00000012558	-0.830911	NA	NA
ENSBTAG00000012565	-0.868847	NA	NA
ENSBTAG00000012567	-0.860544	NA	NA
ENSBTAG00000012582	0.726458	NA	NA
ENSBTAG00000012594	1.43747	NA	NA
ENSBTAG00000012626	-0.702559	NA	NA
ENSBTAG00000012648	-0.880519	NA	NA
ENSBTAG00000012656	0.653446	NA	NA
ENSBTAG00000012673	1.11308	NA	NA
ENSBTAG00000012684	2.0931	NA	0.951394
ENSBTAG00000012687	-0.606027	NA	NA
ENSBTAG00000012691	-1.18322	NA	NA
ENSBTAG00000012694	-0.640939	NA	-0.798964
ENSBTAG00000012738	-0.738615	NA	NA
ENSBTAG00000012745	0.639396	NA	NA
ENSBTAG00000012757	-1.5358	NA	NA
ENSBTAG00000012760	0.737218	NA	NA
ENSBTAG00000012761	-1.97908	NA	NA
ENSBTAG00000012762	-0.780736	NA	NA
ENSBTAG00000012774	0.750104	NA	NA
ENSBTAG00000012788	0.691407	NA	NA
ENSBTAG00000012805	0.681975	NA	NA
ENSBTAG00000012808	0.670439	NA	NA
ENSBTAG00000012815	0.729058	NA	-0.783855
ENSBTAG00000012817	0.710657	NA	NA
ENSBTAG00000012818	-0.974805	NA	NA
ENSBTAG00000012828	-0.6084	NA	NA
ENSBTAG00000012833	-0.639049	NA	NA
ENSBTAG00000012851	1.32206	-0.619772	-0.68942
ENSBTAG00000012854	NA	NA	-0.676818
ENSBTAG00000012855	1.33098	NA	1.28592
ENSBTAG00000012857	-1.25872	NA	NA
ENSBTAG00000012863	NA	-0.681066	NA
ENSBTAG00000012866	NA	NA	1.52782
ENSBTAG00000012868	-0.804473	NA	NA
ENSBTAG00000012882	-0.608848	NA	NA
ENSBTAG00000012884	NA	0.691867	NA
ENSBTAG00000012885	0.687218	NA	NA
ENSBTAG00000012909	0.820087	NA	NA
ENSBTAG00000012916	1.01614	NA	NA
ENSBTAG00000012919	0.779832	NA	NA
ENSBTAG00000012925	0.734696	NA	NA
ENSBTAG00000012927	0.714799	NA	NA
ENSBTAG00000012931	NA	NA	0.776696
ENSBTAG00000012938	1.13832	NA	NA
ENSBTAG00000012954	-1.50026	NA	NA
ENSBTAG00000012963	NA	0.683416	NA
ENSBTAG00000012966	-0.70456	NA	NA
ENSBTAG00000012981	-1.52377	NA	NA
ENSBTAG00000012991	NA	NA	0.744772
ENSBTAG00000012995	0.857315	NA	NA
ENSBTAG00000013010	-1.18004	NA	NA
ENSBTAG00000013013	-0.780811	NA	NA
ENSBTAG00000013018	0.923059	NA	NA
ENSBTAG00000013027	-1.20304	NA	NA
ENSBTAG00000013044	-0.739889	NA	NA
ENSBTAG00000013054	1.50213	-0.78348	NA
ENSBTAG00000013057	-0.631344	NA	NA
ENSBTAG00000013069	NA	NA	0.657452
ENSBTAG00000013070	NA	1.51396	0.904266
ENSBTAG00000013093	1.0255	NA	NA
ENSBTAG00000013108	1.08373	NA	NA
ENSBTAG00000013118	0.831117	NA	NA
ENSBTAG00000013126	1.57634	NA	NA
ENSBTAG00000013127	2.30327	NA	NA
ENSBTAG00000013133	0.690769	NA	NA
ENSBTAG00000013145	0.955674	NA	NA
ENSBTAG00000013152	0.628219	NA	NA
ENSBTAG00000013159	0.654784	NA	NA
ENSBTAG00000013163	0.795267	NA	NA
ENSBTAG00000013165	-1.42129	NA	NA
ENSBTAG00000013167	NA	1.15276	NA
ENSBTAG00000013176	0.660141	NA	NA
ENSBTAG00000013180	-0.646579	NA	NA
ENSBTAG00000013185	1.05407	NA	NA
ENSBTAG00000013196	-1.2199	NA	NA
ENSBTAG00000013201	-0.826063	NA	NA
ENSBTAG00000013205	-1.42825	NA	NA
ENSBTAG00000013221	0.814105	NA	NA
ENSBTAG00000013226	0.837635	NA	NA
ENSBTAG00000013240	-1.61434	NA	NA
ENSBTAG00000013244	-1.49093	NA	NA
ENSBTAG00000013245	-0.661843	NA	NA
ENSBTAG00000013273	-0.690498	NA	NA
ENSBTAG00000013290	0.60688	NA	NA
ENSBTAG00000013301	NA	0.858974	-0.735885
ENSBTAG00000013303	0.878378	NA	NA
ENSBTAG00000013316	-1.08976	NA	NA
ENSBTAG00000013320	2.86095	2.20787	1.83217
ENSBTAG00000013341	-0.608594	NA	NA
ENSBTAG00000013343	-0.615385	NA	NA
ENSBTAG00000013347	NA	NA	0.860438
ENSBTAG00000013368	2.3494	NA	NA
ENSBTAG00000013371	1.04581	NA	NA
ENSBTAG00000013392	0.876871	NA	NA
ENSBTAG00000013400	NA	NA	1.24055
ENSBTAG00000013402	-1.10207	NA	NA
ENSBTAG00000013406	1.53129	NA	0.653603
ENSBTAG00000013407	1.29151	NA	NA
ENSBTAG00000013414	-0.888377	NA	NA
ENSBTAG00000013419	0.729967	NA	NA
ENSBTAG00000013420	-0.765346	NA	-0.648352
ENSBTAG00000013429	0.665241	NA	NA
ENSBTAG00000013439	-1.27035	NA	NA
ENSBTAG00000013489	2.78677	NA	NA
ENSBTAG00000013495	-2.08861	NA	NA
ENSBTAG00000013524	-0.667567	NA	NA
ENSBTAG00000013527	0.847787	NA	NA
ENSBTAG00000013533	0.681752	NA	NA
ENSBTAG00000013537	-0.860726	NA	NA
ENSBTAG00000013562	-1.1496	NA	NA
ENSBTAG00000013563	0.708142	NA	NA
ENSBTAG00000013569	1.3361	NA	NA
ENSBTAG00000013573	0.895864	NA	NA
ENSBTAG00000013577	0.687944	NA	NA
ENSBTAG00000013580	-0.630337	NA	NA
ENSBTAG00000013592	-0.692888	NA	NA
ENSBTAG00000013596	NA	NA	-0.638816
ENSBTAG00000013606	0.776202	NA	NA
ENSBTAG00000013619	0.805694	NA	NA
ENSBTAG00000013621	-0.716981	NA	NA
ENSBTAG00000013631	NA	NA	0.626798
ENSBTAG00000013652	-0.606989	-0.613576	NA
ENSBTAG00000013658	-1.24681	NA	NA
ENSBTAG00000013662	NA	NA	1.22961
ENSBTAG00000013669	0.72182	NA	NA
ENSBTAG00000013671	-0.638659	NA	NA
ENSBTAG00000013678	-0.642073	NA	NA
ENSBTAG00000013688	NA	-0.791111	NA
ENSBTAG00000013702	-0.918395	NA	NA
ENSBTAG00000013706	-0.842332	NA	NA
ENSBTAG00000013708	-1.43452	NA	NA
ENSBTAG00000013717	NA	NA	-0.957225
ENSBTAG00000013725	-1.12258	NA	NA
ENSBTAG00000013726	1.02095	NA	NA
ENSBTAG00000013730	2.40919	NA	NA
ENSBTAG00000013736	0.836717	NA	NA
ENSBTAG00000013745	0.645928	-0.72651	0.714654
ENSBTAG00000013755	-0.990146	NA	NA
ENSBTAG00000013760	-0.999853	NA	NA
ENSBTAG00000013773	-0.716769	NA	NA
ENSBTAG00000013790	-0.90032	NA	NA
ENSBTAG00000013792	0.631977	NA	NA
ENSBTAG00000013802	-0.748713	NA	NA
ENSBTAG00000013812	-0.648721	NA	NA
ENSBTAG00000013813	0.712304	NA	NA
ENSBTAG00000013848	-2.53315	NA	NA
ENSBTAG00000013889	0.76149	NA	NA
ENSBTAG00000013912	0.721765	NA	NA
ENSBTAG00000013919	1.01762	NA	NA
ENSBTAG00000013922	-1.02238	NA	NA
ENSBTAG00000013926	0.723019	NA	NA
ENSBTAG00000013927	-0.653833	NA	NA
ENSBTAG00000013928	NA	1.71053	NA
ENSBTAG00000013938	-0.609949	NA	NA
ENSBTAG00000013960	1.00582	NA	0.689263
ENSBTAG00000013985	-0.63356	NA	NA
ENSBTAG00000013988	-0.63306	NA	NA
ENSBTAG00000013997	1.07789	NA	NA
ENSBTAG00000014017	-1.03091	NA	NA
ENSBTAG00000014026	-0.996036	NA	NA
ENSBTAG00000014027	1.69483	NA	NA
ENSBTAG00000014046	0.740745	NA	NA
ENSBTAG00000014059	-0.78287	NA	NA
ENSBTAG00000014062	-1.46711	NA	-0.803174
ENSBTAG00000014068	0.770279	NA	NA
ENSBTAG00000014069	NA	-0.79961	NA
ENSBTAG00000014074	-0.884262	NA	NA
ENSBTAG00000014083	-0.824442	NA	NA
ENSBTAG00000014087	0.727881	NA	NA
ENSBTAG00000014106	-0.600364	NA	NA
ENSBTAG00000014113	3.0816	NA	NA
ENSBTAG00000014119	-0.645441	NA	NA
ENSBTAG00000014123	-0.632894	NA	NA
ENSBTAG00000014132	NA	0.706644	NA
ENSBTAG00000014137	0.716085	NA	NA
ENSBTAG00000014167	0.963191	NA	NA
ENSBTAG00000014171	-0.804806	NA	NA
ENSBTAG00000014172	0.855982	NA	NA
ENSBTAG00000014177	1.04914	NA	NA
ENSBTAG00000014178	-2.06329	NA	NA
ENSBTAG00000014202	0.651819	NA	NA
ENSBTAG00000014215	-0.709129	NA	NA
ENSBTAG00000014217	0.823889	NA	NA
ENSBTAG00000014225	-0.697259	NA	NA
ENSBTAG00000014228	-1.25363	NA	-0.70983
ENSBTAG00000014247	-0.838623	NA	NA
ENSBTAG00000014252	-1.12574	NA	NA
ENSBTAG00000014261	3.05583	NA	NA
ENSBTAG00000014269	-1.42884	NA	NA
ENSBTAG00000014270	-1.07084	NA	NA
ENSBTAG00000014299	-1.34402	NA	NA
ENSBTAG00000014304	-1.5912	NA	NA
ENSBTAG00000014313	-1.11349	NA	NA
ENSBTAG00000014315	0.880207	NA	NA
ENSBTAG00000014322	-1.40908	NA	NA
ENSBTAG00000014326	0.63005	NA	NA
ENSBTAG00000014334	-0.85788	NA	NA
ENSBTAG00000014336	-0.862551	NA	NA
ENSBTAG00000014358	0.601736	NA	NA
ENSBTAG00000014367	-1.4364	NA	NA
ENSBTAG00000014368	0.844084	NA	NA
ENSBTAG00000014375	NA	-0.69126	NA
ENSBTAG00000014387	NA	NA	-0.707831
ENSBTAG00000014389	-0.814588	NA	NA
ENSBTAG00000014399	-0.6086	NA	NA
ENSBTAG00000014402	1.16282	NA	NA
ENSBTAG00000014407	-0.641707	NA	NA
ENSBTAG00000014417	-0.674998	NA	-0.628336
ENSBTAG00000014420	0.90605	NA	NA
ENSBTAG00000014433	-0.665765	NA	NA
ENSBTAG00000014435	-0.704231	NA	NA
ENSBTAG00000014441	NA	NA	-0.67688
ENSBTAG00000014453	0.653274	NA	NA
ENSBTAG00000014455	-3.32217	NA	NA
ENSBTAG00000014456	0.851244	0.630469	NA
ENSBTAG00000014468	0.695847	NA	NA
ENSBTAG00000014469	NA	NA	-0.68935
ENSBTAG00000014482	-0.674181	NA	NA
ENSBTAG00000014485	1.4238	NA	NA
ENSBTAG00000014498	0.603834	NA	NA
ENSBTAG00000014511	0.693393	NA	NA
ENSBTAG00000014521	1.27798	NA	-0.859688
ENSBTAG00000014529	1.77322	NA	NA
ENSBTAG00000014534	-0.915951	NA	NA
ENSBTAG00000014536	-1.29827	NA	NA
ENSBTAG00000014537	2.38639	NA	NA
ENSBTAG00000014541	-1.41437	NA	NA
ENSBTAG00000014564	-1.1923	NA	NA
ENSBTAG00000014575	-1.04347	NA	NA
ENSBTAG00000014599	NA	-0.716148	NA
ENSBTAG00000014611	0.997615	NA	NA
ENSBTAG00000014614	NA	NA	0.716846
ENSBTAG00000014628	4.94741	NA	-0.855702
ENSBTAG00000014669	0.6057	NA	NA
ENSBTAG00000014676	-3.02361	NA	NA
ENSBTAG00000014683	0.612587	NA	NA
ENSBTAG00000014707	6.08453	NA	NA
ENSBTAG00000014718	0.812529	NA	NA
ENSBTAG00000014725	2.24203	1.03606	NA
ENSBTAG00000014761	3.18603	1.10467	NA
ENSBTAG00000014762	4.12856	0.605145	NA
ENSBTAG00000014784	NA	NA	0.801515
ENSBTAG00000014792	-0.660051	NA	NA
ENSBTAG00000014793	0.72432	NA	NA
ENSBTAG00000014806	-1.05754	NA	NA
ENSBTAG00000014814	-0.745307	NA	NA
ENSBTAG00000014821	-3.64974	NA	NA
ENSBTAG00000014825	-1.36245	NA	NA
ENSBTAG00000014827	-0.668689	NA	NA
ENSBTAG00000014829	-0.845149	NA	NA
ENSBTAG00000014831	-3.06687	NA	NA
ENSBTAG00000014840	0.764912	NA	NA
ENSBTAG00000014847	-0.83791	NA	NA
ENSBTAG00000014848	1.18307	NA	NA
ENSBTAG00000014857	NA	0.893433	NA
ENSBTAG00000014878	0.784283	NA	NA
ENSBTAG00000014884	-1.01575	NA	NA
ENSBTAG00000014898	0.643268	NA	NA
ENSBTAG00000014903	0.67618	NA	NA
ENSBTAG00000014912	0.840064	NA	0.84973
ENSBTAG00000014923	-0.699681	NA	NA
ENSBTAG00000014927	-0.762444	NA	NA
ENSBTAG00000014953	NA	NA	1.18259
ENSBTAG00000014960	NA	NA	0.742631
ENSBTAG00000014964	1.34162	NA	NA
ENSBTAG00000014971	0.851675	NA	NA
ENSBTAG00000014972	1.24378	NA	NA
ENSBTAG00000014992	1.28089	NA	NA
ENSBTAG00000015008	-0.671013	0.906869	NA
ENSBTAG00000015024	-0.681669	NA	NA
ENSBTAG00000015026	-0.935352	NA	NA
ENSBTAG00000015041	0.644976	NA	NA
ENSBTAG00000015046	0.902069	NA	NA
ENSBTAG00000015047	3.39291	NA	NA
ENSBTAG00000015053	NA	NA	0.683976
ENSBTAG00000015056	0.711939	-0.732193	NA
ENSBTAG00000015060	1.90316	NA	NA
ENSBTAG00000015089	1.17047	NA	0.624899
ENSBTAG00000015091	NA	NA	-0.775898
ENSBTAG00000015094	-0.935912	NA	NA
ENSBTAG00000015097	-0.70076	NA	NA
ENSBTAG00000015107	-1.73814	NA	NA
ENSBTAG00000015109	-1.09446	NA	NA
ENSBTAG00000015133	NA	NA	1.04059
ENSBTAG00000015138	-0.819329	NA	NA
ENSBTAG00000015145	1.05816	NA	NA
ENSBTAG00000015147	0.758461	NA	NA
ENSBTAG00000015151	-1.13013	NA	NA
ENSBTAG00000015154	0.836711	NA	NA
ENSBTAG00000015155	0.647184	NA	NA
ENSBTAG00000015160	0.617059	NA	NA
ENSBTAG00000015164	0.816527	NA	NA
ENSBTAG00000015165	-0.816458	NA	NA
ENSBTAG00000015170	NA	NA	-0.86607
ENSBTAG00000015177	0.603379	NA	NA
ENSBTAG00000015182	-1.45061	NA	NA
ENSBTAG00000015185	NA	NA	0.647228
ENSBTAG00000015186	-0.626283	NA	NA
ENSBTAG00000015191	-0.792301	NA	NA
ENSBTAG00000015204	NA	NA	1.11656
ENSBTAG00000015212	1.02425	NA	NA
ENSBTAG00000015214	NA	NA	0.798465
ENSBTAG00000015220	-0.76213	NA	NA
ENSBTAG00000015228	0.825479	NA	NA
ENSBTAG00000015232	-1.64018	NA	NA
ENSBTAG00000015241	2.41754	NA	NA
ENSBTAG00000015248	1.68309	NA	NA
ENSBTAG00000015254	-1.56762	NA	NA
ENSBTAG00000015264	NA	NA	-0.768723
ENSBTAG00000015265	-0.928645	NA	NA
ENSBTAG00000015266	0.729175	NA	NA
ENSBTAG00000015276	-1.30464	NA	NA
ENSBTAG00000015280	0.735374	NA	NA
ENSBTAG00000015288	1.94994	NA	NA
ENSBTAG00000015293	NA	-0.95097	NA
ENSBTAG00000015317	-0.621562	NA	-1.54513
ENSBTAG00000015326	-2.96542	NA	NA
ENSBTAG00000015330	-0.948577	NA	-1.59927
ENSBTAG00000015351	5.06911	-0.627626	NA
ENSBTAG00000015352	-1.01902	NA	NA
ENSBTAG00000015355	-1.52059	NA	NA
ENSBTAG00000015358	-1.43595	NA	NA
ENSBTAG00000015366	NA	NA	1.37102
ENSBTAG00000015386	-0.627282	NA	NA
ENSBTAG00000015403	-1.32939	NA	NA
ENSBTAG00000015408	0.688593	NA	NA
ENSBTAG00000015419	-1.37051	NA	NA
ENSBTAG00000015426	0.605501	NA	NA
ENSBTAG00000015432	1.36418	NA	NA
ENSBTAG00000015436	NA	-0.790157	NA
ENSBTAG00000015441	NA	-0.786316	1.38859
ENSBTAG00000015505	0.714407	NA	0.60527
ENSBTAG00000015511	0.84581	NA	0.888676
ENSBTAG00000015513	-0.897997	NA	NA
ENSBTAG00000015516	0.689781	NA	NA
ENSBTAG00000015543	-0.945697	NA	NA
ENSBTAG00000015549	-1.05309	NA	NA
ENSBTAG00000015550	-1.50147	NA	NA
ENSBTAG00000015551	NA	0.674297	NA
ENSBTAG00000015556	0.770073	NA	NA
ENSBTAG00000015558	2.64559	0.967849	NA
ENSBTAG00000015563	0.697109	NA	NA
ENSBTAG00000015571	0.973382	NA	NA
ENSBTAG00000015578	-1.41488	NA	NA
ENSBTAG00000015582	NA	NA	-0.690772
ENSBTAG00000015584	-1.18811	NA	NA
ENSBTAG00000015604	0.72833	NA	NA
ENSBTAG00000015609	-0.931734	NA	NA
ENSBTAG00000015649	1.00488	NA	NA
ENSBTAG00000015704	-0.65348	NA	NA
ENSBTAG00000015708	0.893305	NA	NA
ENSBTAG00000015716	-0.623	NA	NA
ENSBTAG00000015720	-0.827156	NA	NA
ENSBTAG00000015730	1.05545	NA	NA
ENSBTAG00000015743	0.98249	NA	NA
ENSBTAG00000015745	-1.83258	NA	NA
ENSBTAG00000015750	-1.88144	NA	NA
ENSBTAG00000015764	0.710092	NA	NA
ENSBTAG00000015779	0.985554	NA	NA
ENSBTAG00000015781	0.629995	NA	NA
ENSBTAG00000015798	-0.623848	NA	NA
ENSBTAG00000015815	2.20947	NA	NA
ENSBTAG00000015818	5.26228	NA	NA
ENSBTAG00000015829	-3.19	NA	NA
ENSBTAG00000015853	0.680236	NA	NA
ENSBTAG00000015874	NA	NA	-0.67355
ENSBTAG00000015905	-0.890393	NA	NA
ENSBTAG00000015908	0.899217	NA	NA
ENSBTAG00000015950	0.956028	NA	NA
ENSBTAG00000015955	-0.665543	NA	NA
ENSBTAG00000015972	0.750229	NA	NA
ENSBTAG00000015981	-0.930764	NA	NA
ENSBTAG00000015988	NA	NA	0.873948
ENSBTAG00000016042	0.91063	NA	-0.627275
ENSBTAG00000016053	-0.951976	NA	NA
ENSBTAG00000016057	NA	NA	0.768403
ENSBTAG00000016061	4.52436	NA	NA
ENSBTAG00000016071	-1.05103	NA	NA
ENSBTAG00000016073	-0.855312	NA	NA
ENSBTAG00000016078	-0.727485	NA	NA
ENSBTAG00000016080	-0.62778	NA	NA
ENSBTAG00000016094	NA	-0.650136	NA
ENSBTAG00000016103	-0.727745	NA	NA
ENSBTAG00000016152	-3.14181	NA	NA
ENSBTAG00000016164	-0.817587	NA	NA
ENSBTAG00000016165	0.606628	0.757797	NA
ENSBTAG00000016167	-0.787697	NA	NA
ENSBTAG00000016168	-0.707322	NA	NA
ENSBTAG00000016169	0.733752	NA	NA
ENSBTAG00000016199	0.826842	NA	NA
ENSBTAG00000016202	0.757474	NA	-0.703979
ENSBTAG00000016203	-0.691277	NA	NA
ENSBTAG00000016204	2.55334	NA	NA
ENSBTAG00000016218	0.679524	NA	NA
ENSBTAG00000016220	NA	NA	-0.621931
ENSBTAG00000016229	-0.829021	NA	NA
ENSBTAG00000016234	NA	NA	1.75655
ENSBTAG00000016236	-1.30487	NA	NA
ENSBTAG00000016240	-1.41485	NA	NA
ENSBTAG00000016249	-1.37102	NA	NA
ENSBTAG00000016255	0.916045	NA	NA
ENSBTAG00000016267	0.785867	NA	NA
ENSBTAG00000016269	-0.846883	NA	NA
ENSBTAG00000016296	0.720348	NA	NA
ENSBTAG00000016312	2.08014	NA	NA
ENSBTAG00000016320	2.05937	NA	NA
ENSBTAG00000016327	0.672121	NA	NA
ENSBTAG00000016354	0.675729	NA	NA
ENSBTAG00000016355	-0.749398	NA	NA
ENSBTAG00000016363	0.687978	NA	NA
ENSBTAG00000016365	-1.31395	NA	NA
ENSBTAG00000016385	-1.24832	NA	NA
ENSBTAG00000016388	2.14311	NA	NA
ENSBTAG00000016401	0.659189	NA	NA
ENSBTAG00000016414	1.07877	NA	NA
ENSBTAG00000016415	0.769109	NA	NA
ENSBTAG00000016429	0.741646	NA	0.604003
ENSBTAG00000016455	-0.876909	NA	NA
ENSBTAG00000016465	0.835546	NA	NA
ENSBTAG00000016467	0.790701	NA	NA
ENSBTAG00000016472	-1.46582	NA	NA
ENSBTAG00000016497	-0.685974	NA	NA
ENSBTAG00000016504	-0.921424	NA	NA
ENSBTAG00000016505	1.14424	NA	NA
ENSBTAG00000016506	-2.64332	0.696049	NA
ENSBTAG00000016519	1.27354	NA	NA
ENSBTAG00000016520	-1.10359	0.737837	NA
ENSBTAG00000016542	1.95738	-0.628872	NA
ENSBTAG00000016546	0.935116	NA	NA
ENSBTAG00000016551	1.01693	NA	NA
ENSBTAG00000016554	0.612857	NA	NA
ENSBTAG00000016561	0.610479	NA	NA
ENSBTAG00000016563	-0.730535	NA	NA
ENSBTAG00000016575	-1.22836	NA	NA
ENSBTAG00000016588	0.962862	NA	NA
ENSBTAG00000016591	-1.24512	NA	NA
ENSBTAG00000016592	-0.711335	NA	NA
ENSBTAG00000016595	0.798592	NA	NA
ENSBTAG00000016609	1.24187	NA	NA
ENSBTAG00000016615	1.14038	NA	NA
ENSBTAG00000016619	0.798896	NA	NA
ENSBTAG00000016622	-0.840792	NA	NA
ENSBTAG00000016649	0.657584	NA	NA
ENSBTAG00000016656	1.14737	NA	NA
ENSBTAG00000016661	3.04112	NA	NA
ENSBTAG00000016667	-1.17247	NA	NA
ENSBTAG00000016685	-0.931945	NA	NA
ENSBTAG00000016705	0.705944	NA	NA
ENSBTAG00000016709	1.08821	NA	NA
ENSBTAG00000016710	0.802977	NA	NA
ENSBTAG00000016717	-0.894893	NA	NA
ENSBTAG00000016722	-0.700141	NA	NA
ENSBTAG00000016723	1.00666	NA	NA
ENSBTAG00000016726	0.71214	NA	NA
ENSBTAG00000016738	0.622148	NA	NA
ENSBTAG00000016739	1.44113	NA	NA
ENSBTAG00000016746	0.614424	NA	NA
ENSBTAG00000016750	-0.613799	NA	NA
ENSBTAG00000016757	-0.930122	NA	NA
ENSBTAG00000016766	1.36067	NA	NA
ENSBTAG00000016776	-1.08888	NA	NA
ENSBTAG00000016782	-0.800155	NA	NA
ENSBTAG00000016799	-0.668701	NA	NA
ENSBTAG00000016813	-0.999026	NA	NA
ENSBTAG00000016836	-1.27745	NA	NA
ENSBTAG00000016841	4.3231	NA	-0.711481
ENSBTAG00000016857	-1.55041	NA	NA
ENSBTAG00000016864	NA	-1.50137	NA
ENSBTAG00000016881	-4.53439	NA	NA
ENSBTAG00000016899	0.610523	NA	NA
ENSBTAG00000016904	-0.6844	NA	NA
ENSBTAG00000016943	-0.809235	NA	NA
ENSBTAG00000016972	-1.00321	NA	NA
ENSBTAG00000016981	0.877146	NA	NA
ENSBTAG00000016990	-0.7122	NA	NA
ENSBTAG00000016991	-1.0849	NA	NA
ENSBTAG00000016997	NA	NA	-0.634665
ENSBTAG00000017020	2.50926	NA	NA
ENSBTAG00000017023	NA	NA	-0.619348
ENSBTAG00000017024	-0.987102	NA	NA
ENSBTAG00000017027	0.691656	NA	NA
ENSBTAG00000017040	2.62616	NA	NA
ENSBTAG00000017045	1.98281	NA	NA
ENSBTAG00000017051	1.16627	NA	NA
ENSBTAG00000017056	-1.10994	NA	NA
ENSBTAG00000017071	NA	NA	0.96039
ENSBTAG00000017075	-1.41881	NA	NA
ENSBTAG00000017077	-3.04984	NA	NA
ENSBTAG00000017090	-0.829727	NA	NA
ENSBTAG00000017091	0.839349	NA	NA
ENSBTAG00000017095	-0.981362	NA	NA
ENSBTAG00000017112	0.647669	NA	NA
ENSBTAG00000017115	0.653402	NA	NA
ENSBTAG00000017132	-0.637962	NA	NA
ENSBTAG00000017139	-0.739184	NA	NA
ENSBTAG00000017140	-1.1501	NA	NA
ENSBTAG00000017147	0.717336	NA	NA
ENSBTAG00000017150	1.06721	NA	NA
ENSBTAG00000017162	-1.66324	NA	NA
ENSBTAG00000017167	2.17287	NA	NA
ENSBTAG00000017183	NA	NA	0.65047
ENSBTAG00000017218	0.940576	NA	NA
ENSBTAG00000017233	1.26237	NA	NA
ENSBTAG00000017240	-0.800206	NA	NA
ENSBTAG00000017260	-1.25912	NA	NA
ENSBTAG00000017266	-0.607013	NA	NA
ENSBTAG00000017267	0.703593	NA	NA
ENSBTAG00000017273	0.82073	NA	NA
ENSBTAG00000017278	NA	NA	-0.629931
ENSBTAG00000017280	1.10991	NA	NA
ENSBTAG00000017287	1.28578	NA	NA
ENSBTAG00000017312	-0.764806	NA	NA
ENSBTAG00000017330	0.680073	NA	NA
ENSBTAG00000017339	-0.64609	NA	NA
ENSBTAG00000017357	2.65973	NA	NA
ENSBTAG00000017363	0.866103	NA	NA
ENSBTAG00000017365	-0.604458	NA	NA
ENSBTAG00000017367	1.54829	NA	NA
ENSBTAG00000017369	-0.816477	NA	NA
ENSBTAG00000017370	NA	NA	-0.606572
ENSBTAG00000017380	0.877487	NA	NA
ENSBTAG00000017404	-0.855281	NA	-1.08773
ENSBTAG00000017412	NA	NA	-0.690969
ENSBTAG00000017430	NA	NA	1.2792
ENSBTAG00000017435	-1.13462	NA	NA
ENSBTAG00000017450	-0.754825	NA	NA
ENSBTAG00000017452	0.848979	NA	NA
ENSBTAG00000017465	-1.24674	NA	NA
ENSBTAG00000017468	1.0607	NA	NA
ENSBTAG00000017478	1.23916	NA	NA
ENSBTAG00000017480	-2.1007	NA	NA
ENSBTAG00000017490	-1.33172	NA	NA
ENSBTAG00000017524	NA	-0.64816	NA
ENSBTAG00000017525	-0.789942	NA	NA
ENSBTAG00000017530	1.42049	NA	NA
ENSBTAG00000017533	-1.23656	NA	NA
ENSBTAG00000017542	1.03627	NA	NA
ENSBTAG00000017545	-1.09894	NA	NA
ENSBTAG00000017566	0.850783	NA	NA
ENSBTAG00000017571	-0.980393	NA	NA
ENSBTAG00000017574	0.779353	NA	NA
ENSBTAG00000017595	-1.11641	NA	NA
ENSBTAG00000017599	0.621717	NA	NA
ENSBTAG00000017602	0.908402	NA	NA
ENSBTAG00000017611	-1.36566	NA	NA
ENSBTAG00000017617	4.69001	-1.28579	NA
ENSBTAG00000017624	-0.913188	NA	NA
ENSBTAG00000017651	-1.02938	NA	NA
ENSBTAG00000017662	-0.810102	NA	NA
ENSBTAG00000017666	0.901539	NA	NA
ENSBTAG00000017670	3.47988	NA	NA
ENSBTAG00000017690	0.705681	NA	NA
ENSBTAG00000017701	-1.35546	NA	NA
ENSBTAG00000017704	1.70902	NA	NA
ENSBTAG00000017710	0.885643	NA	NA
ENSBTAG00000017718	NA	NA	1.42553
ENSBTAG00000017721	0.79145	NA	NA
ENSBTAG00000017722	1.1055	NA	NA
ENSBTAG00000017731	-0.615958	NA	NA
ENSBTAG00000017733	-1.18693	1.08925	1.14552
ENSBTAG00000017740	-0.706723	NA	NA
ENSBTAG00000017759	-0.600612	NA	NA
ENSBTAG00000017764	-0.80089	NA	NA
ENSBTAG00000017765	-1.2488	NA	NA
ENSBTAG00000017779	0.705009	NA	NA
ENSBTAG00000017802	-2.56107	NA	NA
ENSBTAG00000017804	-1.3748	NA	NA
ENSBTAG00000017808	-0.610738	NA	NA
ENSBTAG00000017812	NA	0.725889	NA
ENSBTAG00000017825	0.644489	NA	NA
ENSBTAG00000017826	0.82768	NA	NA
ENSBTAG00000017846	0.793258	NA	NA
ENSBTAG00000017856	1.10874	NA	NA
ENSBTAG00000017860	NA	NA	-0.6006
ENSBTAG00000017863	0.832013	NA	NA
ENSBTAG00000017895	3.60847	NA	NA
ENSBTAG00000017932	0.661683	NA	NA
ENSBTAG00000017951	0.606811	NA	NA
ENSBTAG00000017994	-1.17007	NA	NA
ENSBTAG00000018011	NA	NA	-0.746848
ENSBTAG00000018013	0.902874	NA	NA
ENSBTAG00000018016	1.03108	NA	NA
ENSBTAG00000018020	1.03471	NA	NA
ENSBTAG00000018041	NA	NA	0.645863
ENSBTAG00000018049	-1.12149	NA	NA
ENSBTAG00000018053	-0.787409	NA	NA
ENSBTAG00000018054	1.88421	NA	NA
ENSBTAG00000018062	-0.70152	NA	NA
ENSBTAG00000018067	-0.968817	NA	NA
ENSBTAG00000018073	0.89737	NA	NA
ENSBTAG00000018119	-0.606144	NA	NA
ENSBTAG00000018134	4.59663	NA	NA
ENSBTAG00000018143	1.454	NA	NA
ENSBTAG00000018146	-0.600382	NA	NA
ENSBTAG00000018156	1.46378	NA	NA
ENSBTAG00000018158	0.820017	NA	NA
ENSBTAG00000018165	NA	NA	0.632818
ENSBTAG00000018169	-1.59625	NA	NA
ENSBTAG00000018186	-0.615935	NA	NA
ENSBTAG00000018202	1.09642	NA	NA
ENSBTAG00000018214	-1.10188	NA	NA
ENSBTAG00000018216	0.725645	NA	NA
ENSBTAG00000018223	1.28866	0.883865	NA
ENSBTAG00000018224	-0.807356	NA	NA
ENSBTAG00000018227	-0.69295	NA	NA
ENSBTAG00000018260	-1.11191	NA	NA
ENSBTAG00000018275	-0.679171	NA	NA
ENSBTAG00000018280	0.684356	NA	NA
ENSBTAG00000018283	-1.32325	NA	NA
ENSBTAG00000018294	1.31646	NA	-0.724951
ENSBTAG00000018312	0.77907	NA	NA
ENSBTAG00000018316	0.881371	NA	NA
ENSBTAG00000018318	NA	NA	0.796252
ENSBTAG00000018334	-0.888521	NA	NA
ENSBTAG00000018349	1.22082	NA	NA
ENSBTAG00000018367	NA	0.616196	NA
ENSBTAG00000018397	NA	NA	-0.720546
ENSBTAG00000018402	-0.603817	NA	NA
ENSBTAG00000018404	-0.688768	NA	NA
ENSBTAG00000018405	0.611064	NA	NA
ENSBTAG00000018413	-0.627583	NA	0.750223
ENSBTAG00000018417	0.769097	NA	NA
ENSBTAG00000018422	1.32149	NA	NA
ENSBTAG00000018423	0.670471	NA	NA
ENSBTAG00000018431	-0.692876	NA	NA
ENSBTAG00000018433	-0.785165	NA	NA
ENSBTAG00000018436	0.759817	NA	NA
ENSBTAG00000018438	-2.5184	NA	NA
ENSBTAG00000018451	0.707208	NA	NA
ENSBTAG00000018474	-0.978479	NA	NA
ENSBTAG00000018499	-3.51723	-0.715069	NA
ENSBTAG00000018518	0.954155	NA	NA
ENSBTAG00000018523	1.15196	NA	NA
ENSBTAG00000018546	-0.691197	NA	NA
ENSBTAG00000018555	-0.928366	NA	NA
ENSBTAG00000018566	NA	NA	0.6616
ENSBTAG00000018571	0.688642	NA	NA
ENSBTAG00000018596	-1.03596	NA	NA
ENSBTAG00000018598	NA	NA	1.03689
ENSBTAG00000018637	-0.833978	NA	NA
ENSBTAG00000018646	-0.863969	NA	NA
ENSBTAG00000018652	2.86342	NA	NA
ENSBTAG00000018653	0.683019	NA	NA
ENSBTAG00000018661	0.611769	NA	NA
[truncated: 937 more rows]

## Sheet: Temporal DE genes in ileum 
Temporal DE genes in ileum with fold change (FDR < 0.05)
Ensembl ID	D7 vs D0	D21 vs D7	D42 vs D21
ENSBTAG00000046022	-5.63107	-0.741471	NA
ENSBTAG00000018054	-5.52701	NA	NA
ENSBTAG00000013928	-5.24731	NA	NA
ENSBTAG00000000414	-4.48196	NA	1.8134
ENSBTAG00000015056	-4.02938	NA	NA
ENSBTAG00000032093	-4.01869	NA	NA
ENSBTAG00000032193	-3.94425	-0.810736	1.48496
ENSBTAG00000008091	-3.89266	NA	0.924306
ENSBTAG00000017077	-3.79251	-0.688516	1.38695
ENSBTAG00000012541	-3.76995	NA	2.56994
ENSBTAG00000011585	-3.636	-0.754875	2.8748
ENSBTAG00000032774	-3.37622	NA	1.51278
ENSBTAG00000012398	-3.33868	-1.67984	NA
ENSBTAG00000012866	-3.26713	NA	NA
ENSBTAG00000006447	-3.20429	NA	1.56859
ENSBTAG00000001139	-3.19323	NA	NA
ENSBTAG00000001154	-3.09455	NA	NA
ENSBTAG00000013039	-3.09407	NA	1.30491
ENSBTAG00000001851	-2.95982	NA	NA
ENSBTAG00000010498	-2.92499	-1.13443	3.5496
ENSBTAG00000015547	-2.90816	NA	NA
ENSBTAG00000001136	-2.90501	-1.02664	2.6919
ENSBTAG00000048210	-2.89219	NA	NA
ENSBTAG00000012638	-2.88647	-1.27023	NA
ENSBTAG00000023207	-2.79691	NA	NA
ENSBTAG00000045578	-2.78225	NA	NA
ENSBTAG00000007534	-2.77249	NA	NA
ENSBTAG00000034586	-2.75591	NA	NA
ENSBTAG00000021550	-2.74574	-3.10833	3.43797
ENSBTAG00000020729	-2.73856	NA	NA
ENSBTAG00000001936	-2.72687	NA	NA
ENSBTAG00000008452	-2.70047	NA	1.11493
ENSBTAG00000031184	-2.6585	NA	NA
ENSBTAG00000033510	-2.65761	NA	NA
ENSBTAG00000004952	-2.65352	NA	1.68456
ENSBTAG00000011659	-2.64918	NA	NA
ENSBTAG00000004040	-2.62141	NA	NA
ENSBTAG00000007319	-2.58062	NA	1.43512
ENSBTAG00000013496	-2.56744	-0.673902	NA
ENSBTAG00000018214	-2.53634	NA	NA
ENSBTAG00000000279	-2.53015	NA	NA
ENSBTAG00000039991	-2.52946	NA	2.28554
ENSBTAG00000004063	-2.52772	-1.26173	NA
ENSBTAG00000004905	-2.52149	NA	NA
ENSBTAG00000021880	-2.50964	NA	1.57727
ENSBTAG00000018413	-2.49903	NA	NA
ENSBTAG00000012456	-2.49054	NA	NA
ENSBTAG00000005259	-2.48071	NA	1.14674
ENSBTAG00000025942	-2.47698	NA	1.15614
ENSBTAG00000006674	-2.45413	NA	NA
ENSBTAG00000046587	-2.45376	NA	NA
ENSBTAG00000046144	-2.44253	NA	NA
ENSBTAG00000016520	-2.42383	NA	NA
ENSBTAG00000018499	-2.41991	-1.10695	NA
ENSBTAG00000011805	-2.41619	-1.14161	1.67493
ENSBTAG00000044129	-2.4126	NA	0.881218
ENSBTAG00000000745	-2.40935	NA	1.89499
ENSBTAG00000001390	-2.40434	NA	1.14569
ENSBTAG00000002910	-2.39347	NA	NA
ENSBTAG00000003832	-2.39036	NA	NA
ENSBTAG00000024406	-2.38803	-0.850779	NA
ENSBTAG00000020512	-2.37433	NA	NA
ENSBTAG00000000835	-2.3683	NA	NA
ENSBTAG00000021993	-2.3675	-0.760845	0.998687
ENSBTAG00000017864	-2.36278	NA	NA
ENSBTAG00000037559	-2.3434	NA	NA
ENSBTAG00000017969	-2.33208	NA	NA
ENSBTAG00000001333	-2.33139	NA	NA
ENSBTAG00000003234	-2.32874	NA	1.23859
ENSBTAG00000017733	-2.32709	NA	NA
ENSBTAG00000026825	-2.31597	NA	NA
ENSBTAG00000002914	-2.31081	NA	NA
ENSBTAG00000017335	-2.30349	NA	NA
ENSBTAG00000001727	-2.27894	NA	NA
ENSBTAG00000015182	-2.27787	NA	NA
ENSBTAG00000011941	-2.27332	-2.10543	NA
ENSBTAG00000031279	-2.27145	NA	NA
ENSBTAG00000037526	-2.27037	-1.85159	NA
ENSBTAG00000014915	-2.26941	NA	1.29951
ENSBTAG00000023947	-2.26295	NA	NA
ENSBTAG00000020580	-2.23314	-1.17871	1.84185
ENSBTAG00000003580	-2.23135	NA	NA
ENSBTAG00000008509	-2.21349	NA	NA
ENSBTAG00000012182	-2.20923	NA	NA
ENSBTAG00000014456	-2.20432	NA	1.89879
ENSBTAG00000004178	-2.19637	NA	1.54326
ENSBTAG00000032183	-2.16234	NA	NA
ENSBTAG00000047250	-2.1592	NA	NA
ENSBTAG00000004375	-2.15571	NA	1.87996
ENSBTAG00000013414	-2.15222	NA	1.16406
ENSBTAG00000015750	-2.15123	NA	NA
ENSBTAG00000007196	-2.15089	NA	0.82775
ENSBTAG00000019770	-2.14772	-1.66693	NA
ENSBTAG00000014191	-2.14685	NA	NA
ENSBTAG00000017855	-2.14481	NA	NA
ENSBTAG00000002046	-2.139	NA	NA
ENSBTAG00000008952	-2.12495	NA	NA
ENSBTAG00000005078	-2.12349	NA	NA
ENSBTAG00000011424	-2.12103	NA	NA
ENSBTAG00000008150	-2.11663	NA	NA
ENSBTAG00000007415	-2.1106	NA	1.62488
ENSBTAG00000021467	-2.10488	NA	NA
ENSBTAG00000016506	-2.1047	NA	NA
ENSBTAG00000023472	-2.09598	NA	NA
ENSBTAG00000047200	-2.08904	NA	1.41539
ENSBTAG00000020939	-2.0854	NA	NA
ENSBTAG00000000243	-2.08515	NA	NA
ENSBTAG00000020934	-2.08281	NA	NA
ENSBTAG00000017020	-2.07927	NA	NA
ENSBTAG00000005002	-2.07556	NA	1.19535
ENSBTAG00000033221	-2.0706	NA	NA
ENSBTAG00000013400	-2.06935	NA	NA
ENSBTAG00000017701	-2.05466	NA	1.62703
ENSBTAG00000010177	-2.04911	NA	NA
ENSBTAG00000006589	-2.04071	NA	1.21323
ENSBTAG00000020105	-2.03076	-0.972471	2.18976
ENSBTAG00000001138	-2.02109	NA	NA
ENSBTAG00000015178	-1.99678	NA	1.08739
ENSBTAG00000017805	-1.99559	NA	NA
ENSBTAG00000021416	-1.99187	NA	NA
ENSBTAG00000000483	-1.98688	NA	1.50129
ENSBTAG00000018331	-1.97854	NA	NA
ENSBTAG00000000448	-1.97799	NA	NA
ENSBTAG00000015232	-1.9736	NA	1.86042
ENSBTAG00000020852	-1.97	NA	NA
ENSBTAG00000021210	-1.96358	NA	NA
ENSBTAG00000021377	-1.96083	NA	NA
ENSBTAG00000001706	-1.95134	NA	2.37511
ENSBTAG00000019051	-1.93955	NA	NA
ENSBTAG00000048075	-1.9389	NA	NA
ENSBTAG00000000310	-1.93866	-0.672495	1.22477
ENSBTAG00000032613	-1.91564	NA	NA
ENSBTAG00000011824	-1.91012	NA	1.25944
ENSBTAG00000018082	-1.90771	NA	NA
ENSBTAG00000000251	-1.90527	NA	1.0741
ENSBTAG00000015950	-1.89531	NA	NA
ENSBTAG00000020979	-1.89453	NA	NA
ENSBTAG00000046375	-1.89279	NA	NA
ENSBTAG00000003871	-1.88359	NA	NA
ENSBTAG00000019907	-1.87892	-1.0762	1.74406
ENSBTAG00000016973	-1.87687	-0.663554	NA
ENSBTAG00000002895	-1.87678	NA	NA
ENSBTAG00000007068	-1.87331	NA	NA
ENSBTAG00000001153	-1.86894	NA	1.0116
ENSBTAG00000002362	-1.8657	-0.630271	1.79485
ENSBTAG00000000820	-1.85968	NA	NA
ENSBTAG00000009037	-1.85499	NA	NA
ENSBTAG00000018181	-1.85381	NA	1.40703
ENSBTAG00000012997	-1.85069	NA	NA
ENSBTAG00000016648	-1.84936	NA	NA
ENSBTAG00000019203	-1.84553	NA	NA
ENSBTAG00000020810	-1.84022	NA	1.03935
ENSBTAG00000008711	-1.83838	NA	NA
ENSBTAG00000017529	-1.83782	NA	NA
ENSBTAG00000004280	-1.83669	NA	0.894293
ENSBTAG00000037651	-1.83293	-2.00122	1.57746
ENSBTAG00000022032	-1.83174	NA	NA
ENSBTAG00000046026	-1.83067	NA	1.22051
ENSBTAG00000046421	-1.83015	NA	NA
ENSBTAG00000017816	-1.82935	NA	NA
ENSBTAG00000011207	-1.82701	NA	0.714635
ENSBTAG00000018948	-1.82424	-2.22102	NA
ENSBTAG00000007946	-1.82257	NA	NA
ENSBTAG00000014687	-1.8211	0.819171	NA
ENSBTAG00000000730	-1.80989	-0.773443	NA
ENSBTAG00000016109	-1.80701	NA	NA
ENSBTAG00000021664	-1.79836	NA	NA
ENSBTAG00000015436	-1.79493	NA	1.09589
ENSBTAG00000018003	-1.78756	NA	NA
ENSBTAG00000002317	-1.78694	NA	NA
ENSBTAG00000000625	-1.7863	NA	NA
ENSBTAG00000034366	-1.78438	NA	NA
ENSBTAG00000019754	-1.7832	NA	NA
ENSBTAG00000004924	-1.77645	NA	NA
ENSBTAG00000006675	-1.77538	NA	1.54365
ENSBTAG00000015441	-1.75997	NA	0.763649
ENSBTAG00000007596	-1.75721	NA	0.927265
ENSBTAG00000012338	-1.7542	NA	1.00549
ENSBTAG00000000460	-1.75082	-0.6421	1.99023
ENSBTAG00000000981	-1.7478	NA	NA
ENSBTAG00000019920	-1.74743	NA	NA
ENSBTAG00000013489	-1.74405	NA	NA
ENSBTAG00000020244	-1.74351	-0.671274	1.71549
ENSBTAG00000000799	-1.74096	NA	1.03835
ENSBTAG00000016936	-1.72913	NA	NA
ENSBTAG00000003183	-1.72881	NA	NA
ENSBTAG00000030246	-1.72556	NA	NA
ENSBTAG00000012370	-1.72537	NA	NA
ENSBTAG00000018410	-1.72379	NA	NA
ENSBTAG00000004994	-1.71659	NA	NA
ENSBTAG00000039954	-1.71613	NA	NA
ENSBTAG00000015350	-1.71603	-1.1736	2.38214
ENSBTAG00000013406	-1.71567	NA	NA
ENSBTAG00000014614	-1.71545	NA	0.924891
ENSBTAG00000014299	-1.71051	NA	NA
ENSBTAG00000013099	-1.70394	NA	NA
ENSBTAG00000003162	-1.70228	NA	1.53746
ENSBTAG00000048125	-1.70188	NA	NA
ENSBTAG00000003083	-1.69932	NA	NA
ENSBTAG00000046750	-1.69784	NA	NA
ENSBTAG00000035247	-1.69334	NA	NA
ENSBTAG00000030162	-1.69145	NA	1.31644
ENSBTAG00000010229	-1.68506	-0.756202	NA
ENSBTAG00000033248	-1.68257	NA	NA
ENSBTAG00000010994	-1.67797	NA	NA
ENSBTAG00000016714	-1.67631	NA	NA
ENSBTAG00000011908	-1.67199	NA	NA
ENSBTAG00000011413	-1.67002	NA	NA
ENSBTAG00000011444	-1.6689	NA	NA
ENSBTAG00000008077	-1.66408	NA	NA
ENSBTAG00000006694	-1.66279	NA	NA
ENSBTAG00000016571	-1.65659	NA	0.839946
ENSBTAG00000002258	-1.65528	NA	NA
ENSBTAG00000000434	-1.65407	NA	NA
ENSBTAG00000039556	-1.6537	NA	NA
ENSBTAG00000017075	-1.64849	NA	NA
ENSBTAG00000002299	-1.64764	-0.745983	1.12514
ENSBTAG00000005140	-1.64704	NA	NA
ENSBTAG00000005586	-1.64648	NA	1.20618
ENSBTAG00000000539	-1.64219	NA	NA
ENSBTAG00000004676	-1.63987	NA	NA
ENSBTAG00000003894	-1.6388	NA	NA
ENSBTAG00000016514	-1.63682	NA	NA
ENSBTAG00000010682	-1.63646	NA	0.836262
ENSBTAG00000013479	-1.63573	NA	NA
ENSBTAG00000007002	-1.63508	NA	NA
ENSBTAG00000045989	-1.62969	NA	NA
ENSBTAG00000011140	-1.6286	NA	NA
ENSBTAG00000021082	-1.6271	NA	NA
ENSBTAG00000038865	-1.62643	NA	0.974504
ENSBTAG00000001359	-1.62485	NA	NA
ENSBTAG00000001745	-1.61841	NA	NA
ENSBTAG00000016053	-1.61814	NA	NA
ENSBTAG00000000542	-1.61598	NA	NA
ENSBTAG00000004772	-1.6135	NA	1.00329
ENSBTAG00000008361	-1.60992	NA	0.864213
ENSBTAG00000012919	-1.60929	NA	NA
ENSBTAG00000004379	-1.60778	NA	NA
ENSBTAG00000011969	-1.60724	NA	0.783588
ENSBTAG00000009836	-1.60685	-0.845476	NA
ENSBTAG00000000442	-1.59934	-0.912208	1.17154
ENSBTAG00000016590	-1.59754	NA	NA
ENSBTAG00000001303	-1.59744	NA	NA
ENSBTAG00000017765	-1.5957	NA	NA
ENSBTAG00000003033	-1.59463	NA	NA
ENSBTAG00000033367	-1.59232	NA	NA
ENSBTAG00000010977	-1.59187	NA	NA
ENSBTAG00000001473	-1.58786	NA	NA
ENSBTAG00000032914	-1.58604	NA	2.20118
ENSBTAG00000009477	-1.58462	NA	NA
ENSBTAG00000011458	-1.58416	NA	1.19809
ENSBTAG00000025752	-1.57772	NA	NA
ENSBTAG00000004588	-1.57334	NA	NA
ENSBTAG00000004305	-1.5725	NA	NA
ENSBTAG00000005868	-1.57118	NA	NA
ENSBTAG00000027766	-1.57046	NA	NA
ENSBTAG00000000405	-1.56664	NA	NA
ENSBTAG00000000182	-1.5604	NA	NA
ENSBTAG00000010265	-1.55854	NA	NA
ENSBTAG00000014831	-1.55563	NA	NA
ENSBTAG00000000163	-1.54919	NA	NA
ENSBTAG00000016191	-1.54746	NA	NA
ENSBTAG00000018633	-1.54549	NA	NA
ENSBTAG00000006305	-1.54538	NA	NA
ENSBTAG00000000484	-1.54508	NA	0.965601
ENSBTAG00000004403	-1.5422	NA	NA
ENSBTAG00000017869	-1.53454	NA	0.89388
ENSBTAG00000000634	-1.53355	-0.728544	1.30848
ENSBTAG00000002985	-1.53317	NA	NA
ENSBTAG00000001829	-1.53258	NA	NA
ENSBTAG00000021378	-1.5311	NA	NA
ENSBTAG00000046140	-1.52623	NA	NA
ENSBTAG00000017183	-1.52522	NA	NA
ENSBTAG00000039446	-1.52334	-0.825969	NA
ENSBTAG00000013235	-1.52168	NA	0.913937
ENSBTAG00000011473	-1.52107	NA	NA
ENSBTAG00000021587	-1.52001	NA	NA
ENSBTAG00000004078	-1.51681	NA	NA
ENSBTAG00000019044	-1.51147	NA	NA
ENSBTAG00000001752	-1.51015	NA	0.835482
ENSBTAG00000015089	-1.50916	NA	NA
ENSBTAG00000012121	-1.508	NA	NA
ENSBTAG00000006262	-1.50766	NA	NA
ENSBTAG00000002186	-1.50475	NA	NA
ENSBTAG00000014204	-1.50126	NA	NA
ENSBTAG00000011150	-1.49612	NA	NA
ENSBTAG00000024950	-1.49567	NA	1.5118
ENSBTAG00000016664	-1.49517	NA	NA
ENSBTAG00000021836	-1.49407	NA	NA
ENSBTAG00000021518	-1.49367	NA	1.33486
ENSBTAG00000027464	-1.49341	NA	NA
ENSBTAG00000017814	-1.49292	NA	NA
ENSBTAG00000015276	-1.4923	NA	NA
ENSBTAG00000010732	-1.49033	NA	NA
ENSBTAG00000014372	-1.48856	NA	NA
ENSBTAG00000017738	-1.48632	NA	NA
ENSBTAG00000012977	-1.48364	NA	NA
ENSBTAG00000020632	-1.4821	NA	NA
ENSBTAG00000012104	-1.4804	NA	NA
ENSBTAG00000010138	-1.47913	NA	NA
ENSBTAG00000001828	-1.47748	NA	NA
ENSBTAG00000045776	-1.47491	NA	NA
ENSBTAG00000012742	-1.47409	NA	NA
ENSBTAG00000012058	-1.47406	NA	NA
ENSBTAG00000034449	-1.47276	NA	NA
ENSBTAG00000040490	-1.46711	NA	1.0898
ENSBTAG00000016057	-1.46639	NA	NA
ENSBTAG00000014291	-1.46547	NA	NA
ENSBTAG00000000042	-1.46401	NA	NA
ENSBTAG00000020099	-1.46288	NA	NA
ENSBTAG00000012014	-1.45891	NA	NA
ENSBTAG00000000843	-1.45883	NA	0.928728
ENSBTAG00000038617	-1.45823	NA	1.10692
ENSBTAG00000011534	-1.45616	NA	NA
ENSBTAG00000004261	-1.45599	NA	NA
ENSBTAG00000045550	-1.45272	NA	NA
ENSBTAG00000002451	-1.44929	-0.870243	1.29114
ENSBTAG00000005572	-1.44888	NA	NA
ENSBTAG00000034393	-1.44825	NA	NA
ENSBTAG00000033190	-1.44621	NA	NA
ENSBTAG00000017328	-1.44476	0.622374	NA
ENSBTAG00000021576	-1.44289	NA	NA
ENSBTAG00000001839	-1.44143	NA	NA
ENSBTAG00000013889	-1.4399	NA	NA
ENSBTAG00000015978	-1.43863	NA	NA
ENSBTAG00000007062	-1.43667	NA	1.39556
ENSBTAG00000013755	-1.43424	NA	NA
ENSBTAG00000015221	-1.43194	NA	NA
ENSBTAG00000016277	-1.43119	NA	NA
ENSBTAG00000007147	-1.43083	NA	NA
ENSBTAG00000010991	-1.42843	1.19273	NA
ENSBTAG00000009292	-1.42742	NA	NA
ENSBTAG00000015185	-1.42154	NA	NA
ENSBTAG00000005633	-1.41985	NA	1.00943
ENSBTAG00000047319	-1.4149	NA	NA
ENSBTAG00000027654	-1.41418	NA	NA
ENSBTAG00000018563	-1.41221	-0.83051	2.00752
ENSBTAG00000002469	-1.41094	NA	NA
ENSBTAG00000014907	-1.40662	NA	NA
ENSBTAG00000003958	-1.40506	NA	NA
ENSBTAG00000016467	-1.40366	NA	NA
ENSBTAG00000012211	-1.40236	NA	1.01868
ENSBTAG00000010007	-1.40102	NA	NA
ENSBTAG00000004248	-1.40031	NA	NA
ENSBTAG00000031185	-1.39985	NA	NA
ENSBTAG00000032548	-1.39763	NA	NA
ENSBTAG00000010801	-1.39655	NA	NA
ENSBTAG00000000185	-1.39459	NA	1.67137
ENSBTAG00000015745	-1.39433	NA	NA
ENSBTAG00000021282	-1.39107	NA	NA
ENSBTAG00000001517	-1.39092	-0.649205	NA
ENSBTAG00000004459	-1.38827	NA	NA
ENSBTAG00000006069	-1.38602	NA	NA
ENSBTAG00000005658	-1.38593	NA	NA
ENSBTAG00000010745	-1.38513	NA	NA
ENSBTAG00000015248	-1.38487	NA	NA
ENSBTAG00000008692	-1.38335	NA	NA
ENSBTAG00000005490	-1.38316	NA	NA
ENSBTAG00000021858	-1.38143	NA	NA
ENSBTAG00000011866	-1.37932	NA	NA
ENSBTAG00000000807	-1.3791	NA	NA
ENSBTAG00000014057	-1.37758	NA	NA
ENSBTAG00000002531	-1.37616	NA	0.92918
ENSBTAG00000012594	-1.37368	NA	NA
ENSBTAG00000004318	-1.37074	NA	NA
ENSBTAG00000021294	-1.36824	NA	NA
ENSBTAG00000022920	-1.3647	NA	NA
ENSBTAG00000004367	-1.36332	NA	NA
ENSBTAG00000005945	-1.36217	NA	NA
ENSBTAG00000009436	-1.36207	NA	NA
ENSBTAG00000002178	-1.36192	NA	2.02827
ENSBTAG00000012931	-1.35923	NA	NA
ENSBTAG00000010799	-1.35792	NA	NA
ENSBTAG00000017537	-1.35367	NA	1.53042
ENSBTAG00000017710	-1.35358	NA	NA
ENSBTAG00000023730	-1.35144	NA	NA
ENSBTAG00000014960	-1.35121	NA	NA
ENSBTAG00000033304	-1.35061	NA	NA
ENSBTAG00000021222	-1.34988	NA	NA
ENSBTAG00000012637	-1.34914	0.70628	NA
ENSBTAG00000016560	-1.34784	NA	NA
ENSBTAG00000015093	-1.34752	NA	NA
ENSBTAG00000048135	-1.34741	3.62797	NA
ENSBTAG00000017866	-1.34685	-0.953893	1.18037
ENSBTAG00000006026	-1.34517	NA	NA
ENSBTAG00000003018	-1.34399	NA	NA
ENSBTAG00000038139	-1.34208	NA	NA
ENSBTAG00000013391	-1.34136	NA	0.990643
ENSBTAG00000014878	-1.33637	NA	NA
ENSBTAG00000013208	-1.33557	NA	NA
ENSBTAG00000007393	-1.33459	NA	NA
ENSBTAG00000002052	-1.33441	NA	NA
ENSBTAG00000015655	-1.33426	NA	NA
ENSBTAG00000018206	-1.33386	NA	NA
ENSBTAG00000040338	-1.33346	NA	NA
ENSBTAG00000004155	-1.33266	NA	1.00002
ENSBTAG00000020194	-1.33151	NA	NA
ENSBTAG00000005403	-1.33068	NA	NA
ENSBTAG00000005069	-1.33067	NA	NA
ENSBTAG00000046644	-1.32999	NA	NA
ENSBTAG00000011327	-1.32967	NA	NA
ENSBTAG00000017281	-1.32949	NA	NA
ENSBTAG00000013462	-1.32825	NA	NA
ENSBTAG00000018914	-1.32807	NA	NA
ENSBTAG00000007740	-1.32522	NA	NA
ENSBTAG00000003457	-1.32381	NA	NA
ENSBTAG00000007969	-1.32366	-2.01017	NA
ENSBTAG00000018598	-1.32299	-0.641332	0.626442
ENSBTAG00000011324	-1.32238	NA	NA
ENSBTAG00000008739	-1.32196	NA	NA
ENSBTAG00000009294	-1.32173	NA	0.885344
ENSBTAG00000010662	-1.32154	NA	NA
ENSBTAG00000005353	-1.31997	NA	NA
ENSBTAG00000002799	-1.31963	NA	NA
ENSBTAG00000021813	-1.31735	NA	NA
ENSBTAG00000000490	-1.31668	NA	NA
ENSBTAG00000004165	-1.3164	NA	NA
ENSBTAG00000021588	-1.31631	NA	NA
ENSBTAG00000025183	-1.31605	NA	NA
ENSBTAG00000009886	-1.31524	NA	NA
ENSBTAG00000017804	-1.31475	NA	NA
ENSBTAG00000045857	-1.31443	NA	NA
ENSBTAG00000016559	-1.3133	NA	NA
ENSBTAG00000000286	-1.31315	NA	NA
ENSBTAG00000000459	-1.31161	NA	NA
ENSBTAG00000008721	-1.31143	NA	NA
ENSBTAG00000013760	-1.30701	NA	1.87312
ENSBTAG00000038639	-1.30565	1.39271	2.66222
ENSBTAG00000014358	-1.30442	NA	NA
ENSBTAG00000048234	-1.30414	NA	NA
ENSBTAG00000005674	-1.30202	NA	NA
ENSBTAG00000003100	-1.29936	NA	NA
ENSBTAG00000019998	-1.29792	NA	NA
ENSBTAG00000015996	-1.29712	NA	NA
ENSBTAG00000014062	-1.29699	NA	2.22021
ENSBTAG00000015582	-1.29609	NA	1.25743
ENSBTAG00000019252	-1.29373	NA	NA
ENSBTAG00000000764	-1.292	NA	NA
ENSBTAG00000013530	-1.29183	NA	NA
ENSBTAG00000009459	-1.28942	NA	1.20946
ENSBTAG00000019700	-1.28737	NA	0.981479
ENSBTAG00000033412	-1.28721	NA	NA
ENSBTAG00000001077	-1.28657	NA	NA
ENSBTAG00000013347	-1.28428	NA	NA
ENSBTAG00000039855	-1.28233	NA	NA
ENSBTAG00000031069	-1.28134	NA	NA
ENSBTAG00000008747	-1.28103	NA	NA
ENSBTAG00000009506	-1.28065	NA	NA
ENSBTAG00000004004	-1.27923	-0.66555	NA
ENSBTAG00000002049	-1.27884	NA	NA
ENSBTAG00000003212	-1.27494	-0.665923	NA
ENSBTAG00000021549	-1.27273	NA	NA
ENSBTAG00000036028	-1.27181	NA	NA
ENSBTAG00000011847	-1.26918	NA	NA
ENSBTAG00000013579	-1.26907	NA	NA
ENSBTAG00000017181	-1.26696	NA	NA
ENSBTAG00000021176	-1.26629	NA	1.14366
ENSBTAG00000021658	-1.26527	NA	NA
ENSBTAG00000017405	-1.26378	NA	NA
ENSBTAG00000045822	-1.26342	NA	NA
ENSBTAG00000003535	-1.26284	NA	NA
ENSBTAG00000030820	-1.25914	NA	NA
ENSBTAG00000002847	-1.25772	NA	NA
ENSBTAG00000021850	-1.25611	NA	NA
ENSBTAG00000011582	-1.25589	NA	NA
ENSBTAG00000002391	-1.25455	NA	NA
ENSBTAG00000030434	-1.25383	NA	NA
ENSBTAG00000007484	-1.253	NA	NA
ENSBTAG00000018188	-1.2522	NA	NA
ENSBTAG00000003794	-1.25165	NA	NA
ENSBTAG00000008412	-1.25132	NA	NA
ENSBTAG00000001568	-1.25002	NA	NA
ENSBTAG00000020983	-1.24474	NA	NA
ENSBTAG00000009086	-1.24345	NA	0.683312
ENSBTAG00000008331	-1.23941	NA	NA
ENSBTAG00000003711	-1.23553	-0.623698	1.41691
ENSBTAG00000007592	-1.23246	NA	NA
ENSBTAG00000009576	-1.23153	NA	NA
ENSBTAG00000005154	-1.23108	NA	NA
ENSBTAG00000006839	-1.23097	NA	NA
ENSBTAG00000000570	-1.22963	NA	NA
ENSBTAG00000000910	-1.22904	NA	1.35722
ENSBTAG00000008833	-1.22887	NA	NA
ENSBTAG00000013423	-1.22846	NA	NA
ENSBTAG00000022632	-1.22511	NA	NA
ENSBTAG00000019956	-1.22502	NA	NA
ENSBTAG00000013066	-1.22405	NA	1.0081
ENSBTAG00000018172	-1.22264	NA	NA
ENSBTAG00000011187	-1.22204	NA	1.88135
ENSBTAG00000012941	-1.22136	NA	NA
ENSBTAG00000018837	-1.22083	NA	NA
ENSBTAG00000008419	-1.21865	NA	NA
ENSBTAG00000008951	-1.21827	NA	1.31747
ENSBTAG00000014575	-1.21821	NA	1.5139
ENSBTAG00000007013	-1.21719	NA	0.85167
ENSBTAG00000000569	-1.21695	NA	NA
ENSBTAG00000001286	-1.21664	NA	NA
ENSBTAG00000003889	-1.21527	NA	1.17577
ENSBTAG00000019569	-1.21406	NA	NA
ENSBTAG00000012761	-1.21385	NA	0.870781
ENSBTAG00000047613	-1.21371	NA	NA
ENSBTAG00000005668	-1.2131	NA	NA
ENSBTAG00000047103	-1.21039	NA	NA
ENSBTAG00000016429	-1.20956	NA	NA
ENSBTAG00000027937	-1.20936	NA	NA
ENSBTAG00000012805	-1.20844	NA	NA
ENSBTAG00000045976	-1.2078	NA	NA
ENSBTAG00000034613	-1.20762	NA	NA
ENSBTAG00000021832	-1.20256	NA	NA
ENSBTAG00000047740	-1.20049	NA	NA
ENSBTAG00000018364	-1.19932	NA	NA
ENSBTAG00000016169	-1.19722	NA	NA
ENSBTAG00000007897	-1.19615	NA	NA
ENSBTAG00000008654	-1.19609	NA	NA
ENSBTAG00000004300	-1.1926	NA	NA
ENSBTAG00000004226	-1.19126	NA	NA
ENSBTAG00000012284	-1.1912	NA	0.941658
ENSBTAG00000025669	-1.1887	NA	NA
ENSBTAG00000021960	-1.18831	NA	NA
ENSBTAG00000026896	-1.18824	NA	NA
ENSBTAG00000045538	-1.18783	NA	NA
ENSBTAG00000003598	-1.18783	NA	NA
ENSBTAG00000013240	-1.18492	NA	NA
ENSBTAG00000004093	-1.18039	NA	NA
ENSBTAG00000003449	-1.18002	NA	NA
ENSBTAG00000010812	-1.17996	NA	NA
ENSBTAG00000010246	-1.17952	NA	NA
ENSBTAG00000003319	-1.17932	NA	1.35155
ENSBTAG00000031648	-1.17886	NA	NA
ENSBTAG00000010470	-1.1787	NA	NA
ENSBTAG00000047845	-1.17863	NA	NA
ENSBTAG00000016026	-1.17844	-0.910358	NA
ENSBTAG00000010663	-1.1781	NA	0.781476
ENSBTAG00000025540	-1.17787	NA	NA
ENSBTAG00000038084	-1.17703	NA	NA
ENSBTAG00000011139	-1.17552	NA	NA
ENSBTAG00000012981	-1.17323	NA	NA
ENSBTAG00000022020	-1.1724	NA	NA
ENSBTAG00000011553	-1.17204	NA	NA
ENSBTAG00000021827	-1.17094	NA	NA
ENSBTAG00000015628	-1.17049	NA	NA
ENSBTAG00000001868	-1.17029	NA	NA
ENSBTAG00000022635	-1.16944	NA	NA
ENSBTAG00000030608	-1.16913	NA	NA
ENSBTAG00000010508	-1.16886	NA	NA
ENSBTAG00000019663	-1.16858	NA	NA
ENSBTAG00000017369	-1.16842	NA	NA
ENSBTAG00000045492	-1.16658	NA	NA
ENSBTAG00000045783	-1.1664	NA	NA
ENSBTAG00000046054	-1.16575	NA	NA
ENSBTAG00000004288	-1.1655	NA	NA
ENSBTAG00000010740	-1.16538	NA	NA
ENSBTAG00000007208	-1.16519	NA	NA
ENSBTAG00000020067	-1.16483	NA	NA
ENSBTAG00000011154	-1.16468	NA	NA
ENSBTAG00000009881	-1.16355	NA	NA
ENSBTAG00000021036	-1.16335	NA	NA
ENSBTAG00000017116	-1.16206	NA	NA
ENSBTAG00000011931	-1.16184	NA	NA
ENSBTAG00000035654	-1.16072	NA	NA
ENSBTAG00000000073	-1.1593	NA	NA
ENSBTAG00000006716	-1.15853	NA	NA
ENSBTAG00000004432	-1.15773	NA	1.09779
ENSBTAG00000008340	-1.1572	NA	NA
ENSBTAG00000015329	-1.15583	NA	NA
ENSBTAG00000003505	-1.15401	NA	0.716618
ENSBTAG00000021301	-1.15388	NA	NA
ENSBTAG00000026429	-1.15341	NA	NA
ENSBTAG00000023270	-1.15217	NA	NA
ENSBTAG00000015844	-1.14866	NA	1.01776
ENSBTAG00000000078	-1.14794	NA	NA
ENSBTAG00000032996	-1.14772	NA	0.900022
ENSBTAG00000034033	-1.14664	NA	NA
ENSBTAG00000033015	-1.14608	NA	NA
ENSBTAG00000047956	-1.1453	NA	NA
ENSBTAG00000048054	-1.1447	NA	NA
ENSBTAG00000021897	-1.14287	NA	NA
ENSBTAG00000018749	-1.14227	NA	NA
ENSBTAG00000005144	-1.14216	NA	NA
ENSBTAG00000009899	-1.14208	NA	NA
ENSBTAG00000017312	-1.14058	NA	NA
ENSBTAG00000002704	-1.13729	NA	1.98832
ENSBTAG00000008611	-1.1369	NA	NA
ENSBTAG00000009526	-1.13277	NA	NA
ENSBTAG00000046979	-1.13234	NA	NA
ENSBTAG00000012484	-1.13094	NA	NA
ENSBTAG00000015113	-1.13005	NA	NA
ENSBTAG00000002500	-1.12927	NA	NA
ENSBTAG00000002770	-1.12851	NA	NA
ENSBTAG00000015074	-1.12796	0.642745	NA
ENSBTAG00000008190	-1.12785	NA	NA
ENSBTAG00000010968	-1.12704	NA	NA
ENSBTAG00000016296	-1.12681	NA	NA
ENSBTAG00000025161	-1.12635	NA	NA
ENSBTAG00000016950	-1.12631	NA	NA
ENSBTAG00000011476	-1.12589	NA	1.13556
ENSBTAG00000018691	-1.12135	NA	NA
ENSBTAG00000021211	-1.12057	NA	NA
ENSBTAG00000013910	-1.11997	NA	NA
ENSBTAG00000004343	-1.11654	NA	NA
ENSBTAG00000002863	-1.11531	NA	NA
ENSBTAG00000014642	-1.11433	NA	NA
ENSBTAG00000019667	-1.11431	NA	NA
ENSBTAG00000008765	-1.11241	NA	NA
ENSBTAG00000005810	-1.11233	NA	NA
ENSBTAG00000003176	-1.11189	NA	NA
ENSBTAG00000009191	-1.1094	NA	NA
ENSBTAG00000007164	-1.10922	NA	1.05612
ENSBTAG00000023780	-1.10556	1.05093	-1.72943
ENSBTAG00000026139	-1.10403	NA	NA
ENSBTAG00000005186	-1.10272	NA	NA
ENSBTAG00000016507	-1.10257	NA	NA
ENSBTAG00000012847	-1.10225	NA	0.853612
ENSBTAG00000008635	-1.10152	NA	NA
ENSBTAG00000005685	-1.10085	NA	NA
ENSBTAG00000019347	-1.09859	NA	NA
ENSBTAG00000017094	-1.09768	NA	NA
ENSBTAG00000017223	-1.09706	NA	NA
ENSBTAG00000008172	-1.09563	NA	NA
ENSBTAG00000010128	-1.09444	NA	NA
ENSBTAG00000007754	-1.09211	NA	NA
ENSBTAG00000012940	-1.09076	NA	NA
ENSBTAG00000018073	-1.08993	NA	NA
ENSBTAG00000003770	-1.08942	NA	NA
ENSBTAG00000009965	-1.08858	NA	NA
ENSBTAG00000001855	-1.08811	NA	NA
ENSBTAG00000005845	-1.08771	NA	NA
ENSBTAG00000011224	-1.08696	NA	0.749952
ENSBTAG00000009029	-1.08673	NA	NA
ENSBTAG00000013819	-1.08671	NA	NA
ENSBTAG00000011249	-1.08534	NA	NA
ENSBTAG00000008625	-1.08526	NA	NA
ENSBTAG00000021286	-1.08461	NA	NA
ENSBTAG00000007700	-1.08449	NA	NA
ENSBTAG00000048077	-1.08362	NA	NA
ENSBTAG00000018894	-1.08275	NA	NA
ENSBTAG00000047739	-1.08209	NA	NA
ENSBTAG00000019589	-1.08057	NA	NA
ENSBTAG00000047906	-1.07987	NA	NA
ENSBTAG00000005355	-1.07966	NA	NA
ENSBTAG00000007390	-1.07956	NA	NA
ENSBTAG00000044079	-1.07936	NA	NA
ENSBTAG00000001408	-1.07893	NA	NA
ENSBTAG00000022293	-1.0784	NA	NA
ENSBTAG00000008744	-1.07762	NA	NA
ENSBTAG00000002526	-1.07703	NA	NA
ENSBTAG00000014550	-1.07657	NA	NA
ENSBTAG00000001036	-1.07647	NA	NA
ENSBTAG00000007195	-1.07627	NA	NA
ENSBTAG00000001116	-1.0758	NA	NA
ENSBTAG00000000103	-1.07509	NA	NA
ENSBTAG00000045834	-1.07507	NA	NA
ENSBTAG00000026501	-1.07431	NA	NA
ENSBTAG00000004472	-1.07287	NA	NA
ENSBTAG00000007812	-1.07168	NA	NA
ENSBTAG00000017496	-1.07111	NA	NA
ENSBTAG00000021632	-1.07098	NA	NA
ENSBTAG00000020668	-1.0708	NA	NA
ENSBTAG00000019023	-1.07067	NA	NA
ENSBTAG00000020292	-1.07006	NA	NA
ENSBTAG00000004168	-1.06985	NA	0.868256
ENSBTAG00000016155	-1.06946	NA	NA
ENSBTAG00000001489	-1.0689	NA	NA
ENSBTAG00000017298	-1.06783	NA	NA
ENSBTAG00000037649	-1.06688	NA	1.15789
ENSBTAG00000021894	-1.06637	NA	NA
ENSBTAG00000006165	-1.06609	NA	NA
ENSBTAG00000010667	-1.06555	NA	NA
ENSBTAG00000007572	-1.06515	NA	NA
ENSBTAG00000046176	-1.06507	NA	1.0022
ENSBTAG00000016995	-1.06502	NA	NA
ENSBTAG00000034691	-1.06453	NA	NA
ENSBTAG00000000550	-1.0638	NA	NA
ENSBTAG00000048225	-1.0632	NA	NA
ENSBTAG00000004275	-1.06299	NA	NA
ENSBTAG00000001097	-1.06191	NA	NA
ENSBTAG00000016527	-1.06159	NA	NA
ENSBTAG00000011454	-1.0613	NA	NA
ENSBTAG00000038330	-1.06111	NA	NA
ENSBTAG00000010820	-1.06089	NA	NA
ENSBTAG00000015549	-1.06087	NA	1.34777
ENSBTAG00000018156	-1.0606	NA	NA
ENSBTAG00000009784	-1.05987	NA	NA
ENSBTAG00000008139	-1.05794	NA	NA
ENSBTAG00000003068	-1.05778	NA	NA
ENSBTAG00000015097	-1.05734	NA	NA
ENSBTAG00000024000	-1.05679	NA	NA
ENSBTAG00000006130	-1.0567	NA	NA
ENSBTAG00000006730	-1.05531	0.610901	NA
ENSBTAG00000019375	-1.0549	NA	NA
ENSBTAG00000011037	-1.05467	NA	NA
ENSBTAG00000006160	-1.05293	NA	NA
ENSBTAG00000008683	-1.05289	NA	NA
ENSBTAG00000033326	-1.05284	NA	NA
ENSBTAG00000006052	-1.05191	NA	NA
ENSBTAG00000018483	-1.04902	NA	NA
ENSBTAG00000004777	-1.04878	NA	NA
ENSBTAG00000001188	-1.04863	NA	NA
ENSBTAG00000016218	-1.04847	NA	NA
ENSBTAG00000030805	-1.04784	NA	NA
ENSBTAG00000046569	-1.04723	NA	NA
ENSBTAG00000005015	-1.04714	NA	NA
ENSBTAG00000010156	-1.0469	NA	0.794861
ENSBTAG00000033727	-1.04635	NA	NA
ENSBTAG00000038321	-1.04597	NA	0.946475
ENSBTAG00000019712	-1.04591	NA	NA
ENSBTAG00000011850	-1.04564	NA	NA
ENSBTAG00000010738	-1.0447	NA	NA
ENSBTAG00000012454	-1.0447	NA	NA
ENSBTAG00000005933	-1.04458	NA	NA
ENSBTAG00000046129	-1.04317	NA	NA
ENSBTAG00000019090	-1.04313	NA	NA
ENSBTAG00000015642	-1.04311	NA	NA
ENSBTAG00000002367	-1.0429	NA	NA
ENSBTAG00000017856	-1.04276	NA	NA
ENSBTAG00000010520	-1.04094	NA	NA
ENSBTAG00000000717	-1.04086	NA	NA
ENSBTAG00000031287	-1.04063	NA	NA
ENSBTAG00000047715	-1.0391	NA	NA
ENSBTAG00000006957	-1.03857	NA	NA
ENSBTAG00000005034	-1.0379	NA	NA
ENSBTAG00000009663	-1.03765	NA	NA
ENSBTAG00000013273	-1.03748	NA	NA
ENSBTAG00000009148	-1.03709	NA	NA
ENSBTAG00000007835	-1.03537	NA	NA
ENSBTAG00000012144	-1.03504	NA	NA
ENSBTAG00000019557	-1.02836	NA	NA
ENSBTAG00000002315	-1.02734	NA	NA
ENSBTAG00000015009	-1.02659	NA	NA
ENSBTAG00000014579	-1.02638	NA	NA
ENSBTAG00000038831	-1.02499	NA	NA
ENSBTAG00000043570	-1.02483	0.893814	NA
ENSBTAG00000031941	-1.02465	NA	NA
ENSBTAG00000000813	-1.02436	NA	NA
ENSBTAG00000032617	-1.02391	NA	NA
ENSBTAG00000013346	-1.0238	NA	NA
ENSBTAG00000008849	-1.02341	NA	1.07873
ENSBTAG00000013863	-1.02251	NA	NA
ENSBTAG00000043567	-1.02133	1.12681	-0.653453
ENSBTAG00000019915	-1.0198	NA	NA
ENSBTAG00000033886	-1.01977	NA	NA
ENSBTAG00000003835	-1.01601	NA	NA
ENSBTAG00000015254	-1.01473	NA	NA
ENSBTAG00000021955	-1.01323	NA	NA
ENSBTAG00000024756	-1.01289	NA	NA
ENSBTAG00000030258	-1.01233	NA	NA
ENSBTAG00000024772	-1.01196	NA	NA
ENSBTAG00000019903	-1.01101	NA	NA
ENSBTAG00000001635	-1.01073	NA	NA
ENSBTAG00000002689	-1.01041	NA	NA
ENSBTAG00000018281	-1.00988	NA	NA
ENSBTAG00000003172	-1.00888	NA	NA
ENSBTAG00000026882	-1.00634	NA	NA
ENSBTAG00000011809	-1.00557	0.668737	NA
ENSBTAG00000002481	-1.00401	NA	NA
ENSBTAG00000032961	-1.00308	NA	NA
ENSBTAG00000012880	-1.00244	NA	NA
ENSBTAG00000039302	-1.0005	NA	NA
ENSBTAG00000038439	-0.999553	NA	NA
ENSBTAG00000011512	-0.99952	NA	NA
ENSBTAG00000002415	-0.999257	NA	NA
ENSBTAG00000023787	-0.999176	NA	NA
ENSBTAG00000008541	-0.998887	NA	NA
ENSBTAG00000032902	-0.997846	NA	NA
ENSBTAG00000006366	-0.996425	NA	0.88458
ENSBTAG00000005206	-0.995956	NA	NA
ENSBTAG00000014912	-0.995522	NA	0.64077
ENSBTAG00000004787	-0.994523	NA	NA
ENSBTAG00000016555	-0.994248	NA	NA
ENSBTAG00000008350	-0.994202	NA	NA
ENSBTAG00000014744	-0.99405	NA	NA
ENSBTAG00000017056	-0.993159	NA	NA
ENSBTAG00000015963	-0.993034	NA	NA
ENSBTAG00000003994	-0.99197	NA	NA
ENSBTAG00000018637	-0.991954	NA	NA
ENSBTAG00000047406	-0.99184	NA	NA
ENSBTAG00000021079	-0.99094	NA	NA
ENSBTAG00000003635	-0.990809	NA	NA
ENSBTAG00000015559	-0.98963	NA	NA
ENSBTAG00000005300	-0.988745	NA	NA
ENSBTAG00000007818	-0.988264	NA	NA
ENSBTAG00000003155	-0.987822	NA	NA
ENSBTAG00000001843	-0.987626	NA	NA
ENSBTAG00000010015	-0.98723	NA	NA
ENSBTAG00000018694	-0.985911	NA	NA
ENSBTAG00000009824	-0.985803	NA	NA
ENSBTAG00000021934	-0.985054	NA	NA
ENSBTAG00000006135	-0.984912	NA	NA
ENSBTAG00000044038	-0.9848	NA	NA
ENSBTAG00000000759	-0.98224	NA	NA
ENSBTAG00000000880	-0.98141	NA	NA
ENSBTAG00000011136	-0.980805	NA	NA
ENSBTAG00000019812	-0.979543	NA	NA
ENSBTAG00000002044	-0.977236	NA	NA
ENSBTAG00000026422	-0.976375	NA	NA
ENSBTAG00000013866	-0.975899	NA	NA
ENSBTAG00000004757	-0.975679	NA	0.833984
ENSBTAG00000030629	-0.975572	NA	NA
ENSBTAG00000015478	-0.97486	NA	NA
ENSBTAG00000007015	-0.974749	NA	NA
ENSBTAG00000039888	-0.973722	NA	NA
ENSBTAG00000000343	-0.973663	NA	NA
ENSBTAG00000020060	-0.973139	NA	NA
ENSBTAG00000019498	-0.972593	NA	0.932104
ENSBTAG00000003892	-0.972293	NA	NA
ENSBTAG00000012634	-0.97145	NA	NA
ENSBTAG00000020541	-0.970992	NA	NA
ENSBTAG00000021303	-0.970978	NA	NA
ENSBTAG00000013478	-0.970623	NA	NA
ENSBTAG00000003496	-0.967437	NA	NA
ENSBTAG00000010735	-0.967375	NA	NA
ENSBTAG00000019495	-0.966988	NA	0.692659
ENSBTAG00000003914	-0.965893	NA	NA
ENSBTAG00000005715	-0.965226	NA	NA
ENSBTAG00000003617	-0.964022	NA	NA
ENSBTAG00000012232	-0.96316	NA	NA
ENSBTAG00000047277	-0.962204	NA	NA
ENSBTAG00000039684	-0.962071	NA	NA
ENSBTAG00000010484	-0.961363	NA	NA
ENSBTAG00000031363	-0.960893	NA	NA
ENSBTAG00000004259	-0.960473	NA	NA
ENSBTAG00000003298	-0.960261	NA	NA
ENSBTAG00000004014	-0.959403	NA	0.855007
ENSBTAG00000008448	-0.959264	NA	NA
ENSBTAG00000039138	-0.957953	0.616308	NA
ENSBTAG00000017240	-0.957419	NA	NA
ENSBTAG00000006515	-0.956733	NA	NA
ENSBTAG00000046886	-0.955741	NA	NA
ENSBTAG00000019636	-0.9556	NA	NA
ENSBTAG00000002551	-0.955546	NA	NA
ENSBTAG00000008686	-0.955232	NA	NA
ENSBTAG00000014541	-0.954597	NA	NA
ENSBTAG00000002688	-0.954592	NA	NA
ENSBTAG00000008789	-0.954555	NA	NA
ENSBTAG00000010617	-0.953471	NA	NA
ENSBTAG00000009049	-0.953411	NA	NA
ENSBTAG00000020539	-0.953301	NA	NA
ENSBTAG00000014235	-0.952784	NA	NA
ENSBTAG00000009181	-0.951081	NA	NA
ENSBTAG00000020894	-0.95102	NA	NA
ENSBTAG00000015955	-0.95085	NA	NA
ENSBTAG00000017890	-0.948846	NA	NA
ENSBTAG00000011795	-0.948591	NA	NA
ENSBTAG00000031800	-0.94858	NA	NA
ENSBTAG00000038134	-0.94823	NA	NA
ENSBTAG00000007705	-0.947709	NA	0.700356
ENSBTAG00000016152	-0.946452	NA	NA
ENSBTAG00000015369	-0.946416	NA	NA
ENSBTAG00000005082	-0.945464	NA	NA
ENSBTAG00000038151	-0.945429	NA	NA
ENSBTAG00000001792	-0.944767	NA	NA
ENSBTAG00000013287	-0.944689	NA	NA
ENSBTAG00000017624	-0.94409	NA	NA
ENSBTAG00000003001	-0.94385	NA	NA
ENSBTAG00000020927	-0.94354	NA	NA
ENSBTAG00000033747	-0.943535	NA	NA
ENSBTAG00000012751	-0.943529	NA	NA
ENSBTAG00000003177	-0.943513	NA	NA
ENSBTAG00000016251	-0.943176	NA	NA
ENSBTAG00000002327	-0.942456	NA	NA
ENSBTAG00000000684	-0.942446	NA	0.942526
ENSBTAG00000011726	-0.941253	NA	NA
ENSBTAG00000006832	-0.941253	NA	0.761133
ENSBTAG00000012219	-0.940257	NA	0.886606
ENSBTAG00000032304	-0.940106	NA	NA
ENSBTAG00000008121	-0.938073	NA	NA
ENSBTAG00000008137	-0.937915	NA	NA
ENSBTAG00000010339	-0.93403	NA	NA
ENSBTAG00000004496	-0.933607	NA	NA
ENSBTAG00000021457	-0.933492	NA	NA
ENSBTAG00000015104	-0.932998	NA	NA
ENSBTAG00000005791	-0.93273	NA	NA
ENSBTAG00000047946	-0.932641	NA	NA
ENSBTAG00000019382	-0.932146	NA	NA
ENSBTAG00000021864	-0.931256	NA	NA
ENSBTAG00000007510	-0.931027	NA	NA
ENSBTAG00000001004	-0.930996	NA	NA
ENSBTAG00000018339	-0.930993	NA	NA
ENSBTAG00000009479	-0.930743	NA	NA
ENSBTAG00000004086	-0.929581	NA	NA
ENSBTAG00000003161	-0.929469	NA	NA
ENSBTAG00000014669	-0.929026	NA	NA
ENSBTAG00000013401	-0.928758	NA	NA
ENSBTAG00000002174	-0.928696	NA	NA
ENSBTAG00000040512	-0.928396	NA	NA
ENSBTAG00000039406	-0.928216	NA	NA
ENSBTAG00000004374	-0.926614	NA	NA
ENSBTAG00000004421	-0.926079	NA	NA
ENSBTAG00000017460	-0.924476	NA	NA
ENSBTAG00000038577	-0.924352	NA	NA
ENSBTAG00000023776	-0.923674	NA	NA
ENSBTAG00000009914	-0.92315	NA	NA
ENSBTAG00000008884	-0.922515	NA	NA
ENSBTAG00000045729	-0.922295	NA	NA
ENSBTAG00000016331	-0.920689	NA	NA
ENSBTAG00000012247	-0.920567	NA	NA
ENSBTAG00000003566	-0.919382	NA	NA
ENSBTAG00000019025	-0.919064	NA	NA
ENSBTAG00000006024	-0.917432	NA	NA
ENSBTAG00000014643	-0.917419	NA	NA
ENSBTAG00000039784	-0.917059	NA	NA
ENSBTAG00000043568	-0.916878	0.648588	NA
ENSBTAG00000047299	-0.916618	NA	NA
ENSBTAG00000003556	-0.916117	NA	NA
ENSBTAG00000020454	-0.915705	NA	NA
ENSBTAG00000020405	-0.914318	NA	NA
ENSBTAG00000033333	-0.913028	NA	NA
ENSBTAG00000010995	-0.911863	NA	NA
ENSBTAG00000017631	-0.911032	NA	NA
ENSBTAG00000021932	-0.910588	NA	NA
ENSBTAG00000015892	-0.908749	NA	NA
ENSBTAG00000022825	-0.907984	NA	NA
ENSBTAG00000005464	-0.907484	NA	NA
ENSBTAG00000003606	-0.907101	NA	NA
ENSBTAG00000013477	-0.907042	NA	NA
ENSBTAG00000009517	-0.906367	NA	NA
ENSBTAG00000002492	-0.906177	NA	NA
ENSBTAG00000019419	-0.904435	NA	NA
ENSBTAG00000044198	-0.904035	NA	NA
ENSBTAG00000016093	-0.903302	NA	NA
ENSBTAG00000008314	-0.903266	NA	NA
ENSBTAG00000015828	-0.902969	NA	NA
ENSBTAG00000012760	-0.902755	NA	NA
ENSBTAG00000001212	-0.902339	NA	NA
ENSBTAG00000021334	-0.901742	NA	NA
ENSBTAG00000011024	-0.901612	NA	NA
ENSBTAG00000003109	-0.901306	NA	NA
ENSBTAG00000019761	-0.900756	NA	NA
ENSBTAG00000038652	-0.900334	NA	NA
ENSBTAG00000011325	-0.899891	0.768482	NA
ENSBTAG00000014775	-0.899288	NA	NA
ENSBTAG00000017051	-0.895058	NA	NA
ENSBTAG00000046552	-0.892856	NA	NA
ENSBTAG00000010772	-0.892646	NA	NA
ENSBTAG00000005583	-0.892156	NA	NA
ENSBTAG00000004786	-0.891504	NA	NA
ENSBTAG00000019803	-0.8915	NA	NA
ENSBTAG00000046840	-0.89131	NA	NA
ENSBTAG00000038228	-0.890598	NA	NA
ENSBTAG00000038540	-0.889635	NA	NA
ENSBTAG00000016810	-0.889629	NA	NA
ENSBTAG00000018655	-0.889585	NA	NA
ENSBTAG00000018455	-0.889018	NA	NA
ENSBTAG00000014331	-0.888554	NA	NA
ENSBTAG00000021746	-0.888552	NA	NA
ENSBTAG00000007246	-0.888549	NA	NA
ENSBTAG00000015579	-0.887729	0.636042	NA
ENSBTAG00000004476	-0.886625	NA	NA
ENSBTAG00000005787	-0.885452	NA	NA
ENSBTAG00000014101	-0.885213	NA	NA
ENSBTAG00000005239	-0.883001	NA	NA
ENSBTAG00000022027	-0.882835	NA	NA
ENSBTAG00000002467	-0.88119	NA	NA
ENSBTAG00000000647	-0.88078	NA	NA
ENSBTAG00000008145	-0.880583	NA	NA
ENSBTAG00000039728	-0.879455	NA	NA
ENSBTAG00000002094	-0.877116	NA	NA
ENSBTAG00000021102	-0.875224	NA	NA
ENSBTAG00000009309	-0.87471	NA	NA
ENSBTAG00000011793	-0.874121	NA	NA
ENSBTAG00000011787	-0.873921	NA	NA
ENSBTAG00000039555	-0.87387	NA	NA
ENSBTAG00000010635	-0.872875	NA	NA
ENSBTAG00000002185	-0.87248	NA	NA
ENSBTAG00000000341	-0.871921	NA	NA
ENSBTAG00000046319	-0.871916	NA	NA
ENSBTAG00000025822	-0.871584	NA	NA
ENSBTAG00000040361	-0.870304	NA	NA
ENSBTAG00000013855	-0.869964	NA	NA
ENSBTAG00000008543	-0.8673	NA	NA
ENSBTAG00000016988	-0.867297	NA	NA
ENSBTAG00000019436	-0.864623	NA	NA
ENSBTAG00000031249	-0.86453	NA	NA
ENSBTAG00000011732	-0.864124	NA	NA
ENSBTAG00000046362	-0.86385	NA	NA
ENSBTAG00000016595	-0.862911	NA	NA
ENSBTAG00000024663	-0.862549	NA	NA
ENSBTAG00000020968	-0.862436	NA	NA
ENSBTAG00000006486	-0.862173	NA	NA
ENSBTAG00000015920	-0.861278	NA	NA
ENSBTAG00000004829	-0.86111	NA	NA
ENSBTAG00000040334	-0.85886	NA	NA
ENSBTAG00000024889	-0.858784	NA	NA
ENSBTAG00000018283	-0.858783	NA	NA
ENSBTAG00000001140	-0.858344	NA	NA
ENSBTAG00000045784	-0.85719	NA	NA
ENSBTAG00000006187	-0.85681	NA	NA
ENSBTAG00000021205	-0.856738	NA	NA
ENSBTAG00000000562	-0.855863	NA	NA
ENSBTAG00000004783	-0.855747	NA	NA
ENSBTAG00000008465	-0.854906	NA	NA
ENSBTAG00000018889	-0.853736	NA	NA
ENSBTAG00000012937	-0.851347	NA	NA
ENSBTAG00000019894	-0.850899	NA	NA
ENSBTAG00000004112	-0.849204	NA	NA
ENSBTAG00000008076	-0.849142	NA	NA
ENSBTAG00000008468	-0.848629	NA	NA
ENSBTAG00000019115	-0.847554	NA	NA
ENSBTAG00000010232	-0.847526	NA	NA
ENSBTAG00000014492	-0.846639	NA	NA
ENSBTAG00000020563	-0.846063	NA	NA
ENSBTAG00000019552	-0.845236	NA	NA
ENSBTAG00000030247	-0.844595	NA	NA
ENSBTAG00000016552	-0.844288	NA	NA
ENSBTAG00000008528	-0.843518	NA	NA
ENSBTAG00000004011	-0.843363	NA	NA
ENSBTAG00000003947	-0.842359	NA	NA
ENSBTAG00000019745	-0.841492	NA	NA
ENSBTAG00000047376	-0.840987	NA	NA
ENSBTAG00000018663	-0.840324	NA	NA
ENSBTAG00000026604	-0.838858	NA	NA
ENSBTAG00000014646	-0.838404	NA	NA
ENSBTAG00000007588	-0.837495	NA	NA
ENSBTAG00000012176	-0.836865	NA	NA
ENSBTAG00000009032	-0.835846	NA	NA
ENSBTAG00000014176	-0.835528	NA	NA
ENSBTAG00000012147	-0.834575	NA	NA
ENSBTAG00000010835	-0.834543	NA	NA
ENSBTAG00000011202	-0.833413	NA	NA
ENSBTAG00000004237	-0.830348	NA	NA
ENSBTAG00000019964	-0.829024	NA	NA
ENSBTAG00000011934	-0.828482	NA	NA
ENSBTAG00000014971	-0.828417	NA	NA
ENSBTAG00000016313	-0.828199	NA	NA
ENSBTAG00000000979	-0.827247	NA	NA
ENSBTAG00000044053	-0.826097	NA	NA
ENSBTAG00000005763	-0.825845	NA	NA
ENSBTAG00000002823	-0.825748	NA	NA
ENSBTAG00000004284	-0.824914	NA	NA
ENSBTAG00000010899	-0.82427	NA	NA
ENSBTAG00000009487	-0.824198	NA	NA
ENSBTAG00000002786	-0.824038	NA	1.03703
ENSBTAG00000001394	-0.823845	NA	NA
ENSBTAG00000005573	-0.823757	NA	NA
ENSBTAG00000027361	-0.823567	NA	NA
ENSBTAG00000016591	-0.822028	NA	NA
ENSBTAG00000006277	-0.820112	NA	NA
ENSBTAG00000006342	-0.819125	NA	NA
ENSBTAG00000008034	-0.818991	NA	NA
ENSBTAG00000018723	-0.818896	NA	NA
ENSBTAG00000018496	-0.818769	NA	NA
ENSBTAG00000026624	-0.817899	NA	NA
ENSBTAG00000000810	-0.8174	NA	NA
ENSBTAG00000002203	-0.816634	NA	NA
ENSBTAG00000040333	-0.81524	NA	NA
ENSBTAG00000003634	-0.814407	NA	NA
ENSBTAG00000003294	-0.814112	NA	NA
ENSBTAG00000004970	-0.813485	NA	NA
ENSBTAG00000001626	-0.813286	NA	NA
ENSBTAG00000026243	-0.812604	NA	NA
ENSBTAG00000002238	-0.812573	NA	NA
ENSBTAG00000007201	-0.81066	NA	NA
ENSBTAG00000021771	-0.810299	NA	NA
ENSBTAG00000047694	-0.809666	NA	NA
ENSBTAG00000021799	-0.808887	NA	NA
ENSBTAG00000046837	-0.807574	NA	NA
ENSBTAG00000004933	-0.806921	NA	NA
ENSBTAG00000046467	-0.806472	NA	NA
ENSBTAG00000019701	-0.805661	NA	NA
ENSBTAG00000010234	-0.804384	NA	NA
ENSBTAG00000006033	-0.802343	NA	NA
ENSBTAG00000003394	-0.802066	NA	NA
ENSBTAG00000015253	-0.801605	NA	NA
ENSBTAG00000000021	-0.801078	NA	NA
ENSBTAG00000038845	-0.799108	NA	NA
ENSBTAG00000021421	-0.798517	NA	NA
ENSBTAG00000010559	-0.796245	NA	NA
ENSBTAG00000021651	-0.796194	NA	NA
ENSBTAG00000011149	-0.794655	NA	NA
ENSBTAG00000011445	-0.794457	NA	NA
ENSBTAG00000022013	-0.793537	NA	NA
ENSBTAG00000030578	-0.790868	NA	NA
ENSBTAG00000031752	-0.790622	NA	NA
ENSBTAG00000004874	-0.789334	NA	NA
ENSBTAG00000000851	-0.788004	NA	NA
ENSBTAG00000023487	-0.787919	NA	NA
ENSBTAG00000021705	-0.787696	NA	NA
ENSBTAG00000011027	-0.787381	NA	NA
ENSBTAG00000017200	-0.78693	NA	NA
ENSBTAG00000006084	-0.785889	NA	NA
ENSBTAG00000024781	-0.783182	NA	NA
ENSBTAG00000000786	-0.782505	NA	NA
ENSBTAG00000010711	-0.781176	NA	NA
ENSBTAG00000006391	-0.780678	NA	NA
ENSBTAG00000006379	-0.780097	NA	NA
ENSBTAG00000009509	-0.779105	NA	NA
ENSBTAG00000003804	-0.778812	NA	NA
ENSBTAG00000003887	-0.778791	NA	NA
ENSBTAG00000009603	-0.776914	NA	NA
ENSBTAG00000003514	-0.776741	NA	NA
ENSBTAG00000007332	-0.776559	NA	NA
ENSBTAG00000017779	-0.776327	NA	NA
ENSBTAG00000034796	-0.776076	NA	NA
ENSBTAG00000008068	-0.773841	NA	NA
ENSBTAG00000010923	-0.773277	NA	NA
ENSBTAG00000030595	-0.772662	NA	NA
ENSBTAG00000026886	-0.772402	NA	NA
ENSBTAG00000005807	-0.772246	NA	NA
ENSBTAG00000007024	-0.772125	NA	NA
ENSBTAG00000020449	-0.769354	NA	NA
ENSBTAG00000014784	-0.768944	NA	NA
ENSBTAG00000025595	-0.76697	NA	NA
ENSBTAG00000015807	-0.766248	NA	NA
ENSBTAG00000030592	-0.764702	NA	NA
ENSBTAG00000011879	-0.764345	NA	NA
ENSBTAG00000018706	-0.763832	NA	NA
ENSBTAG00000025383	-0.761779	NA	NA
ENSBTAG00000009508	-0.760368	NA	NA
ENSBTAG00000014904	-0.759975	NA	NA
ENSBTAG00000004409	-0.758769	NA	NA
ENSBTAG00000000808	-0.758592	NA	NA
ENSBTAG00000019787	-0.757959	NA	NA
ENSBTAG00000048228	-0.756843	NA	NA
ENSBTAG00000003846	-0.756493	NA	NA
ENSBTAG00000014130	-0.755498	NA	NA
ENSBTAG00000011214	-0.755482	NA	NA
ENSBTAG00000019696	-0.755079	NA	NA
ENSBTAG00000000141	-0.755033	NA	NA
ENSBTAG00000045497	-0.754836	NA	NA
ENSBTAG00000025277	-0.751895	NA	NA
ENSBTAG00000016731	-0.751501	NA	NA
ENSBTAG00000010587	-0.750582	NA	NA
ENSBTAG00000019045	-0.749323	NA	NA
ENSBTAG00000008203	-0.748856	NA	NA
ENSBTAG00000009982	-0.74763	NA	NA
ENSBTAG00000032374	-0.747233	NA	NA
ENSBTAG00000010368	-0.746396	NA	NA
ENSBTAG00000012632	-0.746225	NA	NA
ENSBTAG00000025830	-0.746093	NA	NA
ENSBTAG00000010348	-0.742259	NA	NA
ENSBTAG00000007385	-0.742236	NA	NA
ENSBTAG00000013343	-0.741849	NA	NA
ENSBTAG00000025413	-0.74174	NA	NA
ENSBTAG00000007456	-0.74061	NA	NA
ENSBTAG00000047278	-0.739428	NA	NA
ENSBTAG00000012644	-0.739295	NA	NA
ENSBTAG00000047958	-0.73866	NA	NA
ENSBTAG00000009534	-0.737817	NA	NA
ENSBTAG00000007954	-0.736757	NA	NA
ENSBTAG00000019911	-0.736239	NA	NA
ENSBTAG00000003652	-0.736188	NA	NA
ENSBTAG00000001592	-0.736163	NA	NA
ENSBTAG00000003205	-0.733733	NA	NA
ENSBTAG00000006416	-0.73307	NA	NA
ENSBTAG00000016098	-0.732918	NA	NA
ENSBTAG00000002712	-0.732649	NA	NA
ENSBTAG00000026248	-0.732619	NA	NA
ENSBTAG00000008935	-0.73243	NA	NA
ENSBTAG00000004348	-0.732422	NA	NA
ENSBTAG00000001422	-0.732159	NA	NA
ENSBTAG00000025666	-0.730975	NA	NA
ENSBTAG00000004747	-0.730944	NA	NA
ENSBTAG00000009047	-0.730243	NA	NA
ENSBTAG00000018593	-0.729535	NA	NA
ENSBTAG00000011400	-0.729036	NA	NA
ENSBTAG00000008648	-0.726174	NA	NA
ENSBTAG00000017925	-0.725521	NA	NA
ENSBTAG00000026415	-0.723944	NA	NA
ENSBTAG00000012898	-0.721623	NA	NA
ENSBTAG00000005340	-0.721359	NA	NA
ENSBTAG00000004871	-0.720871	NA	NA
ENSBTAG00000002463	-0.719409	NA	NA
ENSBTAG00000010490	-0.718982	NA	NA
ENSBTAG00000019388	-0.718966	NA	NA
ENSBTAG00000043584	-0.718594	NA	NA
ENSBTAG00000046004	-0.717568	NA	NA
ENSBTAG00000004268	-0.715293	NA	NA
ENSBTAG00000005275	-0.714947	NA	NA
ENSBTAG00000014449	-0.714759	NA	NA
ENSBTAG00000011134	-0.714217	NA	NA
ENSBTAG00000003315	-0.713185	NA	NA
ENSBTAG00000031327	-0.711865	NA	NA
ENSBTAG00000015841	-0.711742	NA	NA
ENSBTAG00000000857	-0.710688	NA	NA
ENSBTAG00000005808	-0.710015	NA	NA
ENSBTAG00000006767	-0.708645	NA	NA
ENSBTAG00000018278	-0.706945	NA	NA
ENSBTAG00000010959	-0.704004	NA	NA
ENSBTAG00000009384	-0.703745	NA	NA
ENSBTAG00000004826	-0.699852	NA	NA
ENSBTAG00000009366	-0.697798	NA	NA
ENSBTAG00000031082	-0.694036	NA	NA
ENSBTAG00000023037	-0.69145	NA	NA
ENSBTAG00000014610	-0.691231	NA	NA
ENSBTAG00000005907	-0.691109	NA	NA
ENSBTAG00000008977	-0.690817	NA	NA
ENSBTAG00000003712	-0.689863	NA	NA
ENSBTAG00000011760	-0.686456	NA	NA
ENSBTAG00000004920	-0.683477	NA	NA
ENSBTAG00000027787	-0.683291	NA	NA
ENSBTAG00000008396	-0.682953	NA	NA
ENSBTAG00000023997	-0.682215	NA	NA
ENSBTAG00000046415	-0.681969	NA	NA
ENSBTAG00000024608	-0.67932	NA	NA
ENSBTAG00000043582	-0.679068	NA	NA
ENSBTAG00000046531	-0.662212	NA	NA
ENSBTAG00000002735	-0.661615	NA	NA
ENSBTAG00000021720	-0.6609	NA	NA
ENSBTAG00000002525	-0.653179	NA	NA
ENSBTAG00000017189	-0.641241	NA	NA
ENSBTAG00000033395	-0.627918	NA	NA
ENSBTAG00000035493	-0.626446	NA	NA
ENSBTAG00000005285	-0.621722	NA	NA
ENSBTAG00000011704	-0.612173	0.611166	NA
ENSBTAG00000021077	NA	-3.66537	NA
ENSBTAG00000001785	NA	-2.66272	NA
ENSBTAG00000019813	NA	-2.13635	2.81839
ENSBTAG00000047129	NA	-1.99982	2.10166
ENSBTAG00000033076	NA	-1.77143	NA
ENSBTAG00000034645	NA	-1.73428	NA
ENSBTAG00000010215	NA	-1.72579	NA
ENSBTAG00000010433	NA	-1.59634	NA
ENSBTAG00000008505	NA	-1.52996	NA
ENSBTAG00000001893	NA	-1.47844	-0.862526
ENSBTAG00000002631	NA	-1.38094	1.03942
ENSBTAG00000047600	NA	-1.37751	NA
ENSBTAG00000016165	NA	-1.36719	2.01987
ENSBTAG00000000604	NA	-1.30521	NA
ENSBTAG00000001335	NA	-1.29293	1.19925
ENSBTAG00000015727	NA	-1.27888	NA
ENSBTAG00000019517	NA	-1.25225	1.52884
ENSBTAG00000039028	NA	-1.2331	1.71997
ENSBTAG00000015191	NA	-1.22897	NA
ENSBTAG00000015690	NA	-1.2132	1.7428
ENSBTAG00000040034	NA	-1.18313	1.38594
ENSBTAG00000032819	NA	-1.1087	NA
ENSBTAG00000020243	NA	-1.0738	1.44083
ENSBTAG00000023338	NA	-1.07071	NA
ENSBTAG00000000854	NA	-1.06481	NA
ENSBTAG00000022779	NA	-1.05445	NA
ENSBTAG00000022715	NA	-1.05233	1.73582
ENSBTAG00000045751	NA	-1.00899	NA
ENSBTAG00000010178	NA	-0.99918	1.20792
ENSBTAG00000003658	NA	-0.985291	0.813479
ENSBTAG00000013054	NA	-0.951944	NA
ENSBTAG00000004796	NA	-0.951909	NA
ENSBTAG00000015935	NA	-0.950215	NA
ENSBTAG00000003165	NA	-0.936985	1.83844
ENSBTAG00000038128	NA	-0.926813	NA
ENSBTAG00000005305	NA	-0.923602	NA
ENSBTAG00000010285	NA	-0.911212	NA
ENSBTAG00000046161	NA	-0.905451	NA
ENSBTAG00000034776	NA	-0.904716	NA
ENSBTAG00000005871	NA	-0.895385	1.5975
ENSBTAG00000008253	NA	-0.890782	1.94177
ENSBTAG00000002473	NA	-0.88778	1.48191
ENSBTAG00000016857	NA	-0.883636	1.56152
ENSBTAG00000017666	NA	-0.880389	1.03258
ENSBTAG00000001244	NA	-0.874477	NA
ENSBTAG00000012994	NA	-0.873544	1.20774
ENSBTAG00000015307	NA	-0.873165	NA
ENSBTAG00000012863	NA	-0.871352	1.38612
ENSBTAG00000009443	NA	-0.867038	NA
ENSBTAG00000007602	NA	-0.865945	1.56844
ENSBTAG00000016221	NA	-0.864751	1.23179
ENSBTAG00000006143	NA	-0.852776	1.19958
ENSBTAG00000043553	NA	-0.850471	NA
ENSBTAG00000031340	NA	-0.846863	NA
ENSBTAG00000027181	NA	-0.846697	1.04033
ENSBTAG00000002700	NA	-0.845716	NA
ENSBTAG00000017024	NA	-0.835746	1.5362
ENSBTAG00000014270	NA	-0.835705	1.54068
ENSBTAG00000047088	NA	-0.833204	1.04248
ENSBTAG00000031247	NA	-0.827761	NA
ENSBTAG00000036078	NA	-0.825025	0.81665
ENSBTAG00000001687	NA	-0.820538	1.8717
ENSBTAG00000018966	NA	-0.80722	1.46582
ENSBTAG00000014906	NA	-0.807094	1.38928
ENSBTAG00000020717	NA	-0.806623	NA
ENSBTAG00000005261	NA	-0.786764	0.869696
ENSBTAG00000005021	NA	-0.775724	0.900341
ENSBTAG00000003709	NA	-0.772706	NA
ENSBTAG00000008886	NA	-0.769618	NA
ENSBTAG00000019304	NA	-0.761739	NA
ENSBTAG00000015356	NA	-0.760258	NA
ENSBTAG00000007850	NA	-0.75814	NA
ENSBTAG00000004629	NA	-0.746407	NA
ENSBTAG00000013745	NA	-0.738134	1.12328
ENSBTAG00000048230	NA	-0.73606	NA
ENSBTAG00000019533	NA	-0.734384	NA
ENSBTAG00000013116	NA	-0.732256	1.15411
ENSBTAG00000038131	NA	-0.729285	NA
ENSBTAG00000007666	NA	-0.728971	1.06429
ENSBTAG00000001249	NA	-0.726762	NA
ENSBTAG00000005501	NA	-0.722155	NA
ENSBTAG00000008348	NA	-0.721725	1.19271
ENSBTAG00000011034	NA	-0.721683	NA
ENSBTAG00000002996	NA	-0.718818	1.31615
ENSBTAG00000001861	NA	-0.716483	NA
ENSBTAG00000011986	NA	-0.711814	NA
ENSBTAG00000017122	NA	-0.711148	0.986085
ENSBTAG00000002092	NA	-0.708613	NA
ENSBTAG00000001481	NA	-0.707238	1.59929
ENSBTAG00000014328	NA	-0.704994	NA
ENSBTAG00000022169	NA	-0.704507	1.23749
ENSBTAG00000013103	NA	-0.704042	0.906207
ENSBTAG00000031548	NA	-0.702761	NA
ENSBTAG00000008997	NA	-0.700125	0.673575
ENSBTAG00000020713	NA	-0.692255	NA
ENSBTAG00000012518	NA	-0.688822	NA
ENSBTAG00000004356	NA	-0.688538	NA
ENSBTAG00000004824	NA	-0.687905	NA
ENSBTAG00000021191	NA	-0.684776	0.706483
ENSBTAG00000016751	NA	-0.681744	NA
ENSBTAG00000010158	NA	-0.678555	NA
ENSBTAG00000004901	NA	-0.676937	NA
ENSBTAG00000021933	NA	-0.676096	1.23162
ENSBTAG00000014636	NA	-0.671923	0.7796
ENSBTAG00000014178	NA	-0.670812	NA
ENSBTAG00000002485	NA	-0.669292	1.08669
ENSBTAG00000001814	NA	-0.669079	0.809039
ENSBTAG00000010047	NA	-0.666963	NA
ENSBTAG00000006212	NA	-0.665246	NA
ENSBTAG00000001618	NA	-0.663566	0.860484
ENSBTAG00000026400	NA	-0.662974	NA
ENSBTAG00000023629	NA	-0.660819	NA
ENSBTAG00000005108	NA	-0.660172	1.22642
ENSBTAG00000011644	NA	-0.658411	1.03968
ENSBTAG00000039803	NA	-0.657063	1.06439
ENSBTAG00000015355	NA	-0.655535	NA
ENSBTAG00000026684	NA	-0.655308	NA
ENSBTAG00000002291	NA	-0.651645	NA
ENSBTAG00000027442	NA	-0.651504	0.920889
ENSBTAG00000018169	NA	-0.65038	NA
ENSBTAG00000019916	NA	-0.65035	0.98089
ENSBTAG00000011966	NA	-0.64933	0.904099
ENSBTAG00000014576	NA	-0.646789	0.938037
ENSBTAG00000025210	NA	-0.644944	NA
ENSBTAG00000021964	NA	-0.644545	NA
ENSBTAG00000011014	NA	-0.644479	NA
ENSBTAG00000009959	NA	-0.64381	NA
ENSBTAG00000030180	NA	-0.643064	0.917689
ENSBTAG00000020465	NA	-0.641628	NA
ENSBTAG00000012405	NA	-0.641386	0.869288
ENSBTAG00000004885	NA	-0.638484	0.988667
ENSBTAG00000021857	NA	-0.635654	NA
ENSBTAG00000039307	NA	-0.634432	0.753574
ENSBTAG00000025856	NA	-0.633939	0.798923
ENSBTAG00000006771	NA	-0.633592	0.851134
ENSBTAG00000008101	NA	-0.63325	NA
ENSBTAG00000012849	NA	-0.632072	0.756233
ENSBTAG00000004347	NA	-0.631919	0.879282
ENSBTAG00000019733	NA	-0.631523	NA
ENSBTAG00000004802	NA	-0.630753	1.07159
ENSBTAG00000005250	NA	-0.626878	0.796092
ENSBTAG00000047883	NA	-0.626619	NA
ENSBTAG00000017594	NA	-0.624701	NA
ENSBTAG00000014455	NA	-0.62338	NA
ENSBTAG00000008300	NA	-0.621413	0.89334
ENSBTAG00000009019	NA	-0.621103	0.929938
ENSBTAG00000010033	NA	-0.615239	NA
ENSBTAG00000014001	NA	-0.613014	0.681575
ENSBTAG00000024269	NA	-0.612268	1.62063
ENSBTAG00000013292	NA	-0.611638	0.997335
ENSBTAG00000002781	NA	-0.611304	NA
ENSBTAG00000016915	NA	-0.61099	0.808824
ENSBTAG00000007149	NA	-0.605946	1.02213
ENSBTAG00000013222	NA	-0.604709	0.945326
ENSBTAG00000002278	NA	-0.604342	NA
ENSBTAG00000044153	NA	-0.604083	1.02957
ENSBTAG00000015330	NA	-0.601126	NA
ENSBTAG00000026796	NA	NA	-1.54246
ENSBTAG00000015650	NA	NA	-1.20024
ENSBTAG00000031933	NA	NA	-1.19914
ENSBTAG00000030297	NA	NA	-1.18805
ENSBTAG00000022861	NA	NA	-1.17035
ENSBTAG00000003733	NA	NA	-1.13931
ENSBTAG00000016662	NA	NA	-1.13408
ENSBTAG00000008352	NA	NA	-1.10425
ENSBTAG00000008479	NA	NA	-1.07748
ENSBTAG00000007762	NA	NA	-0.944848
ENSBTAG00000018566	NA	NA	-0.938735
ENSBTAG00000015374	NA	NA	-0.903445
ENSBTAG00000015635	NA	NA	-0.875969
ENSBTAG00000020737	NA	NA	-0.870685
ENSBTAG00000019460	NA	NA	-0.851821
ENSBTAG00000020622	NA	NA	-0.766445
ENSBTAG00000030305	NA	NA	-0.757735
ENSBTAG00000020807	NA	NA	-0.742044
ENSBTAG00000033545	NA	NA	-0.715744
ENSBTAG00000031583	NA	NA	-0.714286
ENSBTAG00000031786	NA	NA	-0.687556
ENSBTAG00000009830	NA	NA	-0.634342
ENSBTAG00000018772	NA	NA	-0.629011
ENSBTAG00000013938	NA	NA	0.601
ENSBTAG00000004723	NA	NA	0.615747
ENSBTAG00000024803	NA	NA	0.622532
ENSBTAG00000000917	NA	NA	0.623022
ENSBTAG00000020619	NA	NA	0.627126
ENSBTAG00000006729	NA	NA	0.632672
ENSBTAG00000008525	NA	NA	0.640743
ENSBTAG00000014788	NA	NA	0.641044
ENSBTAG00000004322	NA	NA	0.642023
ENSBTAG00000001640	NA	NA	0.645707
ENSBTAG00000004283	NA	NA	0.647777
ENSBTAG00000011971	NA	NA	0.653837
ENSBTAG00000021919	NA	NA	0.658585
ENSBTAG00000003880	NA	NA	0.662544
ENSBTAG00000002804	NA	NA	0.672534
ENSBTAG00000044192	NA	NA	0.678522
ENSBTAG00000005934	NA	NA	0.678583
ENSBTAG00000016208	NA	NA	0.681038
ENSBTAG00000007793	NA	NA	0.68277
ENSBTAG00000011494	NA	NA	0.684164
ENSBTAG00000021143	NA	NA	0.687258
ENSBTAG00000004038	NA	NA	0.688911
ENSBTAG00000030977	NA	NA	0.691407
ENSBTAG00000015541	NA	NA	0.693351
ENSBTAG00000037856	NA	NA	0.6937
ENSBTAG00000037726	NA	NA	0.698761
ENSBTAG00000032680	NA	NA	0.703605
ENSBTAG00000011580	NA	NA	0.707076
ENSBTAG00000021237	NA	NA	0.712623
ENSBTAG00000009844	NA	NA	0.714511
ENSBTAG00000025853	NA	NA	0.714729
ENSBTAG00000001081	NA	NA	0.71843
ENSBTAG00000014548	NA	NA	0.719013
ENSBTAG00000031707	NA	NA	0.719035
ENSBTAG00000009655	NA	NA	0.721419
ENSBTAG00000019818	NA	NA	0.722049
ENSBTAG00000016813	NA	NA	0.722992
ENSBTAG00000016707	NA	NA	0.723234
ENSBTAG00000015296	NA	NA	0.723998
ENSBTAG00000021553	NA	NA	0.729069
ENSBTAG00000002402	NA	NA	0.731335
ENSBTAG00000011752	NA	NA	0.731488
ENSBTAG00000013641	NA	NA	0.731831
ENSBTAG00000002303	NA	NA	0.73246
ENSBTAG00000020455	NA	NA	0.737456
ENSBTAG00000004768	NA	NA	0.740501
ENSBTAG00000047998	NA	NA	0.742841
ENSBTAG00000011970	NA	NA	0.743356
ENSBTAG00000011244	NA	NA	0.748807
ENSBTAG00000027020	NA	NA	0.749558
ENSBTAG00000018905	NA	NA	0.750489
ENSBTAG00000021945	NA	NA	0.750886
ENSBTAG00000006792	NA	NA	0.755549
ENSBTAG00000039823	NA	NA	0.755896
ENSBTAG00000002747	NA	NA	0.758867
ENSBTAG00000015938	NA	NA	0.761754
ENSBTAG00000001209	NA	NA	0.764424
ENSBTAG00000011234	NA	NA	0.765891
ENSBTAG00000017976	NA	NA	0.767178
ENSBTAG00000010388	NA	NA	0.768274
ENSBTAG00000015988	NA	NA	0.7704
ENSBTAG00000032503	NA	NA	0.771432
ENSBTAG00000007077	NA	NA	0.772461
ENSBTAG00000012626	NA	NA	0.774479
ENSBTAG00000043961	NA	NA	0.77608
ENSBTAG00000009665	NA	NA	0.776715
ENSBTAG00000008817	NA	NA	0.777424
ENSBTAG00000011190	NA	NA	0.777537
ENSBTAG00000001537	NA	NA	0.777667
ENSBTAG00000009725	NA	NA	0.777813
ENSBTAG00000003848	NA	NA	0.779203
ENSBTAG00000018596	NA	NA	0.780678
ENSBTAG00000013491	NA	NA	0.78103
ENSBTAG00000018419	NA	NA	0.78225
ENSBTAG00000000446	NA	NA	0.782311
ENSBTAG00000043971	NA	NA	0.785508
ENSBTAG00000014567	NA	NA	0.786577
ENSBTAG00000016185	NA	NA	0.787518
ENSBTAG00000010452	NA	NA	0.788763
ENSBTAG00000018644	NA	NA	0.788962
ENSBTAG00000013472	NA	NA	0.789993
ENSBTAG00000012128	NA	NA	0.793663
ENSBTAG00000037819	NA	NA	0.797187
ENSBTAG00000013191	NA	NA	0.797927
ENSBTAG00000012032	NA	NA	0.80107
ENSBTAG00000013187	NA	NA	0.801095
ENSBTAG00000046924	NA	NA	0.802329
ENSBTAG00000015536	NA	NA	0.802342
ENSBTAG00000013953	NA	NA	0.803023
ENSBTAG00000020799	NA	NA	0.804242
ENSBTAG00000020319	NA	NA	0.810494
ENSBTAG00000046185	NA	NA	0.811021
ENSBTAG00000019675	NA	NA	0.81104
ENSBTAG00000012237	NA	NA	0.814029
ENSBTAG00000006434	NA	NA	0.820358
ENSBTAG00000026676	NA	NA	0.827902
ENSBTAG00000010786	NA	NA	0.830939
ENSBTAG00000007814	NA	NA	0.832224
ENSBTAG00000010030	NA	NA	0.833845
ENSBTAG00000006214	NA	NA	0.834344
ENSBTAG00000015909	NA	NA	0.834784
ENSBTAG00000006904	NA	NA	0.836348
ENSBTAG00000008709	NA	NA	0.837674
ENSBTAG00000009159	NA	NA	0.844953
ENSBTAG00000012505	NA	NA	0.847234
ENSBTAG00000007187	NA	NA	0.847928
ENSBTAG00000047254	NA	NA	0.855363
ENSBTAG00000011761	NA	NA	0.855508
ENSBTAG00000007244	NA	NA	0.856806
ENSBTAG00000010350	NA	NA	0.856992
ENSBTAG00000013468	NA	NA	0.858202
ENSBTAG00000015607	NA	NA	0.861964
ENSBTAG00000013555	NA	NA	0.867423
ENSBTAG00000018052	NA	NA	0.868373
ENSBTAG00000006253	NA	NA	0.868461
ENSBTAG00000005615	NA	NA	0.870031
ENSBTAG00000016414	NA	NA	0.877722
ENSBTAG00000017851	NA	NA	0.881537
ENSBTAG00000007186	NA	NA	0.882466
ENSBTAG00000002687	NA	NA	0.88266
ENSBTAG00000016240	NA	NA	0.882747
ENSBTAG00000018705	NA	NA	0.886686
ENSBTAG00000003061	NA	NA	0.889325
ENSBTAG00000002171	NA	NA	0.890231
ENSBTAG00000000074	NA	NA	0.893354
ENSBTAG00000044195	NA	NA	0.897042
ENSBTAG00000004008	NA	NA	0.897962
ENSBTAG00000010131	NA	NA	0.898603
ENSBTAG00000000897	NA	NA	0.900032
ENSBTAG00000019866	NA	NA	0.909286
ENSBTAG00000019213	NA	NA	0.910662
ENSBTAG00000045902	NA	NA	0.910706
ENSBTAG00000008429	NA	NA	0.913544
ENSBTAG00000009315	NA	NA	0.914618
ENSBTAG00000010830	NA	NA	0.914863
ENSBTAG00000018945	NA	NA	0.915216
ENSBTAG00000013004	NA	NA	0.915679
ENSBTAG00000011882	NA	NA	0.915812
ENSBTAG00000048271	NA	NA	0.926475
ENSBTAG00000014059	NA	NA	0.92924
ENSBTAG00000003754	NA	NA	0.931975
ENSBTAG00000012870	NA	NA	0.93198
ENSBTAG00000011545	NA	NA	0.93738
ENSBTAG00000001405	NA	NA	0.938651
ENSBTAG00000015905	NA	NA	0.938829
ENSBTAG00000021396	NA	NA	0.942416
ENSBTAG00000009470	NA	NA	0.942637
ENSBTAG00000006531	NA	NA	0.945249
ENSBTAG00000018810	NA	NA	0.954147
ENSBTAG00000017626	NA	NA	0.954948
ENSBTAG00000020433	NA	NA	0.959221
ENSBTAG00000003604	NA	NA	0.967343
ENSBTAG00000012263	NA	NA	0.968561
ENSBTAG00000010660	NA	NA	0.973103
ENSBTAG00000012972	NA	NA	0.976443
ENSBTAG00000010082	NA	NA	0.976555
ENSBTAG00000025340	NA	NA	0.978664
ENSBTAG00000004388	NA	NA	0.980651
ENSBTAG00000040398	NA	NA	0.98221
ENSBTAG00000000575	NA	NA	0.995411
ENSBTAG00000021879	NA	NA	0.997977
ENSBTAG00000018431	NA	NA	1.008
ENSBTAG00000020638	NA	NA	1.00833
ENSBTAG00000045500	NA	NA	1.00865
ENSBTAG00000011936	NA	NA	1.00953
ENSBTAG00000005670	NA	NA	1.01093
ENSBTAG00000018488	NA	NA	1.01141
ENSBTAG00000012687	NA	NA	1.0126
ENSBTAG00000003345	NA	NA	1.02004
ENSBTAG00000021830	NA	NA	1.02558
ENSBTAG00000011275	NA	NA	1.03138
ENSBTAG00000006138	NA	NA	1.03654
ENSBTAG00000004848	NA	NA	1.04158
ENSBTAG00000001468	NA	NA	1.0501
ENSBTAG00000007177	NA	NA	1.05192
ENSBTAG00000047764	NA	NA	1.05289
ENSBTAG00000016728	NA	NA	1.05299
ENSBTAG00000045584	NA	NA	1.05336
ENSBTAG00000015893	NA	NA	1.0557
ENSBTAG00000012371	NA	NA	1.06003
ENSBTAG00000021469	NA	NA	1.0643
ENSBTAG00000014069	NA	NA	1.06789
ENSBTAG00000026461	NA	NA	1.0686
ENSBTAG00000012100	NA	NA	1.07451
ENSBTAG00000000156	NA	NA	1.08346
ENSBTAG00000008338	NA	NA	1.08732
ENSBTAG00000005339	NA	NA	1.0896
ENSBTAG00000002640	NA	NA	1.09314
ENSBTAG00000010460	NA	NA	1.09382
ENSBTAG00000009238	NA	NA	1.09622
ENSBTAG00000005043	NA	NA	1.10459
ENSBTAG00000007689	NA	NA	1.11665
ENSBTAG00000017490	NA	NA	1.12229
ENSBTAG00000003675	NA	NA	1.12437
ENSBTAG00000003192	NA	NA	1.13107
ENSBTAG00000011864	NA	NA	1.13343
ENSBTAG00000017722	NA	NA	1.16428
ENSBTAG00000016229	NA	NA	1.16856
ENSBTAG00000032521	NA	NA	1.1688
ENSBTAG00000000253	NA	NA	1.17912
ENSBTAG00000010798	NA	NA	1.17931
ENSBTAG00000014615	NA	NA	1.18259
ENSBTAG00000013341	NA	NA	1.19855
ENSBTAG00000005710	NA	NA	1.20163
ENSBTAG00000047561	NA	NA	1.21009
ENSBTAG00000019137	NA	NA	1.21046
ENSBTAG00000032125	NA	NA	1.21221
ENSBTAG00000007312	NA	NA	1.21397
ENSBTAG00000008380	NA	NA	1.23845
ENSBTAG00000002880	NA	NA	1.241
ENSBTAG00000020205	NA	NA	1.24195
ENSBTAG00000043983	NA	NA	1.25791
ENSBTAG00000014132	NA	NA	1.2725
ENSBTAG00000010345	NA	NA	1.28458
ENSBTAG00000005370	NA	NA	1.28894
ENSBTAG00000009260	NA	NA	1.29346
ENSBTAG00000009639	NA	NA	1.3048
ENSBTAG00000009773	NA	NA	1.30636
ENSBTAG00000047621	NA	NA	1.31099
ENSBTAG00000009834	NA	NA	1.33488
ENSBTAG00000016334	NA	NA	1.33726
ENSBTAG00000039477	NA	NA	1.34959
ENSBTAG00000022886	NA	NA	1.36207
ENSBTAG00000004849	NA	NA	1.39451
ENSBTAG00000012503	NA	NA	1.41502
ENSBTAG00000008946	NA	NA	1.45783
ENSBTAG00000010423	NA	NA	1.5055
ENSBTAG00000020707	NA	NA	1.52554
ENSBTAG00000039714	NA	NA	1.56417
ENSBTAG00000013300	NA	NA	1.82129
ENSBTAG00000005072	NA	NA	4.15793
ENSBTAG00000019625	NA	0.604297	NA
ENSBTAG00000013070	NA	0.612003	NA
ENSBTAG00000037470	NA	0.614515	NA
ENSBTAG00000017010	NA	0.614725	-0.769458
ENSBTAG00000007191	NA	0.622187	NA
ENSBTAG00000002096	NA	0.624575	NA
ENSBTAG00000005163	NA	0.626639	NA
ENSBTAG00000004303	NA	0.626987	NA
ENSBTAG00000025778	NA	0.627535	NA
ENSBTAG00000043546	NA	0.628949	NA
ENSBTAG00000033884	NA	0.62924	NA
ENSBTAG00000019679	NA	0.631197	NA
ENSBTAG00000008793	NA	0.632637	NA
ENSBTAG00000017622	NA	0.639406	NA
ENSBTAG00000021249	NA	0.641289	NA
ENSBTAG00000005414	NA	0.647046	NA
ENSBTAG00000010458	NA	0.650958	NA
ENSBTAG00000006357	NA	0.66351	NA
ENSBTAG00000016365	NA	0.666202	NA
ENSBTAG00000014113	NA	0.666976	NA
ENSBTAG00000010517	NA	0.672248	1.83065
ENSBTAG00000009206	NA	0.673409	NA
ENSBTAG00000012708	NA	0.67625	NA
ENSBTAG00000020535	NA	0.678646	NA
ENSBTAG00000019437	NA	0.680019	NA
ENSBTAG00000010300	NA	0.683838	NA
ENSBTAG00000017045	NA	0.691034	NA
ENSBTAG00000002522	NA	0.697136	NA
ENSBTAG00000020350	NA	0.719907	NA
ENSBTAG00000013717	NA	0.724511	NA
ENSBTAG00000039813	NA	0.729245	NA
ENSBTAG00000008959	NA	0.730914	NA
ENSBTAG00000005150	NA	0.735641	NA
ENSBTAG00000026489	NA	0.742878	NA
ENSBTAG00000047177	NA	0.750159	NA
ENSBTAG00000031834	NA	0.754959	NA
ENSBTAG00000015465	NA	0.755094	NA
ENSBTAG00000003837	NA	0.761227	NA
ENSBTAG00000021326	NA	0.788524	-1.45244
ENSBTAG00000020035	NA	0.798172	NA
ENSBTAG00000046116	NA	0.798596	NA
ENSBTAG00000027246	NA	0.811004	NA
ENSBTAG00000006549	NA	0.815956	NA
ENSBTAG00000039208	NA	0.823265	-0.667469
ENSBTAG00000020773	NA	0.865302	NA
ENSBTAG00000040323	NA	0.867784	NA
ENSBTAG00000000507	NA	0.890213	NA
ENSBTAG00000014857	NA	0.892355	NA
ENSBTAG00000046322	NA	0.97202	NA
ENSBTAG00000001292	NA	0.979014	NA
ENSBTAG00000015047	NA	1.05363	NA
ENSBTAG00000034954	NA	1.07072	-2.03977
ENSBTAG00000045929	NA	1.33276	NA
ENSBTAG00000020602	NA	1.35736	NA
ENSBTAG00000001725	NA	1.49729	NA
ENSBTAG00000003408	NA	1.50976	-0.997839
ENSBTAG00000047284	NA	1.545	NA
ENSBTAG00000037381	NA	1.67243	NA
ENSBTAG00000037634	NA	1.68116	NA
ENSBTAG00000002249	NA	1.89178	NA
ENSBTAG00000047700	NA	1.97347	NA
ENSBTAG00000016525	0.661215	-0.721829	0.917417
ENSBTAG00000019376	0.667207	NA	0.895697
ENSBTAG00000004135	0.66876	NA	NA
ENSBTAG00000005980	0.68443	NA	NA
ENSBTAG00000022799	0.690454	NA	0.606414
ENSBTAG00000019755	0.693383	NA	NA
ENSBTAG00000011684	0.693932	NA	NA
ENSBTAG00000013023	0.698067	NA	NA
ENSBTAG00000001888	0.70524	NA	NA
ENSBTAG00000013664	0.709915	NA	NA
ENSBTAG00000005967	0.713923	NA	NA
ENSBTAG00000031439	0.716591	NA	NA
ENSBTAG00000008153	0.721096	NA	NA
ENSBTAG00000014030	0.723356	NA	NA
ENSBTAG00000007100	0.724038	NA	NA
ENSBTAG00000025760	0.735548	NA	NA
ENSBTAG00000002431	0.736692	NA	NA
ENSBTAG00000000137	0.738391	NA	NA
ENSBTAG00000008083	0.739999	NA	NA
ENSBTAG00000016006	0.740112	NA	NA
ENSBTAG00000011829	0.741094	NA	NA
ENSBTAG00000006129	0.74361	NA	NA
ENSBTAG00000014884	0.747839	NA	NA
ENSBTAG00000005733	0.754918	NA	NA
ENSBTAG00000017745	0.756511	NA	0.692431
ENSBTAG00000020755	0.756839	NA	NA
ENSBTAG00000020489	0.761576	-0.671204	NA
ENSBTAG00000006124	0.764154	NA	NA
ENSBTAG00000010416	0.767502	NA	NA
ENSBTAG00000020233	0.768502	NA	NA
ENSBTAG00000015007	0.769186	NA	NA
ENSBTAG00000018658	0.772261	NA	NA
ENSBTAG00000017469	0.772682	NA	NA
ENSBTAG00000010402	0.77285	NA	NA
ENSBTAG00000033107	0.775342	NA	0.701799
ENSBTAG00000012833	0.776458	NA	NA
ENSBTAG00000001660	0.778203	NA	NA
ENSBTAG00000019313	0.781585	NA	NA
ENSBTAG00000002280	0.785528	NA	NA
ENSBTAG00000021343	0.786405	NA	NA
ENSBTAG00000020056	0.788189	-0.791806	NA
ENSBTAG00000004869	0.789981	-0.603338	NA
ENSBTAG00000021018	0.790576	NA	NA
ENSBTAG00000047685	0.790662	NA	1.06853
ENSBTAG00000014855	0.794635	-0.891315	NA
ENSBTAG00000006695	0.79633	NA	NA
ENSBTAG00000015543	0.798083	NA	NA
ENSBTAG00000020657	0.79826	NA	NA
ENSBTAG00000007962	0.798559	NA	NA
ENSBTAG00000018729	0.799157	NA	NA
ENSBTAG00000005227	0.799332	NA	NA
ENSBTAG00000021687	0.800925	NA	NA
ENSBTAG00000008388	0.801041	NA	NA
ENSBTAG00000021372	0.802303	NA	NA
ENSBTAG00000005376	0.804757	NA	NA
ENSBTAG00000013238	0.806848	NA	NA
ENSBTAG00000020117	0.807367	NA	NA
ENSBTAG00000023851	0.808842	NA	NA
ENSBTAG00000012067	0.808915	NA	NA
ENSBTAG00000021091	0.810034	NA	NA
ENSBTAG00000019929	0.810123	NA	NA
ENSBTAG00000021024	0.813692	NA	NA
ENSBTAG00000009948	0.814134	NA	NA
ENSBTAG00000007490	0.814737	NA	NA
ENSBTAG00000008728	0.815227	-0.824184	0.811711
ENSBTAG00000009996	0.816348	NA	NA
ENSBTAG00000019725	0.81797	NA	NA
ENSBTAG00000009679	0.818279	NA	NA
ENSBTAG00000047837	0.818741	NA	NA
ENSBTAG00000009006	0.819392	NA	NA
ENSBTAG00000018348	0.822354	NA	NA
ENSBTAG00000024869	0.824132	NA	NA
ENSBTAG00000017999	0.824372	NA	NA
ENSBTAG00000017232	0.827	NA	NA
ENSBTAG00000011895	0.827893	NA	NA
ENSBTAG00000019264	0.830051	NA	NA
ENSBTAG00000009519	0.830079	NA	NA
ENSBTAG00000012852	0.83195	NA	NA
ENSBTAG00000019938	0.833706	NA	NA
ENSBTAG00000006615	0.833744	NA	NA
ENSBTAG00000046765	0.834046	NA	NA
ENSBTAG00000016804	0.835742	NA	NA
ENSBTAG00000017694	0.838087	NA	NA
ENSBTAG00000044032	0.838935	NA	NA
ENSBTAG00000009770	0.839216	-0.709213	NA
ENSBTAG00000033077	0.841616	NA	NA
ENSBTAG00000039922	0.841933	NA	NA
ENSBTAG00000000781	0.84267	-0.800023	1.12048
ENSBTAG00000003221	0.842756	NA	NA
ENSBTAG00000015590	0.845575	NA	NA
ENSBTAG00000010826	0.845919	NA	NA
ENSBTAG00000012022	0.846116	NA	NA
ENSBTAG00000005585	0.846835	-0.604424	NA
ENSBTAG00000003185	0.847453	NA	NA
ENSBTAG00000023177	0.847558	NA	NA
ENSBTAG00000012335	0.848006	NA	NA
ENSBTAG00000006921	0.848054	NA	NA
ENSBTAG00000017639	0.848972	NA	NA
ENSBTAG00000013824	0.849445	NA	NA
ENSBTAG00000009502	0.850418	-0.94495	1.01113
ENSBTAG00000013716	0.850569	NA	NA
ENSBTAG00000013917	0.850965	NA	NA
ENSBTAG00000001024	0.851049	NA	NA
ENSBTAG00000014170	0.851476	NA	NA
ENSBTAG00000032719	0.853129	-0.711727	NA
ENSBTAG00000021087	0.853254	NA	NA
ENSBTAG00000002615	0.855447	-0.988666	NA
ENSBTAG00000025129	0.855485	NA	NA
ENSBTAG00000014947	0.855554	NA	NA
ENSBTAG00000032558	0.85758	NA	NA
ENSBTAG00000006161	0.860994	-0.745897	NA
ENSBTAG00000001826	0.862429	NA	NA
ENSBTAG00000046158	0.869128	NA	NA
ENSBTAG00000006869	0.87051	NA	NA
ENSBTAG00000015779	0.871472	NA	NA
ENSBTAG00000006601	0.871931	NA	NA
ENSBTAG00000009482	0.873375	NA	0.613866
ENSBTAG00000047389	0.873716	NA	NA
ENSBTAG00000026836	0.873984	NA	NA
ENSBTAG00000000245	0.874411	NA	NA
ENSBTAG00000011880	0.875419	NA	NA
ENSBTAG00000017517	0.877284	NA	NA
ENSBTAG00000017642	0.878242	NA	NA
ENSBTAG00000015808	0.878609	NA	NA
ENSBTAG00000021076	0.879611	NA	NA
ENSBTAG00000004966	0.880286	NA	0.720613
ENSBTAG00000004035	0.881492	NA	NA
ENSBTAG00000027024	0.88151	NA	NA
ENSBTAG00000040350	0.881776	NA	NA
ENSBTAG00000014933	0.882254	NA	NA
ENSBTAG00000017939	0.886016	NA	NA
ENSBTAG00000001644	0.886239	NA	NA
ENSBTAG00000010819	0.887939	NA	NA
ENSBTAG00000025297	0.890206	NA	NA
ENSBTAG00000005978	0.89238	NA	NA
ENSBTAG00000019059	0.892657	NA	NA
ENSBTAG00000027151	0.89285	NA	NA
ENSBTAG00000019601	0.893867	NA	NA
ENSBTAG00000022733	0.894463	NA	NA
ENSBTAG00000005847	0.894464	NA	NA
ENSBTAG00000014334	0.896781	NA	NA
ENSBTAG00000013204	0.89866	NA	NA
ENSBTAG00000007634	0.900628	NA	NA
ENSBTAG00000012038	0.90177	NA	NA
ENSBTAG00000011171	0.901803	NA	NA
ENSBTAG00000046730	0.907906	NA	NA
ENSBTAG00000018986	0.90801	NA	NA
ENSBTAG00000011036	0.910698	-0.860136	NA
ENSBTAG00000005218	0.911978	NA	NA
ENSBTAG00000005799	0.913662	NA	0.932987
ENSBTAG00000017452	0.916435	NA	NA
ENSBTAG00000012683	0.917477	NA	NA
ENSBTAG00000016198	0.918978	NA	NA
ENSBTAG00000009101	0.918986	NA	NA
ENSBTAG00000001410	0.919084	NA	NA
ENSBTAG00000012312	0.919566	NA	NA
ENSBTAG00000013289	0.920633	NA	NA
ENSBTAG00000038126	0.921646	NA	NA
ENSBTAG00000022381	0.922143	NA	0.832421
ENSBTAG00000005444	0.927456	NA	NA
ENSBTAG00000006954	0.929727	NA	NA
ENSBTAG00000009933	0.931438	NA	NA
ENSBTAG00000004189	0.931703	NA	NA
ENSBTAG00000016316	0.931871	NA	NA
ENSBTAG00000021497	0.935464	NA	NA
ENSBTAG00000001961	0.938382	-0.928527	1.13067
ENSBTAG00000002495	0.9416	NA	NA
ENSBTAG00000015669	0.944311	NA	NA
ENSBTAG00000013108	0.944546	NA	NA
ENSBTAG00000012278	0.945199	NA	NA
ENSBTAG00000001324	0.945571	-0.841359	NA
ENSBTAG00000011322	0.946415	NA	NA
ENSBTAG00000000436	0.947646	NA	NA
ENSBTAG00000005439	0.949036	NA	NA
ENSBTAG00000017682	0.952296	NA	0.740636
ENSBTAG00000014543	0.952797	NA	NA
ENSBTAG00000027201	0.953954	-0.651126	1.00889
ENSBTAG00000023832	0.956663	NA	NA
ENSBTAG00000020904	0.957343	NA	NA
ENSBTAG00000003063	0.957496	NA	NA
ENSBTAG00000007071	0.959148	NA	NA
ENSBTAG00000006679	0.959411	NA	0.88589
ENSBTAG00000005273	0.964273	NA	NA
ENSBTAG00000011245	0.96443	NA	NA
ENSBTAG00000047147	0.967041	NA	NA
ENSBTAG00000018272	0.967073	NA	NA
ENSBTAG00000007519	0.968727	NA	NA
ENSBTAG00000004974	0.972186	NA	NA
ENSBTAG00000035995	0.972225	NA	NA
ENSBTAG00000006882	0.972577	NA	NA
ENSBTAG00000010958	0.973269	NA	NA
ENSBTAG00000022039	0.973986	NA	NA
ENSBTAG00000018744	0.974971	NA	NA
ENSBTAG00000001462	0.97648	-0.742348	NA
ENSBTAG00000032893	0.979315	NA	NA
ENSBTAG00000020472	0.979757	NA	NA
ENSBTAG00000020747	0.980685	NA	NA
ENSBTAG00000045727	0.981874	NA	NA
ENSBTAG00000001463	0.983189	NA	NA
ENSBTAG00000014469	0.983284	NA	NA
ENSBTAG00000046604	0.983583	NA	NA
ENSBTAG00000006678	0.983771	NA	NA
ENSBTAG00000011742	0.98947	NA	NA
ENSBTAG00000021706	0.990882	NA	NA
ENSBTAG00000002006	0.991343	NA	NA
ENSBTAG00000009091	0.993445	NA	NA
ENSBTAG00000013057	0.993941	NA	NA
ENSBTAG00000003526	0.994705	NA	NA
ENSBTAG00000011904	0.997934	NA	NA
ENSBTAG00000011011	0.998159	NA	NA
ENSBTAG00000021000	0.999111	NA	NA
ENSBTAG00000018035	0.999583	NA	NA
ENSBTAG00000007909	1.00122	NA	0.643789
ENSBTAG00000003366	1.00168	NA	NA
ENSBTAG00000020423	1.00314	NA	NA
ENSBTAG00000007439	1.0039	-0.605533	0.902447
ENSBTAG00000024928	1.00403	NA	NA
ENSBTAG00000009428	1.00441	NA	NA
ENSBTAG00000016656	1.00454	NA	NA
ENSBTAG00000009907	1.00658	NA	NA
ENSBTAG00000009423	1.00781	-0.757205	NA
ENSBTAG00000000817	1.00799	NA	NA
ENSBTAG00000019857	1.01105	NA	NA
ENSBTAG00000016805	1.01155	NA	NA
ENSBTAG00000030334	1.01162	NA	NA
ENSBTAG00000016498	1.01245	NA	NA
ENSBTAG00000005055	1.01445	NA	NA
ENSBTAG00000024199	1.01458	NA	NA
ENSBTAG00000012444	1.01824	-0.905024	1.15755
ENSBTAG00000019983	1.02036	NA	NA
ENSBTAG00000011762	1.02043	NA	NA
ENSBTAG00000010382	1.0217	-1.17621	NA
ENSBTAG00000004010	1.02385	NA	NA
ENSBTAG00000001867	1.02403	NA	NA
ENSBTAG00000004862	1.02752	NA	NA
ENSBTAG00000001597	1.03009	NA	NA
ENSBTAG00000018297	1.0325	-0.808094	NA
ENSBTAG00000021574	1.03266	NA	NA
ENSBTAG00000013596	1.03639	NA	NA
ENSBTAG00000001906	1.03696	NA	NA
ENSBTAG00000022150	1.03925	NA	NA
ENSBTAG00000010052	1.03994	NA	NA
ENSBTAG00000017112	1.04481	NA	NA
ENSBTAG00000000995	1.04825	NA	NA
ENSBTAG00000021253	1.05012	NA	NA
ENSBTAG00000004742	1.05096	NA	NA
ENSBTAG00000004611	1.05398	NA	NA
ENSBTAG00000020144	1.05433	NA	NA
ENSBTAG00000016230	1.05474	NA	NA
ENSBTAG00000018804	1.05573	NA	NA
ENSBTAG00000010837	1.05862	NA	NA
ENSBTAG00000012090	1.06314	NA	NA
ENSBTAG00000018577	1.06381	NA	NA
ENSBTAG00000021999	1.06407	-0.908092	NA
ENSBTAG00000007545	1.06456	NA	NA
ENSBTAG00000020957	1.06616	NA	NA
ENSBTAG00000000842	1.06752	NA	NA
ENSBTAG00000033137	1.07062	NA	1.03701
ENSBTAG00000018324	1.07207	NA	NA
ENSBTAG00000021182	1.07277	-0.631216	NA
ENSBTAG00000009343	1.07819	-0.815394	1.13338
ENSBTAG00000044208	1.07933	NA	NA
ENSBTAG00000012357	1.07987	NA	NA
ENSBTAG00000001821	1.08044	NA	NA
ENSBTAG00000039343	1.0815	NA	NA
ENSBTAG00000011316	1.08177	NA	NA
ENSBTAG00000005240	1.08178	NA	NA
ENSBTAG00000006817	1.08703	NA	NA
ENSBTAG00000005190	1.0878	NA	NA
ENSBTAG00000011628	1.08889	NA	NA
ENSBTAG00000010018	1.08895	NA	NA
ENSBTAG00000032603	1.0895	NA	NA
ENSBTAG00000048304	1.09115	-0.807335	NA
ENSBTAG00000021064	1.09158	NA	NA
ENSBTAG00000011744	1.09303	NA	NA
ENSBTAG00000020601	1.09493	NA	NA
ENSBTAG00000004172	1.09581	NA	NA
ENSBTAG00000006470	1.09664	-0.610899	NA
ENSBTAG00000014026	1.09736	NA	NA
ENSBTAG00000002336	1.09737	NA	NA
ENSBTAG00000008471	1.09789	NA	NA
ENSBTAG00000018825	1.0989	NA	NA
ENSBTAG00000045702	1.10533	-0.629036	0.769342
ENSBTAG00000018718	1.1057	NA	NA
ENSBTAG00000012216	1.10572	NA	NA
ENSBTAG00000014429	1.10596	NA	NA
ENSBTAG00000022007	1.10745	NA	NA
ENSBTAG00000001492	1.10908	NA	NA
ENSBTAG00000018294	1.10922	NA	NA
ENSBTAG00000045588	1.10969	NA	NA
ENSBTAG00000009064	1.11016	NA	NA
ENSBTAG00000004091	1.11068	NA	NA
ENSBTAG00000025964	1.11255	NA	NA
ENSBTAG00000008125	1.11629	NA	NA
ENSBTAG00000046239	1.11854	NA	NA
ENSBTAG00000014267	1.11872	NA	NA
ENSBTAG00000013420	1.11919	NA	NA
ENSBTAG00000008142	1.11996	NA	NA
ENSBTAG00000017860	1.12036	NA	0.824606
ENSBTAG00000034349	1.12068	NA	NA
ENSBTAG00000017412	1.1234	NA	NA
ENSBTAG00000026097	1.12631	NA	NA
ENSBTAG00000019061	1.12766	NA	NA
ENSBTAG00000002418	1.13113	NA	NA
ENSBTAG00000037533	1.13221	NA	NA
ENSBTAG00000006606	1.13435	NA	NA
ENSBTAG00000003489	1.13479	NA	NA
ENSBTAG00000015939	1.1355	NA	NA
ENSBTAG00000019979	1.13757	NA	NA
ENSBTAG00000021195	1.13866	NA	NA
ENSBTAG00000003495	1.13995	NA	NA
ENSBTAG00000010935	1.14163	NA	NA
ENSBTAG00000008649	1.14199	NA	NA
ENSBTAG00000007569	1.14494	NA	NA
ENSBTAG00000021452	1.15134	NA	NA
ENSBTAG00000018093	1.15159	NA	NA
ENSBTAG00000015026	1.15181	NA	NA
ENSBTAG00000038048	1.15243	-0.640806	NA
ENSBTAG00000013412	1.15389	-0.626023	NA
ENSBTAG00000005453	1.15604	-0.707967	NA
ENSBTAG00000020166	1.1629	NA	NA
ENSBTAG00000002444	1.16399	NA	NA
[truncated: 154 more rows]
