# Supplementary material for: Transcriptome analysis reveals regional and temporal differences in mucosal immune system development in the small intestine of neonatal calves
Source: BMC Genomics. 2016 Aug 11;17:602. doi: 10.1186/s12864-016-2957-y (PMC4981982; doi:10.1186/s12864-016-2957-y)
Supplement: Additional file 5: — All the immune-related gene list. (XLSX 1650 kb) [file 12864_2016_2957_MOESM5_ESM.xlsx]

## Sheet: Immune-related gene list
Symbol	ID	MJ_0_1	MJ_0_2	MJ_0_3	MJ_1_1	MJ_1_2	MJ_1_3	MJ_1_4	MJ_1_5	MJ_3_1	MJ_3_2	MJ_3_3	MJ_3_4	MJ_3_5	MJ_6_1	MJ_6_2	MJ_6_3	MJ_6_4	MJ_6_5	IL_0_1	IL_0_2	IL_0_3	IL_1_1	IL_1_2	IL_1_3	IL_1_4	IL_1_5	IL_3_1	IL_3_2	IL_3_3	IL_3_4	IL_3_5	IL_6_1	IL_6_2	IL_6_3	IL_6_4	IL_6_5
ABCD4	ENSBTAG00000014633	144.943	203.987	132.467	267.373	236.477	218.387	211.05	186.554	211.843	229.225	193.899	188.779	177.458	147.154	149.583	112.868	151.596	184.025	85.7813	83.684	65.806	55.5615	42.0128	41.6471	55.4407	73.4901	48.6056	48.9814	46.4621	47.8409	53.9044	49.2634	40.0429	42.6719	47.2382	63.1007
ACOX1	ENSBTAG00000030174	214.692	215.665	202.916	303.994	379.282	477.853	591.223	328.516	188.537	218.343	284.556	407.965	573.698	267.759	191.449	151.536	218.193	277.775	82.3706	86.5741	80.8176	107.772	99.1177	109.068	100.323	88.3328	97.7959	64.0379	55.9823	111.45	116.244	112.301	92.7895	78.5298	143.604	130.282
AMN	ENSBTAG00000015750	632.12	735.473	800.237	283.309	154.217	151.592	181.525	124.316	237.951	152.986	107.64	154.658	198.617	106.311	117.246	60.3531	184.71	136.297	72.559	83.8134	270.638	14.4553	14.0315	13.9393	39.441	64.7368	32.1601	30.8119	37.9896	17.3772	18.8246	25.4597	32.168	4.446	31.933	29.2916
AP1S2	ENSBTAG00000020420	9.58508	8.8478	9.39662	7.85908	9.52776	8.73008	10.2178	11.2535	7.92773	9.42715	10.5685	7.47686	10.7516	12.493	8.35178	8.7525	8.53218	11.5924	43.2644	84.8918	53.6741	31.755	42.7471	44.6626	50.3245	50.0083	53.3565	51.3319	51.2905	32.3945	40.8333	46.6626	60.1757	49.2443	40.247	32.9834
APOA1	ENSBTAG00000002258	12284.5	6983.68	15575.9	20269.9	7984.98	7607.01	16283.8	4709.81	5345.67	5108.06	2809.34	9424.65	12152	4273.7	3255.37	1123.98	5941.58	3899.05	349.713	527.727	2573.36	180.4	154.917	194.865	357.434	647.634	421.516	178.899	92.0588	140.788	213.942	291.063	209.501	16.4792	234.868	699.403
APOA4	ENSBTAG00000019770	8382.7	4816.65	7251.4	13150.8	5319.09	8720.67	18913.7	6102.96	4639.51	3982.56	2161.6	8117.06	7423.91	3919.93	2474.8	868.588	5174.61	4446.87	139.932	141.918	1218.51	83.3033	73.0126	176.602	92.2305	113.527	91.5101	18.8048	21.0902	17.4308	33.5715	68.6773	5.57183	5.41252	43.9	215.825
APOB	ENSBTAG00000008505	5853.16	2393.3	6767.25	4535.29	2688.49	3599.3	6610.28	2857.11	1750.54	1833.3	1812.47	2778.49	4447.67	1708.3	1338.64	829.724	2301.24	1960.82	222.443	297.078	2146.23	369.566	361.229	453.169	569.15	517.932	289.075	92.1815	25.2809	203.217	230.811	175.141	94.1267	30.7354	173.522	398.181
APOC3	ENSBTAG00000012398	7131.09	6005.48	7278.22	6185.59	2826.97	3084.22	5383.55	2064.82	1626.73	2027.15	823.002	2498.63	3486.38	1361.26	735.385	294.972	1453.24	1484.9	385.081	424.632	2335.8	6.74063	15.9078	27.082	117.765	211.793	53.722	14.2942	12.6632	25.5295	35.1915	22.424	6.38903	1.93304	10.5814	66.7926
ATP1B1	ENSBTAG00000002688	837.97	729.423	892.984	331.228	383.603	376.408	411.037	346.797	343.873	365.824	315.712	368.723	303.646	268.24	330.859	257.546	357.106	346.445	166.797	183.285	352.497	179.62	129.22	190.712	134.695	103.442	119.431	101.012	68.8733	128.345	158.473	121.278	68.0506	72.8274	163.318	176.915
AURKB	ENSBTAG00000001717	29.215	34.0901	28.4946	48.0277	46.8079	44.8685	27.1653	45.912	38.1485	48.2746	49.4828	44.9065	29.4999	60.3029	39.4033	40.8885	43.0299	55.6561	196.886	202.351	183.142	138.397	182.817	168.239	221.158	266.787	225.34	250.18	273.398	171.519	171.209	195.478	274.728	190.888	169.869	142.426
BCL11A	ENSBTAG00000016534	6.86165	6.96114	7.06017	5.56685	5.53939	6.97053	7.46957	6.44564	9.29869	7.4658	6.78097	6.16275	6.84887	9.73016	7.17397	5.87854	10.8843	9.94987	26.0241	28.5129	40.807	18.4296	27.4919	26.4562	34.976	43.9951	31.3561	35.3225	33.2979	27.353	27.5387	33.5265	45.6147	28.6574	29.6026	26.2313
BCL6	ENSBTAG00000001511	21.7521	9.62849	11.987	15.7182	11.3004	9.00078	15.8904	17.3293	11.1465	17.5256	19.4266	18.8508	11.6316	28.8301	10.172	22.1425	16.2803	22.3003	219.219	227.758	331.848	200.271	292.05	255.914	325.202	428.762	308.81	324.764	287.564	211.744	207.406	282.03	382.896	268.258	293.381	179.587
BLK	ENSBTAG00000005049	1.80383	1.23609	1.47298	7.69535	9.86012	2.23328	3.03011	1.90199	4.17249	11.7049	5.37591	8.29252	2.6018	18.7396	4.17589	4.9641	8.20934	7.77038	75.9697	79.4567	72.362	47.8858	76.7652	52.3434	71.4868	96.4011	71.3369	78.7132	100.896	65.4327	59.8813	71.1782	103.785	58.5712	68.275	50.0823
BLNK	ENSBTAG00000021358	9.3375	4.71666	3.70786	12.9347	12.519	6.63215	7.46957	6.60414	20.624	19.9932	18.5713	13.2318	14.3865	40.4823	16.3823	38.4065	20.2928	19.8366	319.344	336.203	333.748	204.869	256.89	266.269	332.225	395.157	348.937	406.145	390.92	249.931	266.17	320.156	453.101	304.358	296.152	223.014
BTK	ENSBTAG00000019250	16.6943	12.4585	12.495	17.7375	20.7727	10.5573	18.1102	16.4311	21.3989	32.9001	24.7414	22.1134	21.3501	47.0891	25.4836	24.0367	30.0702	24.006	234.17	249.542	197.785	121.331	154.428	146.903	199.717	218.301	212.549	235.568	221.652	168.999	177.912	198.153	257.716	197.557	179.694	153.647
C1QTNF6	ENSBTAG00000008074	19.0641	17.4679	14.6283	30.6177	26.8661	16.1067	38.3344	30.7489	30.34	22.0178	35.7986	21.2524	18.0213	38.5602	32.5505	33.8996	23.475	26.8173	215.902	180.74	133.205	76.0172	124.733	136.434	159.159	153.374	102.401	107.746	153.234	88.3878	100.882	86.7198	78.8228	87.8085	84.147	92.1009
C3	ENSBTAG00000017280	2227.81	1867.86	1479.08	3232.65	2745.32	3551.25	4675.03	4265.06	4123.67	4956.85	3110.69	3960.52	3581.5	3885.94	4711.26	1996.81	5536.56	4688.35	344.433	342.716	300.109	3157.69	2542.23	2030.75	1426.76	624.837	709.715	774.935	331.475	2605.03	1904.08	1508.82	424.202	2391.42	1309.13	1906.53
C5	ENSBTAG00000012210	315.671	289.765	194.231	283.364	555.934	433.864	455.256	488.125	678.685	703.873	532.948	835.641	379.864	541.645	741.274	278.055	700.146	702.524	45.3669	39.6852	17.8301	58.211	31.0813	34.0801	32.7435	31.5501	31.3561	32.6542	18.7215	42.0485	55.5802	39.06	25.1847	27.4009	42.5774	57.0773
CAMSAP3	ENSBTAG00000011356	185.689	195.53	148.975	160.129	154.992	161.202	151.893	154.378	178.702	151.024	143.195	144.145	125.308	96.3405	102.363	100.915	131.073	146.058	61.7663	66.8609	68.9308	69.5493	39.9734	42.5575	41.3944	45.5555	26.2397	25.0942	20.4069	48.8063	41.336	31.796	15.304	17.3491	41.1287	49.4022
CASK	ENSBTAG00000020136	97.5839	112.419	115.553	44.0436	52.1257	60.5691	59.0518	60.6524	52.7522	46.8194	52.2318	70.2825	66.8817	54.7772	56.5351	45.7873	47.5957	48.9597	22.2863	22.1719	25.7342	29.612	27.2472	33.5112	20.3716	17.3164	19.223	16.7083	10.659	27.5675	29.0469	22.1947	13.6695	19.2821	21.8555	29.9716
CASP9	ENSBTAG00000002472	26.7746	30.3818	20.9265	31.8729	30.5775	21.453	30.442	25.9939	26.8827	30.1795	29.8118	26.2823	29.8442	34.1156	23.128	25.0165	34.0826	25.7117	128.625	128.934	117.09	82.7968	99.8519	96.2095	129.16	190.176	137.338	140.464	164.667	115.634	105.239	128.394	171.464	91.2396	149.525	97.3471
CCL25	ENSBTAG00000005581	281.823	436.144	400.449	854.675	790.915	829.56	577.447	679.804	874.971	883.558	668.567	712.975	725.942	694.325	697.802	278.055	661.867	657.102	156.565	196.01	151.158	121.838	64.3653	85.6839	116.137	148.312	141.285	76.8073	81.2632	142.236	159.87	102.115	49.0321	44.2667	130.944	180.218
CD19	ENSBTAG00000032122	6.18963	3.90344	1.16823	17.1372	15.5103	5.34633	4.36899	4.49081	7.6893	13.2866	13.8063	13.3677	9.83329	54.657	8.35178	13.39	19.601	27.9544	161.097	172.587	135.043	112.214	116.412	90.8044	134.602	181.004	145.671	182.584	193.683	147.438	119.874	151.024	178.076	134.346	148.454	139.22
CD22	ENSBTAG00000011887	7.88736	2.43965	2.23487	12.9347	17.6153	4.6019	9.72453	5.97014	6.07991	21.9545	17.2273	13.413	7.23149	50.2124	11.4569	23.7101	16.2342	33.9243	265.614	289.012	243.31	194.154	260.316	174.554	246.925	392.379	271.972	349.159	270.528	260.229	233.437	302.253	375.541	293.629	284.752	251.091
CD27	ENSBTAG00000014725	3.50156	2.14689	1.21902	11.5157	16.2858	8.32403	7.89237	9.87979	22.8295	40.4925	20.8927	19.9836	14.0421	36.7584	25.1624	17.701	35.8352	18.5099	59.7105	69.7942	61.8846	66.2764	80.4362	61.788	80.0913	94.6504	99.6232	108.89	109.004	84.9552	73.6228	103.212	141.45	103.079	93.7836	70.5329
CD36	ENSBTAG00000017866	576.414	456.833	722.981	490.974	348.04	348.459	492.146	242.715	169.105	302.048	255.478	281.221	452.638	145.472	199.479	210.321	205.049	224.678	28.3602	18.2466	69.5435	48.5871	26.7577	31.7474	28.511	23.9005	25.8012	14.2942	15.3052	10.0294	20.2211	13.0273	7.28052	8.40873	14.7383	17.6818
CD37	ENSBTAG00000011421	19.0287	15.7114	15.6949	23.741	23.8194	12.2492	20.6822	21.3446	17.9417	39.7332	26.9406	20.2102	15.1899	43.9659	22.8068	29.7193	26.4267	27.0068	234.17	307.431	267.145	183.634	203.946	225.759	275.575	298.984	266.052	358.434	310.886	197.263	187.241	237.12	270.196	222.686	255.59	196.006
CD48	ENSBTAG00000011238	17.1541	10.767	11.6315	42.4609	40.9361	19.4904	25.4036	23.3522	33.1415	58.6508	36.2874	36.1608	30.4947	60.0627	34.9062	39.9741	40.4472	30.5129	107.086	116.036	101.221	84.2384	97.9756	88.0735	107.16	94.4982	122.208	124.455	116.474	116.813	114.121	123.175	113.368	149.279	101.405	124.647
CD83	ENSBTAG00000031430	3.46619	2.40712	3.60627	12.9347	17.3937	7.17355	16.7008	13.5781	13.352	23.5995	16.311	19.168	15.1134	25.4666	13.2772	16.9171	17.6178	14.4036	63.2614	51.9358	51.3458	40.1711	64.8548	36.7542	42.6037	40.3035	63.0776	64.292	40.9504	53.3116	56.9208	62.8431	71.8394	52.7237	65.4407	57.3687
CDC25B	ENSBTAG00000008436	21.257	19.5172	18.5901	34.0014	38.388	34.3789	21.2812	40.206	34.572	47.0725	38.1201	34.8014	25.5589	50.4527	30.6232	39.8435	45.013	41.3788	128.111	142.177	136.452	139.293	142.762	145.367	173.578	224.2	171.033	186.904	181.749	131.455	126.745	159.327	206.901	141.305	152.926	132.176
CDC6	ENSBTAG00000010384	6.61406	8.03458	7.61888	7.5862	10.968	12.1815	7.11723	11.5705	10.61	13.2233	10.5075	12.6427	8.4176	15.7364	9.63667	11.1039	11.5761	15.8566	81.4829	92.5269	69.4823	55.2888	69.0153	68.0464	99.3467	115.506	82.8853	87.4803	94.3819	65.1645	77.1978	78.4791	110.842	77.66	69.5346	51.8796
CDHR2	ENSBTAG00000025340	1648.1	1276.49	1319.84	1093.29	692.037	898.183	1188.01	801.584	702.051	604.666	599.841	764.951	996.797	453.593	601.114	466.103	596.838	670.179	139.465	239.492	485.395	276.171	205.006	212.674	213.065	192.345	171.618	130.363	74.2483	233.251	209.082	211.304	142.342	92.4478	276.69	329.737
CFB	ENSBTAG00000046158	1820.74	1547.97	1787.64	2379.88	1693.39	1930.84	2217.05	1451.48	2287.66	1901.37	1437.32	2350.59	2408.2	1741.1	2298.67	886.158	2513.9	2048.92	198.568	170.948	411.318	800.382	523.896	565.65	550.221	370.115	412.892	493.879	224.931	794.471	673.888	599.166	345.899	405.987	843.737	797.042
CFI	ENSBTAG00000034501	378.664	374.926	326.952	589.868	564.464	650.222	659.999	638.435	649.776	657.243	567.402	787.744	729.883	576.241	700.051	511.237	697.656	742.766	90.9207	91.2328	74.2615	249.442	197.664	228.433	177.391	107.971	126.228	97.1368	77.9379	239.956	235.671	159.446	66.4905	211.523	146.942	208.83
CIDEB	ENSBTAG00000010236	161.532	152.559	153.698	252.691	159.59	196.528	193.715	153.639	159.806	124.831	96.7663	141.109	200.377	151.238	119.923	40.562	152.38	143.689	28.5003	32.7403	53.0001	54.0809	38.6681	45.8574	29.8598	30.1039	34.2066	18.8048	16.3984	36.5779	32.4543	28.2188	12.6295	12.7581	35.3972	48.0906
CMPK2	ENSBTAG00000019979	44.8483	44.3691	58.4114	96.4375	81.5399	97.3167	114.792	125.584	49.2354	106.419	74.2242	165.08	56.4362	50.2124	32.4435	54.4092	35.7429	104.11	12.5215	11.9056	18.6266	23.2221	36.1392	20.6529	34.0458	26.8309	16.2993	29.7319	18.0382	34.9689	33.404	26.446	12.258	23.6314	21.9815	43.9131
COMT	ENSBTAG00000019516	57.7581	62.3249	70.6017	44.0436	43.6504	55.6289	57.1845	43.5345	40.0559	36.9494	39.2808	46.5378	65.3512	31.4728	30.5161	23.5142	28.1793	37.6516	8.40993	9.83503	20.5873	11.0655	7.26047	7.56704	9.34863	10.3518	8.1862	8.06826	5.55723	7.61594	9.60783	9.99631	6.76048	6.76565	10.2664	12.1927
CPXM2	ENSBTAG00000018941	6.11889	6.79849	6.29828	2.07392	1.71721	3.65445	3.66431	6.44564	5.9607	5.56771	11.2405	5.75492	2.44876	2.52263	6.42445	15.8721	11.1149	6.06468	27.8929	8.54094	16.9723	16.5204	17.7841	11.1514	10.9765	21.6931	30.9906	21.8542	16.6717	26.5485	20.8356	31.0934	29.7907	45.2815	28.154	17.1475
CR2	ENSBTAG00000038496	31.2311	5.13953	14.5267	37.4398	47.5834	12.1815	12.2614	16.4311	17.5245	28.7243	21.3814	35.2545	23.3015	113.999	17.7743	44.0238	38.3256	70.7231	897.947	964.35	950.449	437.128	665.435	754.655	858.586	836.25	615.866	890.241	724.673	679.642	696.512	614.956	707.028	516.944	615.419	616.435
CSK	ENSBTAG00000021424	90.2978	97.8788	75.1222	150.305	144.024	146.516	138.469	152.371	153.13	186.518	182.17	147.725	118.382	216.346	152.474	141.738	159.852	155.502	389.66	425.796	416.587	398.165	418.497	424.607	517.524	588.454	492.78	600.546	610.749	451.861	438.162	504.468	597.82	511.725	485.987	418.34
CTSL	ENSBTAG00000017077	613.233	604.09	861.239	91.471	48.9128	57.05	95.6598	68.366	54.9576	51.5013	41.1135	54.8303	70.1722	32.554	51.8239	54.4092	43.9061	51.2971	48.7776	86.3584	913.869	27.1963	22.0262	27.8786	27.7203	29.6092	16.3724	17.0259	13.2098	17.0554	21.0032	16.64	13.7438	12.0815	16.187	20.5478
CUBN	ENSBTAG00000005072	221.341	243.38	201.799	168.697	299.238	253.849	248.398	163.73	162.667	124.831	254.684	174.052	546.188	166.614	167.036	108.296	133.794	140.341	45.0399	56.8533	57.9019	3.23395	1.79472	1.36548	17.395	36.8402	4.60474	11.4989	5.10172	2.62803	6.92657	11.3565	21.693	1.25648	13.6676	4.80906
CXCL13	ENSBTAG00000008479	10.2217	4.22873	15.7457	23.741	29.4142	8.45938	4.26329	7.55513	3.33799	13.3499	5.92571	13.3224	9.06805	95.6198	6.63859	9.66694	23.475	32.9767	293.834	306.05	226.338	98.5769	208.677	150.089	379.108	109.151	116.946	152.789	230.625	191.793	209.082	107.36	111.214	41.0288	110.222	162.974
CXCR4	ENSBTAG00000001060	19.4531	15.7764	14.1203	22.4311	20.7727	9.54218	15.7495	12.0988	19.1338	15.9439	19.4877	18.0351	12.0525	45.6476	17.5602	29.1968	19.6932	25.9644	327.754	430.455	457.639	158.736	283.322	214.551	267.576	337.803	341.043	356.02	334.3	225.904	225.951	273.927	354.74	267.05	255.842	214.076
DGKQ	ENSBTAG00000017240	177.412	179.233	134.194	96.0009	82.2046	88.7219	88.5425	90.4503	111.703	91.804	124.44	90.7192	88.9588	70.0331	70.9901	75.8332	91.9631	90.3701	50.8334	40.5048	65.377	40.9893	23.6577	27.7648	32.697	48.2196	30.9906	30.8119	33.4345	34.2717	30.4434	29.0768	23.9217	20.1036	36.027	32.2547
DTX1	ENSBTAG00000016738	30.842	33.6347	24.7868	42.8429	43.1519	32.8901	49.6797	43.2175	44.3476	48.0848	47.589	47.0363	33.7469	77.8412	36.9406	39.1903	47.4113	45.0429	266.221	278.832	250.969	193.881	267.006	218.932	273.715	357.213	303.84	340.074	339.766	239.902	222.209	285.558	368.929	258.641	281.477	229.183
ELMO1	ENSBTAG00000003490	37.8452	45.7028	35.1992	24.6688	28.7495	22.8065	44.3241	30.8017	31.4129	39.5434	39.7695	35.1186	27.7398	52.9753	33.6213	41.607	39.8015	33.9875	183.991	181.172	195.947	144.982	189.18	183.657	210.042	176.818	208.748	218.034	206.893	162.884	158.976	189.25	220.793	192.628	182.339	157.242
EPHB3	ENSBTAG00000005313	13.7587	14.4102	9.90455	9.27808	10.8572	9.7452	13.6002	16.1141	17.7629	15.0581	23.825	17.2648	11.7081	16.4572	17.1319	20.4443	18.448	19.3628	64.0556	68.0256	72.1782	61.2112	63.468	74.7031	82.3703	112.119	71.1907	84.1768	92.6965	59.4258	59.5462	77.1248	100.739	73.359	80.3679	50.0337
F5	ENSBTAG00000017722	42.3371	45.41	34.285	56.4326	60.8225	104.287	97.9147	90.4503	50.6659	76.0499	86.6865	84.9643	78.5133	68.2312	87.6937	49.5104	69.226	87.1167	9.39109	10.9997	17.4012	43.9895	34.5892	31.1785	25.1157	15.2993	15.6415	17.9154	6.60491	26.2267	38.8782	32.2788	24.5903	42.1887	20.155	38.1811
FAIM	ENSBTAG00000023426	3.36008	4.06608	3.65706	4.31158	5.76097	2.23328	3.17104	2.74732	4.70895	4.5554	2.13814	4.53143	2.75485	10.2107	5.35371	6.66235	5.21155	5.18025	46.2079	38.6499	36.2729	12.663	18.8446	16.7271	15.6276	20.9319	30.1135	26.0472	26.1919	19.7907	15.6965	23.8063	28.2306	18.4606	24.3749	20.1592
FANCD2	ENSBTAG00000010077	7.10923	6.86355	5.38401	9.7147	9.19539	10.8957	6.94106	14.0536	8.22576	11.9579	8.73585	11.963	6.3132	12.2528	8.45885	12.2796	9.77742	14.7827	61.7196	67.5942	66.6638	50.8859	69.5863	71.1756	82.9749	103.366	81.9351	82.7156	82.903	63.7701	66.5286	71.346	87.812	71.3776	66.5744	55.62
FANCI	ENSBTAG00000009097	8.55937	9.23814	7.41571	8.45943	15.5103	15.5653	12.1909	21.6087	7.80851	14.0458	16.1277	16.4491	9.71851	14.7754	10.2791	17.2437	13.467	21.4791	74.9418	74.5391	59.6788	52.5224	58.5733	69.9809	86.6958	101.577	56.6456	69.692	69.4199	50.0399	70.7739	73.362	84.5432	75.9686	68.6529	60.2833
FCAMR	ENSBTAG00000019799	3.85525	1.65896	1.26981	13.2076	15.1779	10.6927	6.20115	10.6195	9.4179	14.8051	12.2791	14.7272	9.5272	30.2716	14.5621	10.7773	15.1273	19.3944	217.63	143.471	100.241	52.0938	82.3941	127.16	104.091	149.454	86.3206	174.897	168.676	86.2961	126.019	112.697	125.7	151.406	97.0588	72.6217
FCGBP	ENSBTAG00000005261	2280.12	2292.33	1713.28	1806.61	1651.13	1947.21	3014.11	2525.9	3080.91	1528.78	2097.83	2371.21	1553.09	2312.77	2333.47	1360.03	2487.8	2738.46	188.523	196.312	368.244	889.296	664.619	679.781	738.077	549.178	444.906	302.211	204.388	565.671	545.859	635.572	305.856	125.02	928.073	1179.34
FCHO1	ENSBTAG00000002136	5.48224	3.93597	2.99676	8.24112	9.02921	4.8726	5.35554	6.33997	6.25873	13.9193	10.5075	8.70035	6.73408	24.1452	7.28104	11.4305	11.3916	13.4244	116.478	121.73	120.522	90.3167	100.586	114.018	148.183	200.718	125.571	164.859	178.196	98.149	104.736	119.414	162.697	104.626	121.812	84.5229
FGFR3	ENSBTAG00000007164	184.168	200.897	173.203	103.041	119.817	96.1662	106.265	109.312	114.088	110.279	122.668	143.284	91.3693	77.3607	78.9136	93.3382	84.3994	106.006	46.2079	38.8656	75.7933	44.2622	28.1445	27.1958	33.6272	42.2825	24.4124	23.3789	15.4874	38.4551	38.3196	26.7378	16.1954	10.1485	32.4999	44.1074
FLRT3	ENSBTAG00000003319	51.4623	60.2431	56.0242	127.11	101.426	109.16	101.086	95.4166	69.6806	101.231	62.9836	81.7923	76.2941	45.4074	80.1985	42.6521	72.1315	86.9903	14.8108	15.8741	12.1931	13.6371	6.0368	8.76183	7.86029	9.47646	5.18947	5.27296	4.73731	6.65054	11.507	5.80802	3.26881	3.38282	4.03099	8.54945
FNBP1L	ENSBTAG00000004383	147.985	130.05	141.965	84.4306	91.4	102.325	106.97	93.1976	80.6482	93.5123	87.1752	99.2837	93.1293	58.2608	88.4432	75.376	73.0078	87.4641	40.7414	43.1361	47.6695	60.7826	44.2155	57.2933	41.813	29.7614	31.0637	23.9507	20.5891	47.8946	60.1048	34.6453	19.0928	25.9511	38.4834	51.0538
GNA11	ENSBTAG00000012181	279.028	315.268	306.381	181.305	213.322	252.698	204.497	239.44	165.827	182.279	203.429	241.933	186.565	178.266	128.917	112.868	144.125	175.686	111.572	112.887	108.451	102.98	68.1995	95.0716	87.44	85.7067	84.2009	61.8143	34.5277	108.447	106.468	82.0399	41.5287	40.8355	106.947	134.848
GPD1	ENSBTAG00000016296	215.611	195.205	204.948	333.192	300.401	353.737	340.499	234.473	306.082	205.056	162.194	222.221	313.824	235.446	260.297	156.435	201.636	244.577	44.2456	52.928	59.9239	19.4426	13.2973	22.8718	24.7436	33.453	26.2397	19.2495	19.3137	15.4464	15.7524	17.7814	17.1612	15.5127	16.187	18.2647
GRB7	ENSBTAG00000017366	28.8614	31.813	24.2788	45.7355	21.4928	14.3471	24.558	14.2649	32.1878	32.5838	25.841	17.582	19.2457	9.73016	21.3077	16.6559	25.9655	20.6578	9.53126	9.9213	10.2324	7.79264	7.99468	5.86019	10.7905	7.91608	9.64803	12.0706	9.93014	6.7578	8.88165	9.6744	7.57769	4.30102	10.1405	12.6784
HCK	ENSBTAG00000007932	21.9997	17.8257	17.2695	27.998	23.2101	15.836	30.7239	27.843	28.3133	42.264	38.1812	32.9888	24.4493	38.6804	31.801	32.332	30.6697	20.6578	156.051	164.823	188.595	137.228	180.778	150.886	188.414	213.43	195.373	225.022	235.135	155.805	148.586	203.802	258.236	190.695	228.255	134.022
HDAC7	ENSBTAG00000026819	41.3821	46.5811	35.4024	53.158	60.7672	40.9434	56.1979	70.4794	65.7465	86.2995	105.685	56.7788	54.9823	84.4481	66.8142	103.593	71.1169	76.4087	158.574	155.506	151.219	162.321	160.791	143.489	167.81	250.803	203.339	229.406	223.975	181.71	161.657	204.737	272.648	194.947	188.071	159.282
HDAC9	ENSBTAG00000003808	3.50156	2.24448	3.30152	2.01935	2.65891	1.21815	3.06534	2.11332	1.37096	2.97366	3.54321	4.25955	3.32878	5.40564	3.42637	5.55196	3.32063	4.04312	27.0519	33.4305	39.8267	24.6247	33.0392	31.8043	33.9062	46.6972	47.2169	44.5343	27.6951	25.9585	31.393	39.29	47.9177	37.791	39.6171	27.8343
HELLS	ENSBTAG00000005979	16.4114	19.2895	16.3552	18.3379	27.143	25.8519	15.0096	26.3109	15.9747	22.7137	24.7414	24.8776	18.8248	31.7131	21.4148	22.3385	21.5841	29.1231	149.089	147.784	118.684	89.6154	117.391	122.324	151.392	156.913	141.724	151.709	154.555	99.3826	121.438	128.513	175.178	130.19	112.679	92.0037
HMGB1	ENSBTAG00000018103	57.1922	67.3994	55.9734	65.929	90.0705	87.4361	63.0333	82.3668	81.3635	99.2698	79.2946	88.0457	63.9355	116.041	119.388	86.088	81.54	94.8239	442.549	444.215	257.219	196.608	221.893	237.878	269.576	292.666	305.813	425.839	439.933	250.736	286.782	319.347	443.443	340.989	275.997	212.959
HMGB2	ENSBTAG00000015101	32.5751	35.0659	30.2216	52.6122	50.6855	40.4697	26.6368	42.2665	50.0699	55.0444	49.2995	54.6037	36.6166	63.3061	40.9023	39.7782	46.3044	53.1607	197.867	190.36	210.836	126.007	184.367	182.861	216.181	259.442	230.529	252.911	326.556	189.165	197.016	225.479	304.147	248.686	208.73	136.354
HOOK2	ENSBTAG00000008654	148.41	125.691	114.334	114.175	89.9598	84.9321	92.0659	73.2795	98.1131	82.187	86.3199	68.9684	92.3641	67.03	65.6364	60.6143	68.7648	85.3162	23.5011	25.7522	48.9562	25.0144	11.3394	13.2565	17.7671	21.5409	14.1797	18.4871	15.8518	19.3616	21.6735	18.6362	12.4809	12.1782	18.3914	27.4942
HRH1	ENSBTAG00000001447	21.4338	13.9548	14.933	34.9838	19.9972	27.6114	28.786	24.7259	20.6836	23.726	22.1145	28.8199	40.2132	20.0609	24.9483	17.0478	28.1331	21.3527	5.46646	4.83124	5.69828	12.4682	12.3999	12.2324	7.95331	5.13784	7.30911	5.7812	4.05405	7.2405	9.49611	9.07873	4.01172	8.1671	8.8178	11.3183
IFI30	ENSBTAG00000018349	27.8003	16.7848	25.6502	54.6861	54.7292	41.6878	47.8475	48.9235	53.8251	79.4664	39.5251	51.1599	48.8986	70.1532	39.9386	58.1323	48.4259	47.8857	114.188	159.862	212.001	126.708	163.157	158.453	179.159	141.614	126.813	189.509	204.069	139.447	157.412	166.009	187.436	193.739	148.58	130.282
IL21R	ENSBTAG00000019567	5.3054	2.63482	1.93012	10.6971	14.347	4.73725	5.28507	8.1363	6.37795	16.8929	12.0347	9.1988	7.65237	31.9533	8.99423	13.586	15.1273	15.825	144.464	185.226	175.421	118.76	167.399	143.831	197.763	246.35	204.655	225.657	250.941	142.772	168.025	188.421	245.012	190.84	185.93	127.902
IL22RA1	ENSBTAG00000001100	114.986	75.3039	75.5793	196.368	131.505	118.364	190.58	145.819	81.9	136.978	92.9787	97.3351	148.494	106.791	76.558	61.1369	127.66	103.1	32.4717	34.3363	27.6949	89.966	55.3101	54.5054	52.0454	43.8809	32.4524	45.8049	29.3805	67.6853	62.6184	51.2138	22.9559	20.5386	69.5346	87.8261
IRF6	ENSBTAG00000002849	93.0213	89.7141	86.4997	157.618	112.505	120.868	114.616	87.4388	108.365	100.156	115.093	103.634	125.537	96.7009	118.317	79.8829	124.155	99.0565	15.5584	15.3996	17.8301	36.8592	39.4023	40.111	23.7204	15.109	17.7611	18.1695	14.1208	40.3859	35.0797	24.9853	8.98921	17.784	33.3187	35.8494
ITGB5	ENSBTAG00000013755	201.605	201.515	196.059	104.515	75.8897	90.4138	104.081	86.2765	85.7148	76.6193	97.1329	59.6789	103.307	50.0923	74.7377	93.4689	66.0437	73.5027	24.5757	24.717	57.2892	31.9888	26.8393	26.3424	20.8833	29.6092	22.5121	20.8377	23.9599	18.289	24.9133	23.4647	15.6754	23.0515	25.8236	25.3083
ITIH4	ENSBTAG00000007850	147.631	115.542	161.063	260.66	192.383	225.019	365.621	303.421	304.77	397.522	157.978	224.532	287.04	255.266	361.589	83.5407	457.832	400.775	49.2915	36.1912	83.4522	65.8868	70.4021	74.0773	82.9749	35.0134	21.1964	46.5672	28.1961	47.4119	40.8891	37.0321	21.0987	25.9994	44.9078	52.1225
KIF22	ENSBTAG00000013669	32.1507	36.5622	25.4979	53.6492	49.5222	58.9449	33.8949	60.4411	60.7395	61.055	59.9902	60.5852	38.9505	74.8381	55.1432	58.6548	58.9874	70.0913	205.015	214.947	211.755	173.893	208.841	203.172	241.065	282.657	246.609	261.424	298.724	199.355	196.793	221.424	282.306	225.199	204.951	169.24
KIF2C	ENSBTAG00000015280	11.5304	12.6211	12.241	19.9206	21.9914	23.957	12.4728	19.8652	22.8295	25.5609	21.5647	26.6901	16.1082	28.9502	19.3804	24.0367	22.5065	28.2071	67.9803	78.7665	67.8892	68.7311	87.2073	85.058	99.0211	103.518	94.3606	93.0709	97.115	70.4742	76.695	84.2016	107.276	84.4256	79.8011	61.3034
LRIG1	ENSBTAG00000010360	102.076	88.4129	106.309	45.8992	53.7875	45.0039	52.3574	79.0912	56.8054	66.5595	93.2231	81.2486	56.8188	49.852	52.1451	105.748	65.8592	81.2731	26.6782	24.3719	22.4255	41.3789	27.4103	28.732	22.4646	30.18	24.9241	21.1554	19.587	35.4516	33.1805	28.191	19.8357	19.8137	27.7761	41.3385
LRMP	ENSBTAG00000019711	11.495	7.44907	6.65383	14.1354	19.4987	5.414	11.7681	9.61563	12.3386	25.0547	18.8157	17.6273	9.37415	76.8802	14.455	19.0073	25.8271	38.9782	322.941	405.91	303.112	175.373	290.011	214.096	344.225	430.17	303.547	349.477	366.368	298.041	324.488	349.148	435.42	346.836	329.66	280.674
LRP3	ENSBTAG00000047062	6.89702	8.19723	7.56809	6.8767	4.65309	4.94028	5.14413	7.44947	6.67598	6.70656	7.51405	5.98149	3.97923	8.28865	5.99615	8.62187	8.30158	6.44373	23.8749	23.1209	23.9573	16.949	22.0262	13.9962	19.1159	42.2825	31.3561	35.5131	40.9049	18.9862	20.8356	31.2153	44.7975	30.687	27.2092	18.1676
LRRK2	ENSBTAG00000016260	19.3824	13.9873	15.6441	9.44181	17.7815	6.69983	21.5279	16.1141	10.312	27.2059	19.4877	23.8806	11.8612	29.3106	11.8852	24.5593	14.251	21.3527	188.149	224.48	229.095	142.449	207.209	222.801	256.692	258.795	265.979	241.54	163.255	175.756	194.95	225.936	252.218	228.244	232.601	186.679
LTB	ENSBTAG00000020674	10.2925	6.47321	5.38401	24.7234	33.8457	14.6178	17.476	17.9104	21.3393	36.0003	24.8025	22.7478	23.4545	73.6369	30.6232	36.1204	33.1141	33.3242	210.015	202.179	151.954	100.058	92.673	143.034	192.368	211.793	177.758	220.575	262.739	178.974	162.272	161.492	190.928	178.275	144.864	127.902
LTBP2	ENSBTAG00000021957	9.16065	13.1416	8.43157	8.18654	11.0234	4.26353	27.4471	17.0651	4.82817	6.89637	41.4189	16.585	6.08363	15.9767	8.673	28.6089	10.8382	22.8057	62.7474	53.1868	62.1909	57.1201	69.26	59.7398	63.3009	55.8692	47.1438	75.092	62.5872	57.8168	53.1782	72.0538	53.6381	101.726	64.244	64.6066
LY86	ENSBTAG00000031444	6.33111	3.5131	5.18084	8.67774	12.0205	4.39888	9.65406	9.29863	11.3849	17.5256	9.6522	6.47995	7.57584	18.2591	6.10322	8.22996	12.5446	6.5069	50.6465	68.4138	49.6302	43.8336	52.2917	55.9278	58.7894	73.1095	62.7122	79.4121	75.1138	43.8184	51.1114	56.0271	62.8502	64.7086	56.7488	35.8008
LYL1	ENSBTAG00000019329	1.8392	1.52885	2.48884	3.27462	1.93879	1.42118	2.2902	2.90582	2.32467	2.40424	4.45956	2.90012	2.29571	6.96727	1.82026	4.76815	2.25988	3.41138	19.7633	13.8035	17.9526	11.0266	14.1131	12.3462	16.4648	20.1708	20.027	25.1577	27.2851	15.0173	12.3449	16.3675	20.7272	14.3045	15.5571	10.8811
MAOB	ENSBTAG00000001288	131.68	157.406	154.308	66.693	108.628	89.331	100.029	92.9334	82.198	91.5509	85.5258	66.748	84.5204	85.5293	96.795	47.4203	65.6747	74.166	34.9012	45.1203	42.7065	18.5465	12.2368	14.1669	10.3254	10.8085	9.35566	8.89415	7.88034	16.5727	12.5125	14.9885	6.01757	21.3601	11.5261	17.0503
MCM2	ENSBTAG00000014380	59.2436	67.6922	62.9828	68.3849	76.2221	79.2474	53.6611	91.4541	84.2247	80.2889	85.7701	90.1755	58.4258	94.4185	72.275	79.2297	76.0978	100.667	330.51	343.32	347.105	243.754	340.263	300.349	400.503	507.428	385.921	427.11	491.906	321.854	326.331	376.422	504.139	371.241	351.074	275.234
MDFI	ENSBTAG00000019343	1.69773	1.26862	1.01585	1.74646	1.828	1.55653	1.55029	1.69066	2.50349	2.59405	3.17667	1.9032	1.26264	1.80188	1.82026	9.01377	2.49047	2.08474	19.6232	15.3996	13.7862	8.18227	10.5236	9.21699	9.30212	10.466	11.4753	13.3412	17.8105	7.45504	8.49064	10.3081	12.0351	8.02213	9.88853	7.28646
MGST1	ENSBTAG00000008541	313.726	400.623	474.91	339.523	415.344	394.139	263.549	212.495	364.377	287.686	277.47	324.36	514.048	287.46	356.343	187.983	272.615	247.831	104.797	143.6	172.664	119.5	73.91	84.2615	69.6264	46.3167	76.7457	47.7743	52.9304	67.3099	95.408	54.9773	33.8767	57.1697	52.9698	71.8931
MME	ENSBTAG00000002075	422.734	439.202	494.974	15.1724	38.665	15.5653	19.8719	16.2726	22.7699	49.6665	36.043	37.0671	17.9448	30.2716	66.1718	20.7055	41.6463	29.1231	21.0716	28.0816	14.8891	4.1301	6.68942	5.97398	13.9532	13.5867	7.30911	4.89178	12.8454	6.65054	8.43478	8.12705	7.94914	4.49432	9.06974	6.995
MPZL2	ENSBTAG00000033510	154.988	153.926	149.686	45.6263	46.9741	50.4856	53.5554	42.9533	40.652	36.5697	30.606	35.8889	52.2657	20.5414	31.2656	21.6853	28.1793	36.3565	9.53126	15.5721	33.5157	5.57174	3.09998	5.86019	4.372	4.79532	3.14292	3.11295	2.82417	5.04154	5.69766	4.44596	2.30302	3.18952	3.96801	4.3233
MSH2	ENSBTAG00000002742	30.5945	34.7406	31.2374	31.5455	35.3413	39.0485	26.3196	35.9265	30.7572	37.5821	29.0788	43.8189	29.8825	57.7803	37.4759	40.3007	31.7305	40.905	220.247	218.355	192.455	123.669	156.141	170.287	193.019	228.843	210.429	211.3	216.186	152.158	171.88	178.764	237.434	182.189	164.893	126.542
MTHFR	ENSBTAG00000020698	60.9413	76.8978	53.7893	92.1259	158.87	81.3454	110.387	118.822	126.128	128.753	108.801	97.9242	103.651	69.0721	82.8754	61.1369	60.9705	102.594	22.847	21.4818	23.4058	20.5726	15.4183	19.6288	17.4415	21.0461	18.8575	20.4565	17.7649	18.5571	20.1653	20.4797	17.7556	19.4754	18.3914	22.2966
MYO1E	ENSBTAG00000021538	17.3663	18.704	16.66	18.6653	27.6416	16.7157	23.2191	31.7527	20.0279	16.8297	24.9247	29.7715	18.9013	30.9923	28.5888	46.0486	30.762	31.1763	93.3035	118.236	130.57	96.5119	138.275	113.506	119.207	142.337	128.275	125.28	96.1128	116.492	105.183	133.521	172.355	119.317	131.448	106.965
NEIL3	ENSBTAG00000005825	2.26364	2.21195	2.33646	3.71123	2.60352	4.12818	3.03011	3.69832	2.38428	4.5554	2.81013	4.57675	2.9079	4.56476	4.06882	1.76356	2.0754	6.15944	26.3511	27.909	25.7954	15.4684	21.6998	22.6442	25.8599	33.7194	26.8244	28.3342	28.3783	21.0243	23.9637	23.8462	37.7398	19.5721	19.84	14.2329
NFATC1	ENSBTAG00000000656	9.12528	6.27803	6.19669	9.0052	7.64436	7.3089	12.508	12.4686	7.57009	11.5783	15.639	11.102	7.99672	11.8924	9.31545	11.1692	11.8528	10.6132	61.1589	62.8061	64.2742	59.0682	64.6916	62.4707	78.1843	97.1622	84.1279	92.4356	69.7387	59.9621	57.2559	82.0005	109.728	78.1432	75.8961	60.2347
NFKBID	ENSBTAG00000007334	5.87131	7.7093	2.53963	9.16893	11.4112	8.6624	8.56181	10.4081	11.1465	14.3622	15.5168	8.51909	10.4455	11.4119	6.63859	9.73226	12.4985	12.0662	49.8989	52.9711	43.0741	40.3659	48.7839	29.0733	42.4177	61.0071	42.6121	62.5767	58.0777	36.5779	41.1684	46.8392	66.7133	35.4713	49.6946	31.4775
NUSAP1	ENSBTAG00000010774	16.1991	18.704	14.4759	20.4118	23.764	22.8742	16.278	22.7711	19.7299	23.1566	20.9538	23.6088	12.6264	28.2295	20.9865	22.9263	21.1229	25.6801	135.54	137.345	144.785	75.2769	135.012	131.598	149.997	162.013	161.385	155.648	166.854	111.236	119.707	131.864	183.35	127.387	118.284	94.4325
PARP1	ENSBTAG00000000837	136.773	140.394	140.746	110.191	126.52	112.476	125.468	154.061	123.148	163.109	153.763	145.323	108.931	209.258	138.233	167.865	157.776	174.676	892.901	1055.76	1139.29	748.951	1124.8	898.657	1254.11	1501.96	1163.61	1226.57	1201.05	942.392	888.724	1181.03	1654.39	1097.53	1121.94	846.25
PCSK5	ENSBTAG00000008101	259.222	257.074	276.312	133.222	160.365	208.913	229.583	180.742	102.286	111.354	147.043	135.58	195.977	106.431	112.107	73.3512	93.7618	145.963	26.211	33.3873	50.6105	52.4834	37.6076	48.4176	49.5338	40.9885	29.3826	21.0918	8.79136	45.6956	45.8606	40.5564	23.1788	11.26	59.5201	64.2666
PDCD4	ENSBTAG00000019434	734.267	667.521	694.284	367.467	208.17	200.318	219.753	184.863	240.931	286.168	216.441	194.534	205.083	181.509	222.286	180.471	192.274	193.28	97.1814	77.9038	122.482	112.292	72.7679	96.9491	91.998	63.8995	82.2275	95.4851	67.5523	81.9518	115.461	89.2807	54.6039	81.961	87.2962	129.262
PDGFD	ENSBTAG00000034827	8.27642	8.19723	8.58394	3.38377	4.5423	3.18073	7.04676	6.8683	4.11288	5.63098	8.36931	5.61897	4.40011	5.76602	3.85467	14.631	4.05855	4.73803	31.8176	36.6657	43.9319	19.5206	31.8156	32.8853	36.6504	34.9754	35.9608	21.8542	30.5648	21.507	21.3383	33.0749	32.168	34.7464	33.6966	27.6885
PKP2	ENSBTAG00000002651	78.3784	94.3982	81.1665	58.3974	78.2162	90.4815	62.2229	84.6386	60.4415	50.2992	56.1416	83.0611	66.6139	63.4262	64.4586	53.8867	63.1843	71.7022	43.5915	44.7752	33.0868	50.1846	36.7918	46.4263	34.6039	27.0212	28.1401	24.586	21.819	43.8721	45.0227	27.864	16.9384	22.8099	28.8468	38.8611
PKP4	ENSBTAG00000013773	159.728	149.599	158.93	78.0996	87.7994	88.1129	87.556	97.5299	77.4295	78.8338	87.5417	99.5102	90.7571	73.5167	91.1201	84.7817	79.234	96.6243	42.5169	39.0382	57.5955	57.7045	51.7207	53.8227	44.5572	41.1788	36.8379	31.0025	21.5001	49.1818	44.8551	34.6702	23.6245	34.0215	36.2789	40.7556
PLA2G7	ENSBTAG00000019315	73.3559	69.3186	75.5285	66.9659	54.6738	74.9162	51.6527	55.1049	62.7065	51.6912	53.1482	67.8808	62.8259	53.9363	50.1107	44.1544	44.2751	58.5305	21.3519	22.517	29.9007	35.1448	25.6972	30.325	26.2785	15.8322	16.2262	18.7412	17.856	25.3149	30.5551	23.7191	9.1378	19.2338	29.0358	33.4691
PLXNA3	ENSBTAG00000008552	10.1156	8.48998	5.63797	11.8978	15.2887	9.13613	11.9443	17.3821	21.6373	17.2093	25.841	15.0897	10.7133	15.9767	10.7074	26.5188	19.4626	22.5215	41.2087	41.6695	34.4348	43.444	37.3629	30.0406	38.6503	63.0241	38.6652	55.8426	46.9632	40.1177	40.945	45.0543	58.5413	31.3153	49.4427	36.9181
POU2F2	ENSBTAG00000008556	4.24432	2.21195	2.0825	4.31158	4.15455	1.21815	2.92441	4.12098	2.26507	5.06156	3.72648	4.35017	3.13747	13.0937	2.99808	3.00459	4.65811	7.99148	83.0247	98.6522	102.14	71.3416	95.6098	90.4631	113.858	141.69	119.431	140.019	115.563	85.5988	81.4431	111.229	154.823	97.2804	118.473	70.3386
PRKCB	ENSBTAG00000020921	17.048	13.0115	14.5775	13.6442	16.3966	11.5048	22.1268	23.4051	8.76223	21.5116	20.2818	25.9651	14.3865	29.7911	14.9904	24.9512	14.2972	23.4375	98.9569	117.114	137.433	89.1868	121.715	126.079	147.904	146.98	155.245	129.791	100.805	108.554	120.936	148.836	163.589	150.681	153.934	123.141
PVRL3	ENSBTAG00000013769	57.4398	43.9788	63.6431	49.9925	49.9653	59.9601	58.8404	62.0261	40.2943	43.2763	38.2422	64.8901	53.3753	34.3559	41.2235	34.3568	34.8666	48.3595	14.8108	18.9799	16.237	34.8331	45.7655	41.8747	16.6508	13.739	16.5186	11.4353	7.47038	29.0693	31.7282	19.052	8.98921	18.0256	19.3992	25.7941
RAB27A	ENSBTAG00000012408	3.53693	3.64321	2.94597	2.838	3.656	3.58678	3.91095	4.27948	3.87445	6.07387	6.84206	6.29869	5.47144	9.85028	8.35178	8.7525	5.90335	5.21184	28.3134	35.7598	39.9492	26.456	39.4839	34.2508	39.7666	43.0817	46.4128	42.6284	42.6358	30.0347	32.8454	40.744	58.0213	37.356	36.153	27.4457
RASGRP2	ENSBTAG00000001029	7.10923	3.77333	3.14914	15.0632	15.7873	8.52705	6.48302	12.2573	9.4179	17.5889	17.1662	10.4676	11.8229	35.7974	15.5257	19.2032	17.5256	18.3836	77.1845	88.3427	67.3377	58.8344	60.7759	52.5141	85.533	76.687	63.1507	87.6074	95.4296	67.7926	59.7696	71.3955	78.0799	67.4632	68.275	67.7641
RCC2	ENSBTAG00000008579	63.2757	60.9587	58.3607	71.4412	66.9159	69.2992	56.8321	74.2833	74.7471	82.9463	90.2908	78.6656	59.1911	102.227	72.7033	102.156	84.3994	81.431	230.806	208.606	225.603	173.464	234.782	213.868	260.273	287.11	248.583	282.135	311.797	236.63	225.672	254.833	335.201	249.073	232.916	198.143
RNF128	ENSBTAG00000022920	372.05	316.894	433.261	225.621	160.033	178.865	183.533	138.053	168.211	121.477	103.425	127.65	148.035	125.411	142.301	69.6934	133.702	135.413	64.9901	71.3902	188.595	30.664	40.5444	43.866	50.6966	43.5004	46.7052	41.5484	29.6538	33.3063	56.1388	42.769	43.7574	32.3301	42.7033	48.2849
RORC	ENSBTAG00000017405	63.9123	69.3511	54.8052	62.3815	69.5748	44.3271	61.7296	48.0781	79.3965	66.5595	60.9066	50.7973	63.5146	47.93	57.1776	42.0643	59.0796	54.2031	20.324	11.7761	14.4602	11.4162	10.3604	6.94119	17.2554	17.3545	10.9637	12.7695	13.4376	13.6765	18.9364	12.6296	12.4066	5.02591	13.5416	15.5444
SASH3	ENSBTAG00000002041	25.6427	19.6148	20.9773	47.4274	50.907	27.4084	33.0493	28.5299	40.95	74.2784	55.8361	57.8211	37.994	105.23	43.365	53.5601	55.9896	46.3696	228.61	238.974	209.55	169.88	202.559	189.802	229.623	257.349	242.005	286.773	272.168	231.16	210.255	237.318	285.649	236.459	214.335	208.83
SCRN1	ENSBTAG00000016223	8.02883	6.50574	8.07602	2.94716	5.59479	4.66958	5.91928	9.29863	5.42423	4.49213	8.85803	7.6128	5.58623	5.04527	8.78008	14.3045	8.02486	9.38131	52.749	66.3864	51.7134	36.3137	55.147	45.5729	52.0454	68.3903	78.8653	57.6849	60.8107	32.9845	46.6426	63.399	105.568	41.3188	65.0628	37.6467
SEC23A	ENSBTAG00000003708	289.215	226.269	285.302	253.837	265.891	320.035	282.892	210.17	193.782	205.183	202.391	270.481	372.976	212.982	199.265	125.54	186.232	200.924	107.881	105.252	110.167	109.292	83.6178	100.42	92.091	83.9561	84.0548	79.4756	60.2186	95.4674	107.138	97.0309	75.6283	90.4664	98.8223	119.206
SEC24D	ENSBTAG00000003619	233.119	240.192	251.017	157.455	216.978	263.73	315.378	258.407	156.707	135.713	188.768	290.283	247.325	218.148	186.63	161.464	182.358	207.937	81.2026	77.6881	75.9771	123.825	98.3835	133.077	85.347	68.5045	75.1377	61.4332	48.3297	99.2753	96.6369	90.5773	63.296	94.1392	90.5084	110.366
2006-09-01	ENSBTAG00000004291	30.17	23.5182	28.3422	28.2709	33.7903	27.273	36.3965	47.9725	31.9493	48.0215	48.9941	37.2937	28.0842	58.6212	31.9081	47.5509	38.2795	45.422	176.141	192.43	197.234	153.827	206.964	203.741	257.576	273.523	239.812	235.187	229.168	176.776	193.05	224.759	277.328	219.062	223.09	175.555
SH3KBP1	ENSBTAG00000003727	9.58508	8.06711	9.549	10.7517	10.2479	6.83518	12.3671	13.6309	9.83515	16.197	15.8223	13.0958	10.5985	21.7427	10.2791	13.8472	11.53	11.0554	135.213	151.666	142.457	94.6806	117.31	116.18	147.16	153.716	154.295	173.436	148.588	122.284	116.411	146.252	201.997	145.123	134.597	99.2902
SIGLEC10	ENSBTAG00000008852	7.17997	2.21195	2.33646	8.45943	8.58606	2.9777	2.67777	3.38132	3.33799	9.17407	4.15411	5.0752	4.47663	25.9471	3.53345	7.77274	10.7459	15.1301	531.928	595.494	509.598	385.307	556.364	368.509	495.757	735.51	565.36	739.549	686.82	444.299	461.232	558.117	801.749	494.714	553.254	378.75
SLC11A2	ENSBTAG00000032902	36.006	41.7018	28.5962	16.9189	22.3792	18.543	18.6034	19.8124	12.6963	22.9668	22.1756	22.1587	15.343	15.9767	10.7074	17.8969	16.2803	21.8897	8.64354	16.6074	16.1145	5.92241	4.24207	5.06366	4.41851	8.82947	2.77746	8.5765	5.46613	8.6886	6.42384	5.80484	2.00586	4.49432	4.84979	7.86938
SMAD9	ENSBTAG00000007589	24.5109	23.876	25.3963	10.7517	13.7931	17.1218	18.7796	16.1141	11.981	17.3358	24.8025	17.1288	16.6822	6.12639	9.42252	17.8316	10.5153	15.6987	4.95252	4.48615	6.49481	7.63679	3.91576	3.98265	4.51153	5.97511	3.58146	3.81178	2.36866	4.39793	4.07774	4.42919	1.93157	3.47948	4.03099	4.27472
SMAGP	ENSBTAG00000001983	4.31506	4.13114	4.26658	4.9665	5.26242	4.3312	3.10057	4.22665	6.31834	6.13714	8.18604	8.47378	3.25226	18.9798	4.81833	15.9374	10.1464	7.58085	58.8695	60.6925	51.836	42.7816	55.6364	56.4967	54.8825	65.8024	52.7718	62.3226	72.153	49.7717	46.7544	54.5419	60.1757	59.4894	52.9698	41.5328
SMOC2	ENSBTAG00000013176	116.507	107.182	83.2998	176.556	135.327	144.689	140.407	174.138	213.035	178.546	137.025	112.289	137.551	116.041	213.292	76.2904	209.615	233.174	19.8101	19.1956	14.8278	33.859	29.0419	33.7387	20.7437	20.4372	19.223	20.8377	17.7649	20.4343	27.2036	25.9094	17.3841	23.4381	22.6743	36.1408
SORL1	ENSBTAG00000014611	68.0506	53.7048	47.999	90.1611	94.5575	89.9401	132.056	107.885	74.8664	110.658	148.448	133.315	86.9309	141.147	83.4107	254.345	97.6819	111.944	918.178	1032.76	894.998	885.789	1159.88	1052.33	1179.42	1406.93	1291.37	1375.23	1009.37	930.86	1033.46	1265.18	1601.05	1147.84	1374.25	933.59
ST3GAL6	ENSBTAG00000004471	16.7297	14.7355	11.4791	12.2798	21.936	10.2866	19.59	18.1218	15.5574	21.7647	21.9923	17.1741	11.7464	23.7848	17.7743	35.5325	17.71	19.8997	65.3171	69.8804	54.5319	32.5343	40.9523	38.5179	60.9754	65.7643	52.3332	59.019	57.7588	47.8946	50.9997	55.7124	62.9988	52.1921	54.9853	48.6736
SYVN1	ENSBTAG00000005076	42.7615	43.8812	31.5422	43.0066	49.7438	66.3892	46.861	67.7849	50.0103	61.9408	67.6265	57.4585	53.6814	69.3123	53.1088	64.2721	67.1045	69.9334	176.468	190.575	191.413	177.088	185.591	181.78	208.647	300.506	190.256	244.843	196.462	179.833	172.941	202.065	256.676	189.438	205.518	152.627
TBXA2R	ENSBTAG00000014944	3.1125	2.56977	1.77774	3.05631	2.93588	2.707	3.66431	3.43415	4.05327	4.93502	5.25373	2.8548	2.98442	9.73016	4.06882	6.13981	3.50511	5.14866	15.0912	27.564	21.1388	20.144	31.1629	17.9788	27.5808	26.2601	17.2495	24.5224	27.4218	14.5346	14.1883	21.728	20.8758	17.8806	20.5959	23.5596
TCF3	ENSBTAG00000008695	38.4464	39.3922	38.9071	29.8536	32.1839	26.1902	30.9353	38.1455	28.6113	41.8211	45.8174	42.3689	33.2113	58.3809	34.2637	47.6815	39.5709	46.3696	332.286	332.363	347.901	239.585	331.371	316.962	377.992	504.307	409.895	453.919	416.838	305.549	288.57	375.121	540.542	324.896	376.457	254.589
TICAM1	ENSBTAG00000019966	52.1344	60.2756	59.1733	70.3497	44.8691	64.4266	66.5566	52.9388	43.8111	38.6576	38.9753	49.3473	52.8013	39.1609	33.9425	20.7709	38.9252	45.2956	14.2502	12.4663	21.5064	17.0269	13.2157	13.7686	11.5811	15.5657	10.0866	6.98826	10.7956	14.2665	11.7305	12.8938	11.3665	9.61689	10.7073	15.8845
TIMD4	ENSBTAG00000013185	35.9706	16.3945	28.8502	65.4924	49.9099	38.3717	61.0602	33.549	41.9633	70.2924	46.245	45.6315	42.2411	95.9802	38.1184	41.5417	42.3381	43.2109	340.228	301.996	325.66	193.803	261.866	230.311	278.645	343.131	367.502	429.524	412.693	192.168	254.887	312.01	340.773	333.933	292.058	277.274
TLR2	ENSBTAG00000008008	3.07713	2.11436	2.13329	1.14612	3.04667	2.9777	3.91095	4.17382	5.72227	4.17578	9.77438	4.89395	3.21399	4.92514	6.31737	19.2032	5.16543	3.94836	22.3798	24.3719	17.8301	16.0918	15.092	16.9547	16.6508	15.4516	16.7379	15.7554	21.6823	23.116	23.0141	22.3352	13.2238	33.0067	19.7771	19.3334
TLR4	ENSBTAG00000006240	7.46292	7.83941	7.41571	7.36789	5.53939	7.10588	9.97116	8.6118	6.97402	10.0598	16.1277	8.11126	6.35146	7.0874	8.45885	34.4875	7.56366	9.03385	37.3308	34.3363	31.0035	29.0665	36.6287	37.6076	31.9063	27.1735	26.459	27.1907	29.5627	34.8617	32.8454	30.8786	22.3616	45.9098	24.186	27.0571
TNFAIP8	ENSBTAG00000014551	14.8551	15.9065	17.1171	21.8308	23.487	18.3399	19.1672	16.3254	18.8954	34.292	20.5262	15.3616	19.2074	32.4339	18.4167	27.6945	19.8777	16.7095	84.2862	90.5858	73.9551	55.7953	66.8942	73.8497	82.5098	78.9324	80.3271	97.6451	94.7463	74.4431	75.1868	87.0497	99.6986	101.678	69.4717	73.3504
TNFSF8	ENSBTAG00000025782	4.8456	5.17206	5.94273	1.69189	3.54521	2.63933	4.19282	4.01532	3.33799	6.64329	4.39847	4.98457	3.29052	11.1717	2.67685	5.68259	2.85943	4.76962	55.926	71.002	66.7863	37.9502	58.3285	56.6674	65.766	79.313	76.0878	77.3156	60.3552	52.5071	59.8255	69.6843	88.5549	72.1508	65.5036	48.5278
TRIM31	ENSBTAG00000004490	39.7551	39.6525	29.9676	132.731	85.0297	118.364	122.402	64.9319	49.8314	72.8232	75.9958	98.468	183.236	62.7054	79.0207	35.8591	62.4463	58.4358	21.0716	14.5369	14.3989	37.9112	30.3471	34.4784	37.255	27.1735	14.1066	29.3507	14.9408	64.95	37.9844	24.3625	15.6011	7.92547	39.8061	30.1174
VAV1	ENSBTAG00000039160	16.5882	13.3693	12.3426	20.5209	29.6912	15.9713	24.6284	21.9786	20.3856	39.1005	34.0881	28.1855	25.0615	53.5759	32.1222	27.3679	31.5921	23.9429	144.137	144.074	148.217	117.006	125.223	139.165	169.113	198.511	178.415	197.132	178.287	151.246	152.608	169.01	206.752	169.335	166.593	129.359
VCAM1	ENSBTAG00000037539	27.871	30.8047	36.1643	42.1334	42.3764	30.3184	43.0205	37.1417	50.2487	45.4275	75.6903	52.338	48.0951	146.433	49.8965	115.35	50.2707	62.3525	450.118	346.21	332.461	231.091	323.132	292.213	390.224	264.998	309.541	324.764	367.279	327.807	276.616	395.738	373.535	584.31	306.67	314.435
ZFPM1	ENSBTAG00000015766	74.2402	80.2808	65.4208	45.0806	57.6097	61.1105	52.4631	58.2749	78.6216	80.4788	78.6226	61.2649	54.4466	39.8816	54.6078	29.9806	79.7413	63.8055	11.9141	11.8193	28.1238	10.9097	4.48681	4.32402	7.72076	11.5316	5.7742	6.03532	5.23838	5.52424	6.75899	6.14144	4.60604	3.43115	5.29068	7.23788
ZFYVE9	ENSBTAG00000014289	49.2341	56.9902	55.6686	44.7531	42.7641	66.3892	52.0051	47.6555	35.0489	37.3923	35.5543	48.8035	37.8027	25.827	33.3	37.3614	30.2547	38.2833	20.3707	16.9525	17.4625	17.2997	17.0499	19.2874	15.2555	12.3689	14.5451	11.753	8.3814	16.0364	15.1379	13.0184	8.09772	12.1782	12.156	15.6416
A2M	ENSBTAG00000018137	375.198	262.344	383.128	290.459	264.617	293.1	501.624	513.379	454.444	445.733	757.392	487.401	435.19	586.572	502.392	965.126	528.811	503.021	252.859	237.594	377.68	1169.56	901.114	820.369	896.353	520.292	645.541	654.864	476.875	861.405	780.915	714.416	516.917	577.593	742.837	1016.32
AAAS	ENSBTAG00000020179	19.2763	19.0618	20.4186	21.8854	19.0555	22.4681	14.3754	21.5031	26.3463	26.3201	24.0083	24.3791	20.5083	31.3527	24.9483	29.1315	28.456	28.7125	64.5229	61.7709	55.0221	48.5482	51.8838	53.5951	62.9289	75.0505	63.8816	63.2755	79.6689	57.8704	54.3513	63.4254	82.0916	63.7421	56.7488	47.1191
AACS	ENSBTAG00000005678	8.45327	17.533	11.8855	12.9893	15.0118	22.2651	13.2127	27.0506	23.1275	18.9808	22.1756	22.2946	14.6925	26.4276	28.2676	31.9401	15.5424	25.3011	32.0512	33.7755	29.9007	29.8848	29.8577	37.4938	37.2085	42.0922	34.7183	32.2731	43.8657	33.8963	35.5266	35.2253	44.2775	34.2149	31.3032	27.1056
AAMDC	ENSBTAG00000017298	24.6878	29.4059	28.393	30.5085	33.0148	21.656	20.7879	22.5069	32.605	26.3201	25.4134	23.6088	30.0738	23.3043	31.4798	21.9466	25.0892	28.6177	21.5855	21.1798	16.1758	13.9878	9.38151	10.7532	11.5811	12.2166	14.2528	13.2142	21.3179	11.7457	15.2496	13.3402	12.6295	12.2748	11.7781	12.6784
AATF	ENSBTAG00000021927	47.1827	51.4929	53.2814	42.3517	45.5338	40.0636	34.2825	37.5643	49.7122	41.1884	35.6154	36.9765	36.6166	47.4495	43.5792	30.1765	35.6046	41.6315	51.067	57.1984	52.9389	46.7948	44.7049	49.8969	48.6036	47.877	48.6056	53.9367	55.0713	45.8029	49.7149	49.1745	47.472	57.7496	42.6404	44.836
AATK	ENSBTAG00000019049	6.82628	3.25287	4.67292	3.38377	4.09915	1.8949	4.58039	5.28331	3.93406	2.72059	7.75841	5.30177	2.44876	3.00313	4.06882	4.31093	4.01243	5.49612	5.32629	6.341	4.41157	4.01321	4.8947	2.73096	4.23247	5.93706	2.85055	4.63766	4.69176	3.0571	4.02188	6.02137	3.3431	3.09287	5.73157	7.91795
ABCA1	ENSBTAG00000020661	44.8837	31.0324	39.8214	7.14958	10.5248	15.1592	26.1787	28.6884	10.7293	22.2709	31.8278	26.7354	47.7508	18.9798	10.3862	24.4939	13.9282	23.0584	79.4739	149.51	137.617	215.778	189.262	194.524	135.067	145.915	181.193	130.808	59.6719	114.078	141.213	176.206	169.012	167.74	207.218	156.853
ABCA5	ENSBTAG00000002747	42.7969	37.5381	27.174	17.5192	20.4958	12.3169	21.3869	32.5452	19.1338	26.3834	23.3974	23.6994	19.5901	18.2591	21.629	23.5142	27.8564	28.902	20.2306	23.1641	20.281	27.508	23.2498	19.9133	16.3717	21.5409	16.811	14.2942	10.0212	24.725	20.1653	22.956	21.0244	14.7394	25.6346	26.4256
ABCA7	ENSBTAG00000020766	12.3085	13.1741	9.549	23.4135	32.0731	12.0462	28.4689	25.8354	19.1338	40.3659	44.901	26.5542	20.2405	24.5056	19.4875	27.3026	30.5775	21.8897	25.1831	19.8857	25.6729	35.7293	24.7182	23.7821	30.5575	34.5187	26.9706	36.5931	26.8752	37.7579	34.8004	36.1649	29.4935	29.9138	37.7276	43.5245
ABI1	ENSBTAG00000005136	54.9993	48.5653	57.4464	36.6211	35.009	44.5302	45.3459	43.0061	31.5321	36.6963	41.9076	45.7221	40.0984	36.8785	34.1566	44.6116	30.762	39.6731	80.0345	89.2485	103.549	76.9913	101.076	100.932	105.533	105.992	105.251	93.325	80.5799	92.3566	91.8888	95.8148	105.196	96.3622	96.8698	80.8311
ABL1	ENSBTAG00000017976	85.0986	86.4938	86.3474	38.8042	51.5718	52.3805	59.7565	97.1073	35.645	49.0338	86.1978	66.9292	46.9473	38.1999	41.9731	77.4662	47.9186	71.5127	45.6005	44.689	57.8406	67.5232	86.7178	64.4051	47.7199	60.8548	44.6587	35.9578	37.3975	61.0348	55.9712	58.1942	41.4544	62.7272	62.4174	62.1778
ABO	ENSBTAG00000012525	54.2565	58.7143	47.1863	59.9801	48.0819	56.7793	85.8648	51.0368	55.4345	50.9319	78.5615	57.9117	79.0872	47.93	55.5715	109.733	79.6952	50.5706	24.529	31.8344	18.3203	59.341	39.7287	35.3887	33.8132	19.7521	17.8342	19.6942	12.481	45.4811	34.2977	31.2932	15.1554	31.8469	44.7818	29.3887
ABR	ENSBTAG00000008424	156.934	131.904	127.185	115.812	123.972	122.627	140.336	158.763	135.248	147.544	163.354	138.752	113.676	126.492	131.701	164.534	127.337	134.434	235.665	243.546	235.958	260.508	263.743	270.365	263.25	326.538	293.607	316.695	267.385	250.95	260.64	304.05	315.737	300.975	318.7	276.788
ACE	ENSBTAG00000024950	470.058	607.993	487.659	48.246	39.1081	35.191	64.2312	61.6034	56.5074	36.2534	57.119	32.581	48.4012	35.7974	38.2255	74.9188	30.3008	45.422	61.8597	84.9781	205.996	38.106	34.2629	25.1476	94.091	117.333	60.8849	34.306	23.7777	38.9914	68.5396	58.0948	49.775	14.7394	77.1557	86.7089
ACHE	ENSBTAG00000001139	7.46292	7.96953	5.23163	8.56858	5.26242	20.3025	4.72133	23.4051	8.28537	7.59234	30.2395	7.02372	2.02788	12.9735	5.03248	76.9436	8.30158	19.0153	11.7272	14.1055	10.2324	9.93562	5.22101	7.79462	7.86029	12.9397	8.04002	10.9271	12.0255	7.8841	7.93204	8.78018	7.50339	8.31208	7.87303	7.43219
ACIN1	ENSBTAG00000011571	263.289	287.521	194.18	274.468	307.99	246.811	264.113	270.77	286.59	338.049	318.4	253.216	234.086	281.213	238.882	288.31	266.573	306.867	350.507	325.548	309.239	380.632	335.45	338.013	361.806	418.677	347.475	399.474	375.523	355.696	352.808	365.63	392.48	345	382.755	338.286
ACP5	ENSBTAG00000004826	194.39	153.731	178.13	125.527	150.893	105.438	95.0256	134.936	200.995	254.66	126.089	102.863	114.212	137.544	165.001	111.235	141.173	107.016	61.5794	46.9321	104.346	76.5627	65.2627	71.8015	59.6266	68.4664	92.241	100.123	60.6741	69.777	114.009	103.829	82.9088	101.388	96.9328	130.088
ACSF2	ENSBTAG00000021301	31.9739	29.2758	29.7644	53.9766	61.2103	43.7181	43.9013	59.5957	68.4884	69.9128	83.5098	60.4946	53.7579	66.1891	75.4872	139.256	77.0202	57.2039	69.2418	61.6415	53.3678	60.7436	49.5181	55.7002	59.3475	66.6016	75.5031	71.5344	77.8924	65.8081	76.0806	71.9167	65.8219	71.4742	72.243	74.1276
ACSF3	ENSBTAG00000015968	30.1347	32.5612	31.7961	28.2163	27.0876	30.4538	22.8315	25.1486	31.9493	24.6118	31.278	28.2308	26.6302	34.1156	28.5888	24.5593	27.7642	29.1547	16.8199	15.9172	25.4891	18.1179	16.3157	19.3443	15.0694	15.9844	15.3491	17.0895	19.2226	20.327	19.2157	17.6701	17.8298	14.4978	16.8168	17.5361
ACSL4	ENSBTAG00000018986	26.9868	26.3482	26.6661	16.1002	17.3383	21.9267	32.8731	32.915	21.6373	24.9914	30.9115	29.1824	21.5032	31.2326	24.1987	32.0707	19.6932	25.5222	48.3571	51.3751	45.7701	61.6788	92.9993	79.9944	76.7425	54.3088	56.6456	55.4614	46.0977	67.578	69.6009	80.7696	70.5022	108.202	72.9988	67.3755
ACTB	ENSBTAG00000015441	881.085	807.199	869.823	901.066	507.076	593.239	452.085	3158.26	465.054	408.404	1088.99	615.821	674.097	1050.38	714.184	2264.02	1267.05	2272.05	967.422	875.447	511.987	1184.25	1483.58	696.452	218.553	891.891	592.696	288.043	675.341	672.616	568.538	649.552	634.074	496.067	654.785	809.283
ACTB	ENSBTAG00000026199	3180.16	3076.43	2735.28	3579.81	3536.79	4354.75	4070.88	5494.06	3790.23	3565.36	3593.55	3283.66	3055.25	4701.59	3706.26	3653.19	3430.26	4311.45	5005.54	5427.81	5538.61	7809.28	7419.14	7546.04	7359.75	6975.2	6598.52	6632.11	6423.16	6464.48	5687.16	7249.59	6621.78	7386.11	7010.65	7975.81
ACTG1	ENSBTAG00000006189	2027.02	2271.28	2062.13	2651.24	2889.62	3349.3	2649.65	3583.51	2782.22	2461.25	2179.93	2730.82	2331.56	3654.93	2663.9	2453.84	2434.07	2991.18	3252.45	3676.53	2988.78	3744.83	3826.27	3801.44	3636.57	3277.37	3147.89	3254.56	3171.09	3632	3154.66	3425.18	3307.59	3558.68	3321.1	3509.35
ACTN1	ENSBTAG00000018255	275.668	252.162	250.966	207.502	208.891	254.729	251.428	590.833	236.878	243.841	364.279	267.944	208.527	267.519	253.337	451.995	285.39	454.883	279.256	206.881	240.308	371.943	421.597	350.928	266.645	293.96	240.616	224.641	248.572	350.333	304.713	325.23	252.664	372.449	303.647	368.161
ACTN4	ENSBTAG00000011215	590.986	539.228	535.811	492.885	485.085	667.682	649.147	675.366	430.541	433.143	519.691	579.479	509.456	450.47	365.337	453.236	412.911	493.419	235.665	222.97	347.84	468.377	443.378	457.948	338.225	344.92	316.192	285.82	229.851	400.266	352.306	358.276	290.849	355.342	375.26	407.653
ACTR1A	ENSBTAG00000021067	189.438	178.192	162.739	171.372	193.436	194.701	158.658	188.35	171.787	173.105	186.08	177.813	180.749	204.213	194.768	205.684	187.108	182.635	241.552	221.547	206.67	210.83	203.946	214.437	205.53	203.877	209.187	185.888	203.841	202.52	203.273	199.315	190.854	198.378	201.172	202.855
ACTR1B	ENSBTAG00000048041	14.3246	16.5246	15.5425	16.3185	15.5103	11.6401	12.2966	17.9104	17.8821	16.0704	18.388	14.0021	14.0804	10.4509	11.2428	18.1582	16.142	17.9414	16.8199	16.7368	13.2347	13.1696	13.2973	14.5651	14.6508	18.6484	14.3989	15.2471	16.945	13.0865	16.3668	15.5148	17.7556	12.1782	14.8643	13.2614
ACTR2	ENSBTAG00000009761	293.777	283.097	303.486	294.934	337.626	330.254	304.878	294.756	271.987	320.586	286.634	306.279	292.741	387.284	305.482	310.518	293.599	291.105	666.627	696.173	599.606	492.923	583.367	609.573	650.544	588.149	661.328	728.749	664.317	628.797	625.961	647.307	692.764	697.828	617.498	577.136
ACTR3	ENSBTAG00000003401	150.107	139.841	153.394	145.12	156.377	149.968	159.785	156.65	127.201	174.371	143.134	156.244	156.567	197.006	153.973	160.484	144.54	158.471	361.02	363.119	334.422	330.759	357.884	381.879	378.55	358.164	406.167	393.693	342.043	371.625	373.141	391.236	404.143	416.571	374.693	365.537
ACVR1	ENSBTAG00000011909	51.8868	52.5663	47.5418	30.7268	32.0731	31.9426	39.6028	43.1118	35.1085	39.2903	39.2808	34.6201	33.7087	33.0345	34.692	46.1792	36.0658	37.0514	43.6382	45.4654	49.2013	39.1191	36.5471	40.9075	40.7898	38.7812	35.7415	38.3719	39.4473	32.0727	40.0512	34.6827	30.6822	29.3822	33.5706	41.0956
ACVR1B	ENSBTAG00000013555	39.8258	38.9043	38.8055	38.2039	25.7028	32.078	42.8091	37.1945	22.4718	29.8632	32.3776	31.8106	33.4408	15.8565	17.7743	28.1517	27.3491	29.5653	15.3715	13.3722	15.7469	17.1438	15.0104	16.1582	16.4182	14.2337	9.8673	10.4824	5.78499	14.7492	13.9649	15.8722	11.0694	14.4012	16.6278	17.3904
ACVR2A	ENSBTAG00000018114	62.7805	61.1864	76.3412	39.4046	44.7029	46.9665	49.574	50.0858	37.8504	39.3536	41.7244	43.2299	40.0219	33.515	44.1145	41.0845	33.1141	41.2841	26.538	31.3168	31.6775	30.5861	17.1315	27.9923	23.8134	19.676	21.0502	18.9318	12.5721	23.0087	29.3262	21.2737	13.0009	12.8547	24.8788	30.3603
ACVRL1	ENSBTAG00000013843	80.0054	71.7257	72.0239	90.7615	61.7088	65.5094	100.205	95.8921	73.257	81.3013	105.197	68.0168	61.6016	68.952	67.4567	100.784	69.6872	69.6491	50.3194	34.8108	51.1007	69.7831	58.8996	56.5536	56.2313	43.3862	47.6554	44.7249	51.3361	56.0469	56.1946	57.3813	35.2139	69.5895	55.6781	65.0438
ADA	ENSBTAG00000005280	15.5625	18.4112	24.6852	1908.5	1081.35	912.733	1243.54	568.59	1753.1	983.461	1181.29	1254.07	2931.97	747.42	1999.07	513.915	2233.13	1196.39	76.8107	64.1433	130.264	56.6135	55.0654	48.3608	67.0683	82.3196	71.7755	79.5391	94.1541	69.7234	69.3216	83.8011	76.9655	102.065	78.2895	73.8847
ADAL	ENSBTAG00000014476	19.6653	17.1751	14.3743	15.0087	13.5161	15.2269	9.40742	8.9288	11.9214	14.6152	13.0732	11.7817	10.1776	11.6522	7.81641	12.8675	10.1925	12.4768	23.3609	20.1445	20.8937	17.4166	18.5999	19.0598	19.86	22.7587	16.811	18.7412	20.9991	14.5883	17.5399	16.4543	15.5268	15.2227	17.3207	13.7471
ADAM10	ENSBTAG00000005481	190.641	146.769	203.424	51.5752	53.1782	65.8478	105.842	71.2719	38.8041	66.686	67.3821	83.0611	77.4802	53.696	45.9348	63.8802	45.8432	60.4573	89.5658	86.1859	135.472	97.6808	129.71	119.536	128.509	97.3906	121.477	107.302	66.0491	102.279	127.806	119.852	105.865	123.231	134.975	111.337
ADAM17	ENSBTAG00000001141	25.9611	23.6809	24.5836	14.3537	20.2188	18.2723	23.7828	24.1976	15.319	21.9545	28.4679	26.0557	20.5466	18.9798	22.9139	28.6742	21.9531	22.5215	36.3496	34.9834	37.3758	45.1973	43.6444	46.8815	41.3014	44.5279	39.5423	42.1837	33.3434	36.3098	47.5923	44.6329	41.0086	52.3371	38.9243	42.2615
ADAM23	ENSBTAG00000019694	6.04815	3.44804	5.23163	4.20243	3.71139	3.18073	7.3991	9.35146	5.84148	8.47811	10.8129	6.9784	5.0123	6.6069	9.42252	17.5703	9.5007	7.86514	13.9698	15.6153	21.8128	14.9619	13.0525	14.8496	17.5345	12.9397	17.688	10.1012	14.9863	12.3357	12.5125	14.5998	10.7722	9.52023	18.0765	16.0302
ADAM8	ENSBTAG00000023832	12.45	10.4742	8.78711	13.3168	11.7435	8.86543	16.278	14.2121	20.0279	17.7154	21.6258	14.5459	14.0038	23.4244	23.3422	17.1784	21.0307	16.5515	40.2275	30.6266	31.0035	41.6517	35.8129	37.8352	60.3708	55.9073	34.3528	50.5696	76.9814	42.0485	42.9559	54.332	54.381	42.4786	69.7866	46.6819
ADAMDEC1	ENSBTAG00000001125	764.826	763.806	744.314	330.627	254.314	498.765	415.019	526.376	382.26	351.272	760.996	372.665	554.95	417.916	420.266	1057.55	436.479	301.055	798.243	518.582	876.616	977.509	690.969	840.51	704.868	424.538	683.694	533.84	420.254	714.128	1051.44	698.732	460.159	318.42	926.814	1085.54
ADAMTS1	ENSBTAG00000000706	59.7034	48.7605	48.8117	25.7603	23.0439	19.9641	29.7373	42.6892	26.3463	24.422	40.136	21.8868	19.2074	14.2949	27.6251	45.2648	24.6741	36.4513	31.584	22.8621	36.0891	26.0664	52.618	39.5989	23.6739	30.6748	25.5819	20.3295	38.8095	25.0468	32.6219	25.7372	19.2414	31.4603	23.6191	24.6282
ADAMTS7	ENSBTAG00000001396	28.543	38.3188	25.5487	24.5596	29.4696	21.1146	37.5945	42.7948	37.4332	29.4203	51.8042	28.2761	18.3657	27.0282	33.9425	41.803	30.1624	29.5337	12.1944	9.53307	14.7665	30.8978	21.7814	21.8477	17.5345	20.5894	12.7909	11.753	12.481	26.7094	22.0086	17.5888	13.9667	11.6466	18.2025	22.5395
ADAR	ENSBTAG00000007519	75.9025	72.4414	71.3635	90.6523	94.2805	111.055	148.017	212.653	67.5347	144.697	149.853	200.017	73.9219	71.9551	44.757	118.877	54.2831	150.764	82.2304	82.6487	96.2581	131.189	178.33	128.014	152.136	144.126	118.627	123.057	84.1329	153.23	137.973	153.145	103.339	170.784	146.564	187.894
ADAT1	ENSBTAG00000015669	5.44687	3.87091	4.21578	5.18481	5.42861	3.2484	5.1089	5.07198	3.4572	4.04925	6.96424	6.16275	4.32359	5.64589	3.64052	4.31093	2.99779	4.99073	10.3722	6.55668	8.02661	7.55886	10.1973	10.5825	13.116	10.1615	6.50511	10.1647	8.65471	8.8495	9.27267	10.3676	9.58354	10.0518	8.31392	9.52097
ADCY6	ENSBTAG00000005464	147.773	152.69	139.934	123.835	129.954	115.86	110.528	143.019	162.131	152.922	186.019	140.293	109.008	119.885	126.455	204.9	153.948	170.443	70.036	65.9551	66.2961	89.5764	57.0233	61.5035	59.3475	64.927	47.4361	46.9484	46.4166	67.578	74.0138	52.0581	33.951	36.9211	61.6616	71.6988
ADD1	ENSBTAG00000021128	180.49	144.98	167.869	84.9218	85.639	108.821	118.421	131.237	91.914	113.632	135.558	96.9273	91.4075	108.233	88.5503	137.885	97.4052	115.608	249.121	311.141	311.445	240.52	289.848	306.664	356.457	445.393	334.977	347.571	307.516	266.182	293.15	320.578	387.502	292.083	347.295	251.431
ADH5	ENSBTAG00000016007	103.42	89.1936	96.3535	90.5978	92.5633	76.8788	77.162	85.3255	99.5436	89.8426	86.8087	86.9128	99.1747	90.5745	107.288	87.2637	85.1835	85.9795	98.2093	90.025	88.354	59.8864	59.1443	60.0811	75.3937	74.708	78.9384	78.3956	86.456	69.6697	72.0587	74.8948	82.6116	81.5744	65.3777	66.0153
ADK	ENSBTAG00000004286	14.1477	16.8499	10.8696	25.7603	25.9244	23.0772	17.0532	24.0919	28.1941	30.1795	33.294	28.548	19.2457	30.3917	24.9483	27.7598	34.8205	36.2933	52.6088	53.7907	45.2799	48.2364	55.6364	49.2711	60.3243	79.4652	48.167	58.3837	67.1879	51.1126	46.3633	54.7477	68.2735	48.8576	52.7808	45.0789
ADK	ENSBTAG00000011072	58.2886	67.6596	81.8268	68.5487	106.024	82.9019	64.196	82.631	72.184	70.1658	63.4723	80.4329	73.501	79.4029	102.898	48.3347	79.5107	73.787	77.7451	78.0332	64.1516	44.8466	40.5444	51.6607	53.8128	49.3232	50.0674	42.6919	48.603	42.5849	49.8825	43.6765	52.3752	42.2853	39.1762	36.8695
ADM	ENSBTAG00000021048	9.72656	7.87194	7.5173	30.5085	17.6153	15.9036	24.2056	18.0689	25.7502	15.6276	21.076	16.6304	23.9519	26.9081	18.9521	27.4985	18.7708	17.7518	35.7422	38.1323	40.807	67.4843	90.7967	55.9847	29.2552	26.6787	28.3593	36.1484	24.8709	101.153	31.0579	35.4761	44.7975	23.3898	42.5144	27.2028
ADORA2A	ENSBTAG00000016944	8.4179	5.7901	6.34907	6.76754	6.70267	4.94028	6.48302	5.07198	4.82817	7.59234	8.85803	6.47995	4.85925	6.72702	5.67493	5.22537	6.82575	7.32816	21.6789	21.4386	22.4255	12.5851	20.8841	13.5979	14.0927	34.1381	18.1997	13.7224	24.3698	17.3236	11.507	17.5345	19.0185	12.6131	19.3992	15.1073
ADORA2A	ENSBTAG00000005676	184.027	216.543	190.32	115.376	115.552	98.9409	93.7924	118.346	123.625	117.681	130.244	97.4711	103.077	98.6229	95.8313	111.758	110.319	114.187	179.879	170.042	194.722	151.645	132.483	121.129	142.462	187.626	155.245	163.271	167.992	153.391	135.738	155.257	165	142.32	154.311	155.396
ADORA2B	ENSBTAG00000007581	14.2892	15.4186	14.0187	13.6988	9.80473	11.4371	10.2883	12.2573	17.4052	14.2989	12.7067	10.1504	12.7795	15.376	14.0267	13.4553	16.2803	15.5723	23.7814	21.5249	21.629	19.7543	26.0235	17.0685	19.4879	18.4201	16.7379	18.2965	20.498	22.0433	16.311	18.0566	15.6754	23.1482	13.2267	16.1759
ADORA3	ENSBTAG00000007642	6.33111	6.73344	5.99352	5.56685	7.75515	2.36863	9.61883	5.28331	10.3716	9.99658	9.77438	8.06595	7.65237	9.36978	8.99423	8.94845	5.94947	3.94836	7.10172	5.78023	6.43354	7.24716	3.67103	7.05498	7.58123	6.3557	8.62475	6.73414	4.87397	5.09517	9.44025	9.8097	6.6119	4.88093	12.2819	11.464
ADRBK1	ENSBTAG00000005832	82.3398	76.9303	72.1254	77.9359	70.7381	72.0062	78.4657	77.559	83.0325	94.7144	94.8114	93.9819	74.6871	108.353	77.0934	103.854	83.2464	80.7361	220.293	219.218	213.9	197.154	214.959	218.761	243.576	275.16	255.6	290.521	260.917	235.075	227.627	254.537	291.295	231.24	271.903	219.711
ADRM1	ENSBTAG00000003058	59.668	64.3417	55.1607	73.3514	79.2133	80.4656	63.7732	85.2198	92.1524	84.0851	85.0982	87.366	75.4523	98.7431	81.0551	79.0338	81.4477	86.5797	103.022	99.9032	89.9471	103.136	84.8415	86.3666	88.7423	100.778	82.2275	98.6615	105.451	97.5054	89.5427	92.8212	91.378	97.4737	89.8786	88.5548
AEBP1	ENSBTAG00000012237	31.4433	26.5759	29.2565	26.8519	28.5279	30.4538	45.9801	51.5651	77.9659	30.3693	70.6199	32.7169	23.6076	30.7521	54.7149	105.879	44.1829	50.6022	27.379	26.1836	34.0059	59.8864	55.2285	51.49	38.5108	41.2549	33.5488	34.306	35.1655	38.6696	28.3766	45.2294	34.0253	57.6047	38.1685	47.1191
AEN	ENSBTAG00000017632	4.56264	2.89505	2.94597	3.00173	4.37612	4.26353	2.57207	5.33614	3.75524	3.92271	4.27629	5.61897	4.40011	5.64589	3.21222	3.7884	4.56587	4.92756	8.22304	6.8155	3.49249	7.59782	9.13677	6.77051	7.0231	6.12735	8.11311	5.40002	6.87822	8.47407	6.42384	7.73765	8.3206	8.55371	4.97576	5.10052
AES	ENSBTAG00000031363	229.052	251.512	210.992	243.304	219.083	201.807	195.16	187.241	206.002	195.692	181.926	202.736	182.892	159.526	189.521	179.23	168.66	163.494	111.432	112.758	106.552	86.3035	74.6442	66.9085	81.3471	83.8419	79.1577	69.3744	75.0227	83.0244	86.1353	77.4313	57.7241	73.1657	76.274	98.5615
AFAP1L2	ENSBTAG00000004895	66.7065	65.1224	63.5923	48.7918	43.4842	40.5373	52.5336	49.5575	36.7179	50.0461	64.6941	52.7459	41.5524	28.8301	35.3345	64.5987	33.6214	41.4104	51.4407	48.9594	51.9585	53.7303	54.2496	53.9934	48.092	52.3298	49.0441	49.9343	42.4536	58.5676	50.5528	49.2505	32.6138	55.2367	52.5919	52.5597
AGAP3	ENSBTAG00000008468	28.154	30.3818	33.7771	16.5368	15.2887	13.0613	14.2697	23.3522	25.7502	18.6645	30.8504	16.8116	16.1465	16.6974	19.3804	29.8499	24.628	21.8581	21.9593	20.6622	32.0452	20.8453	18.0288	17.9788	20.0926	26.1459	19.5153	16.3906	23.8688	19.4689	17.093	19.7779	14.8582	17.5424	21.2887	21.4222
AGER	ENSBTAG00000014420	3.18324	6.57079	1.01585	8.13197	8.2537	5.54935	6.58872	5.91731	8.46419	13.0335	11.3016	5.80023	5.28013	6.96727	7.17397	7.96869	7.93262	11.2449	10.6993	11.5605	8.76187	15.5074	10.9315	10.2411	12.2323	18.344	6.87056	21.473	21.7279	10.4585	13.6856	14.1023	17.7556	8.1671	13.8565	12.6299
AGGF1	ENSBTAG00000034823	59.7034	59.2022	55.6179	42.9521	54.0091	46.3574	48.5522	48.131	36.1814	49.7931	44.2901	51.3864	42.5854	48.2904	42.7226	49.2491	40.4933	47.3488	90.4068	96.8836	87.8638	77.6537	88.3493	87.22	89.2539	93.4325	90.3406	87.3533	81.3998	79.2165	90.1572	91.1786	105.939	90.9013	86.5404	77.3336
AGK	ENSBTAG00000019265	13.0159	12.7512	11.6315	9.7147	12.796	10.422	9.01985	12.7856	11.6234	13.5397	13.3176	13.2318	7.04018	12.1327	9.5296	16.5252	8.48606	12.9822	28.3602	27.0463	24.4475	19.5985	24.7182	20.027	25.0227	28.5816	23.7546	26.4919	25.5997	24.5641	22.6789	24.7178	25.3332	25.6611	21.2887	22.588
AGO3	ENSBTAG00000018324	5.90667	4.09861	5.73956	1.419	3.04667	2.4363	4.40422	4.12098	1.37096	2.2777	3.29885	5.48303	2.25745	1.80188	2.99808	2.74332	1.10688	3.15869	3.92463	4.52929	4.28903	6.81856	5.30259	7.05498	7.30217	6.88851	5.84729	5.08237	3.00637	5.3097	5.53009	7.80954	4.9775	6.28239	8.69183	7.28646
AGO4	ENSBTAG00000015220	46.1216	37.3429	34.9961	14.5175	24.3733	16.9188	27.271	22.1899	15.1998	23.2832	24.8025	26.0557	23.2632	15.2559	16.4894	19.4645	17.8484	18.889	15.792	13.0702	13.1122	19.1309	15.9078	16.8409	16.9764	13.9673	16.5186	12.7695	6.55936	14.2128	20.1094	18.7403	14.7096	11.3566	20.218	24.6768
AGPAT1	ENSBTAG00000004442	149.577	164.985	156.086	202.808	175.266	200.859	208.619	149.835	171.43	147.228	150.77	161.772	194.791	185.474	143.265	121.947	150.443	154.555	111.385	100.593	115.559	109.837	99.5256	92.7389	99.9048	82.7382	80.8388	92.9439	91.5122	99.0608	91.8888	97.5545	84.0974	95.7823	99.956	106.382
AGPAT2	ENSBTAG00000025161	19.4531	32.5287	14.3235	10.0967	6.81345	5.9554	5.84881	7.71363	13.2924	7.97195	32.5609	7.43155	5.96885	11.2918	7.06689	79.8176	11.53	9.76035	21.4453	25.9679	37.3758	25.0923	30.0208	25.6028	26.9296	19.3335	19.6615	16.2636	25.7819	26.2803	25.1926	24.8374	32.7623	19.862	21.3517	21.3736
AGR2	ENSBTAG00000024406	559.366	668.009	541.652	464.122	730.314	912.056	327.604	599.55	1142.78	557.784	831.127	816.926	558.929	1052.66	1286.39	1583.29	894.403	855.878	331.258	211.022	206.18	667.401	369.387	777.584	189.484	108.237	146.986	105.396	114.197	313.541	427.437	172.674	74.3653	157.108	165.271	289.953
AHCTF1	ENSBTAG00000013949	90.793	84.0216	92.2901	58.8885	75.0034	73.7658	76.9858	78.4043	57.1631	75.9234	79.3557	88.0004	72.5827	65.7086	64.7798	76.0292	60.002	72.2392	146.006	153.262	136.085	124.955	137.378	158.282	160.369	158.436	148.594	133.793	116.975	132.528	151.994	146.374	159.726	140.484	155.571	125.716
AHR	ENSBTAG00000007746	43.9287	41.8644	45.2562	17.0826	23.8748	27.273	56.2684	42.425	17.5245	33.2797	37.7535	36.7046	30.2651	34.3559	29.6595	32.136	20.1544	29.5653	27.0052	31.058	40.9296	45.3921	46.826	43.8092	47.6734	32.5777	38.8114	34.6872	19.4503	39.635	46.6985	47.5692	31.7966	48.471	49.7576	56.2515
AIF1	ENSBTAG00000020554	20.5496	17.1101	18.2345	32.637	45.0907	21.859	33.6835	29.2167	35.7642	47.7052	38.6088	34.8014	27.2424	39.5212	32.9788	38.4718	34.1748	24.1324	65.7376	48.3987	44.4221	42.7816	32.7129	44.0367	43.5339	32.5396	45.2434	53.5555	47.1454	44.3011	53.7368	60.3604	35.2139	90.3697	49.6316	62.2264
AIFM1	ENSBTAG00000006838	66.9895	84.477	67.8589	88.5784	109.348	124.928	77.303	92.9334	104.968	101.484	95.4834	103.634	83.4491	109.194	128.489	85.3042	108.29	97.951	60.3179	72.9431	61.0267	65.9257	56.6969	71.9722	64.9288	60.0176	61.6158	58.6379	58.5332	65.0573	71.8353	62.1059	60.9186	66.8349	54.1035	62.5664
AIFM2	ENSBTAG00000001165	17.0126	23.4206	17.8282	44.9714	34.1781	55.0198	38.4401	44.7496	48.2817	38.974	50.5824	64.7995	56.704	43.7256	38.6538	34.3568	39.5709	44.2848	9.01732	7.46254	11.1515	31.1706	16.9683	19.515	10.1858	7.11686	19.4422	9.52945	10.4768	31.7509	17.3723	21.9	8.61776	13.338	25.6976	35.9465
AJUBA	ENSBTAG00000012724	5.34077	5.3347	3.91103	3.92954	4.5977	3.5191	5.2146	7.87213	5.90109	4.61867	7.51405	4.1236	4.89751	3.84401	4.81833	10.3201	6.13395	5.84358	6.40089	4.6587	4.7792	7.01338	3.67103	3.92576	3.30225	5.29007	6.65129	3.68472	4.64621	4.88063	4.85977	4.72552	3.12022	3.09287	4.21995	4.46903
AKAP12	ENSBTAG00000014788	70.1373	75.1087	76.7984	40.0595	50.4639	67.1336	92.4887	96.1034	48.6393	50.7421	92.4289	67.0652	69.6365	46.6086	53.9654	89.4845	49.5328	73.6922	46.7218	48.485	65.0707	72.2767	91.2862	75.3859	65.673	64.8129	57.5958	49.3625	36.7597	51.1662	62.2833	59.1487	44.3517	61.1808	57.0638	69.9986
AKIP1	ENSBTAG00000001922	14.749	14.15	14.3235	18.1196	21.3267	13.6704	13.3536	15.1103	23.7236	23.7893	20.5262	14.9084	15.0369	15.7364	20.0229	20.3136	19.3242	16.7411	23.2208	21.2661	16.237	15.0788	10.9315	12.6876	15.6276	13.3584	14.1066	21.0283	22.32	19.2007	16.1434	16.6606	15.304	20.1036	13.7306	13.5042
AKIRIN2	ENSBTAG00000003764	58.041	60.5359	50.7418	55.2319	61.2657	56.7117	59.2985	52.4633	60.7395	55.424	57.4855	58.5461	43.4272	58.1407	57.7129	57.3485	59.4486	60.331	79.4739	81.9154	84.6777	67.2115	73.5837	70.436	76.51	90.6162	81.9351	97.9627	102.945	85.0625	81.4431	85.2266	96.504	89.8865	73.3767	77.1393
AKT1	ENSBTAG00000017636	247.09	272.785	233.138	184.361	182.357	179.609	161.195	212.072	206.657	194.427	223.65	186.378	156.606	190.158	178.6	265.645	198.869	220.761	255.568	250.534	240.921	238.883	245.877	228.661	233.809	266.444	243.32	243.191	269.207	244.944	227.739	233.383	238.326	230.757	229.956	230.495
AKT1S1	ENSBTAG00000005763	24.617	28.3975	24.4312	25.2146	26.5891	32.6194	22.7963	26.1524	37.6716	23.8526	27.9791	24.7869	25.6737	25.5867	31.3727	31.7441	32.9296	33.0399	22.6601	17.8152	20.3422	21.5077	18.6814	20.3115	17.488	17.3545	15.1299	15.6918	18.7215	20.917	20.9473	17.1119	13.9667	16.7691	14.8643	18.8476
AKT2	ENSBTAG00000001400	44.3531	43.686	38.2468	37.1123	40.1606	39.4545	39.779	45.4893	34.6317	40.8088	64.2054	46.6737	38.1088	36.5181	33.3	67.4726	39.2019	40.1785	67.2795	70.6138	72.117	76.4848	81.3336	78.1168	79.6727	90.2737	75.7224	96.5015	81.5365	80.6646	71.7794	87.5237	92.1209	89.4999	91.0753	73.3989
ALAD	ENSBTAG00000000251	184.734	136.653	158.574	69.3673	55.6709	46.7634	54.2953	45.1195	74.3299	42.4538	45.1454	46.4472	73.3097	75.9192	52.3592	52.6456	55.9896	58.8464	56.5334	52.5397	95.8904	28.9107	21.4551	23.327	32.7435	40.1893	37.2765	34.1154	33.0246	19.308	27.6504	34.6772	30.5336	24.0664	27.2092	52.8997
ALCAM	ENSBTAG00000000088	46.3338	41.4415	46.4752	19.1565	25.315	33.3638	39.779	33.549	20.0279	25.5609	34.8823	38.9703	26.2859	21.8628	20.8795	35.2713	21.538	30.2602	27.8462	32.5677	38.1724	33.9369	51.4759	40.2817	37.6736	35.2037	35.1568	31.8919	19.8603	40.1714	42.9559	41.8952	34.3225	39.4341	42.0735	47.7506
ALDH1A2	ENSBTAG00000010119	38.022	34.6756	38.6023	29.0349	19.831	23.2802	48.4465	28.16	25.7502	31.9511	37.8757	23.6088	22.0006	27.8691	26.9827	31.2869	20.7078	18.4467	18.9691	14.0192	21.0162	18.04	20.313	16.8978	22.5576	12.1405	17.7611	20.9013	15.0774	17.0018	26.0864	25.3889	17.8298	18.3156	33.3817	28.0286
ALDH6A1	ENSBTAG00000018469	48.845	43.8812	50.3354	37.931	45.7554	49.3351	62.4695	37.4058	28.4921	32.7736	51.1933	45.1331	59.5354	30.5118	33.0859	31.4176	25.4121	34.8088	18.5486	18.6348	31.8001	24.313	24.7182	27.4234	33.6737	29.1144	26.6052	23.6966	12.481	24.4568	28.9352	28.0115	25.779	22.5199	30.3584	29.3887
ALDOA	ENSBTAG00000012927	376.153	401.567	400.093	542.877	475.335	894.325	424.215	793.183	678.149	438.204	617.435	496.328	487.838	622.73	588.051	692.689	592.502	732.595	359.945	334.822	477.859	608.839	498.852	527.303	423.805	431.426	377.881	330.481	383.814	434.591	417.438	416.854	394.708	477.848	373.056	417.806
ALG1	ENSBTAG00000002189	22.2473	18.4112	18.9456	9.87843	9.91552	8.6624	11.8386	8.71746	11.981	13.2866	16.2499	14.3193	13.3534	10.3308	11.3499	13.1941	11.6683	10.5184	14.5305	14.1486	13.296	13.4033	10.0341	12.7445	12.93	16.5172	11.6946	12.2612	13.1643	12.0675	12.5684	13.9991	11.8866	13.5796	15.7461	10.784
ALOX12	ENSBTAG00000021933	39.4721	49.0207	43.0213	48.3006	30.1897	46.9665	44.606	77.242	28.9094	20.9422	40.5637	46.0847	44.4985	37.2389	28.8029	43.1093	31.6844	39.3257	14.9043	10.3527	18.5654	42.1582	34.5892	39.6558	20.3716	15.756	12.1331	9.59298	8.97357	31.6437	28.0414	20.708	10.5493	20.2003	18.0135	30.0688
ALPL	ENSBTAG00000008951	227.743	239.574	216.275	8.51401	6.48109	8.45938	7.25816	5.97014	5.1262	6.39022	13.0121	4.35017	5.0123	4.92514	3.42637	8.94845	1.8448	5.24342	22.9871	22.4739	38.1111	12.2344	12.3183	10.8101	23.3483	14.0054	13.2295	16.4542	14.8041	18.4499	12.2332	30.0033	9.06351	76.2102	12.9118	17.8275
ALYREF	ENSBTAG00000008498	41.4175	47.4593	41.0912	65.274	65.4756	71.6002	36.3965	64.5621	73.3166	61.4979	55.2863	65.887	52.1126	91.5355	71.3114	61.0715	71.3014	71.2284	161.751	153.823	123.279	110.617	127.344	121.357	131.067	140.625	146.255	146.436	202.702	127.808	128.365	132.891	175.104	137.439	114.128	100.893
AMICA1	ENSBTAG00000023283	41.8773	30.3493	38.2976	57.7424	68.9101	32.3487	82.7994	55.2634	66.8194	110.026	83.1433	63.4853	63.1703	74.4777	79.9844	63.0311	55.3439	42.7371	35.9291	25.6228	30.2683	57.2369	42.9918	52.7417	52.5105	31.6262	55.9878	61.6238	50.0151	53.8479	75.913	67.8372	39.6714	61.1808	68.275	98.2215
AMIGO1	ENSBTAG00000014083	10.7876	12.7838	15.9997	4.58446	8.80764	4.6019	7.25816	7.76647	5.72227	7.59234	13.3176	8.2472	7.9202	4.44464	14.455	17.1784	9.5007	9.31813	5.74679	7.29	6.80117	5.84448	4.1605	5.7464	5.72081	5.32813	4.8971	4.95531	2.86972	4.07613	4.1336	6.58889	4.60604	4.88093	5.29068	7.57792
AMIGO2	ENSBTAG00000002025	12.733	11.5802	20.1646	2.61969	3.37903	2.36863	1.93786	2.32466	3.21878	2.08789	6.23116	1.9032	2.56354	1.80188	2.24856	10.6467	2.67495	2.02156	5.88695	5.43515	9.31332	5.299	4.81312	4.66539	2.93017	4.2625	4.53165	1.14353	2.91527	2.78893	4.24532	3.5117	1.85728	2.56128	2.51937	3.10889
AMIGO3	ENSBTAG00000045547	22.4949	30.8372	23.0598	27.3431	40.6592	51.7714	27.4119	48.9235	33.3799	31.5715	39.4029	49.302	41.935	40.1219	44.8641	38.7984	44.6902	49.4967	29.9954	23.3798	21.8128	46.561	28.9603	34.3077	23.5344	28.4294	24.2662	22.8707	26.0097	35.2371	29.9407	26.2404	25.8533	21.3118	26.6423	27.1542
AMOTL1	ENSBTAG00000018945	41.5236	41.3765	42.3102	10.2059	15.3995	16.5127	26.9891	44.4855	11.4445	16.0704	32.9885	26.6448	20.0492	11.0515	13.2772	29.458	15.2657	34.5561	18.1281	16.7799	16.911	18.8582	23.3314	21.4494	16.1857	19.9805	14.1066	12.4518	13.5287	14.4274	19.6625	19.8902	16.4183	17.3491	21.0997	20.6935
ANGPTL1	ENSBTAG00000010719	21.6106	20.2654	27.5804	12.2252	13.6269	14.7532	32.5208	28.4242	17.4052	22.1443	37.0815	24.5604	19.0161	19.8207	20.1299	34.4875	22.6449	20.4999	13.8764	15.0114	20.281	18.04	15.663	20.596	19.6275	19.676	18.0535	16.1365	14.6219	14.6419	20.5004	17.1397	16.9384	10.7767	20.9108	15.9331
ANK3	ENSBTAG00000019052	121.352	130.407	127.693	74.2792	104.972	100.768	102.425	101.387	81.8404	94.0817	100.859	120.219	100.59	84.4481	87.8008	85.5655	82.6469	88.5381	44.8062	45.8105	46.873	64.0555	54.3312	55.814	55.1616	44.9085	48.6056	33.7342	28.1961	69.8306	71.2208	56.3648	32.6138	43.7834	61.8506	83.2114
ANKRD26	ENSBTAG00000008288	8.24105	6.99367	6.75541	3.82039	9.86012	6.29378	9.61883	8.4533	5.54345	9.36388	7.2086	7.83938	6.19842	8.76915	5.46078	7.18489	8.02486	7.77038	20.9314	24.0268	21.3226	17.5724	17.7841	19.6857	22.9297	24.1288	18.1266	21.1554	15.5785	15.8218	19.495	19.25	23.8474	13.3863	20.6588	15.1073
ANKRD26	ENSBTAG00000022922	4.77486	3.57815	2.99676	1.419	4.04376	2.50398	3.20628	2.80015	2.20546	3.35328	3.84866	4.1236	3.02268	2.40251	2.14148	4.5722	2.44435	3.72725	4.67218	4.39988	4.10521	4.28595	5.62891	5.57571	5.90685	4.49085	3.58146	3.24001	5.19283	4.6661	3.68672	6.49757	4.30888	4.20437	6.67633	6.8007
ANKRD42	ENSBTAG00000001391	14.7844	15.1258	15.0346	15.8819	15.3995	13.332	15.6086	18.5444	18.5974	10.6925	18.6324	20.2102	12.282	18.3792	9.85082	15.6761	11.53	20.7526	12.2411	18.4622	14.644	10.1694	15.7446	14.622	16.0927	19.8663	13.3026	7.81415	12.6632	16.3045	12.7918	14.8101	13.2981	12.9031	12.9118	16.1274
ANKS1A	ENSBTAG00000016890	89.449	82.5578	89.5981	48.7918	51.2948	46.1544	53.4849	65.7244	41.6653	48.2746	67.2599	76.1734	50.7735	43.3653	36.084	59.7652	41.0006	57.7408	33.8733	27.1757	38.1111	49.9508	45.1944	37.38	37.8131	39.7707	35.8146	33.226	26.4652	46.5001	41.0567	38.7498	27.1162	30.7837	45.3487	47.7506
ANLN	ENSBTAG00000009218	30.6298	28.7879	22.2979	20.2481	23.8194	31.8073	32.2742	60.0712	20.0279	27.6488	27.3072	35.028	23.0719	21.3823	21.736	21.5547	19.9699	42.5791	52.8424	60.4768	60.0464	64.2893	81.7415	78.4582	81.6726	97.695	84.1279	66.8332	46.1888	55.9396	73.9579	70.446	83.726	62.7756	70.4164	60.8662
ANO6	ENSBTAG00000002902	65.9638	43.621	58.6654	25.4329	26.9768	29.1003	39.3914	36.6662	15.7958	22.3974	29.6286	33.5326	51.9978	36.8785	31.3727	30.1112	33.0218	33.8612	31.584	28.6855	45.0348	38.7684	48.6207	46.597	32.976	33.4911	34.6452	20.8377	11.2511	34.1644	38.9899	34.227	26.0762	28.8023	44.026	34.0035
ANTXR1	ENSBTAG00000007808	33.7423	23.4857	32.8628	10.8608	15.5103	14.8208	44.8879	45.7535	13.7096	21.5116	42.2742	29.2277	20.0109	15.1358	20.0229	36.3817	19.0936	35.2194	22.1929	22.6464	35.7828	34.3655	35.8129	41.8747	34.2318	33.0344	33.4757	34.7507	15.8973	39.1523	42.509	43.3879	32.8366	39.6274	50.8913	46.1962
ANXA1	ENSBTAG00000015978	27.8356	29.3409	36.9262	34.7655	30.1343	38.1687	31.0762	48.8706	69.0249	34.5451	68.1152	48.6223	26.2094	59.4621	56.321	118.42	39.2942	41.8526	45.9276	38.5637	48.5886	49.6002	46.0102	51.1486	41.0224	32.9202	51.4561	40.5319	50.1062	39.4741	45.9165	45.5958	32.6881	71.9092	32.059	41.7271
ANXA11	ENSBTAG00000020940	99.1048	101.587	94.3218	96.3829	97.1056	84.8645	93.0172	99.8546	112.18	110.405	134.825	94.8882	85.0943	123.249	89.621	194.253	105.661	115.798	279.677	274.389	190.433	301.692	226.298	238.959	232.134	223.629	226.875	221.973	209.581	277.338	243.994	219.848	173.618	177.212	245.198	279.363
ANXA3	ENSBTAG00000010153	121.6	121.69	124.543	104.842	101.094	90.1431	113.1	97.2657	138.169	125.02	97.9881	101.821	95.5398	106.191	98.4011	105.879	102.893	83.2315	73.073	64.9198	74.1389	84.9787	64.2837	71.6877	71.7194	46.8495	57.5227	59.9085	50.2429	76.3203	77.4212	77.4805	36.3283	118.689	67.6451	83.26
AOAH	ENSBTAG00000018119	6.72017	5.23712	6.55224	3.27462	3.71139	2.03025	5.14413	3.32849	4.58974	10.9456	5.437	7.93	2.94616	6.72702	6.10322	7.64211	5.71887	3.82201	5.27957	9.36053	7.47516	19.2868	9.46309	10.7532	9.86025	11.1891	16.007	17.153	7.69814	23.7059	16.2551	27.3963	13.4467	44.8949	24.7528	22.4909
AOC3	ENSBTAG00000030333	61.295	62.5852	59.5289	31.5455	51.3502	35.0557	66.4157	99.6432	57.6996	48.4011	112.466	58.4555	51.0796	55.4979	66.6001	119.139	63.1843	78.683	35.1348	45.4654	47.6082	57.2759	51.9654	38.7455	41.1619	56.7826	45.0972	31.2566	35.6665	38.5087	47.3688	38.8628	38.9285	22.1817	37.5386	52.8025
AP1B1	ENSBTAG00000001189	296.89	281.503	249.696	186.544	204.736	226.102	182.828	241.289	205.704	216.382	242.405	235	168.62	229.92	195.41	209.146	215.149	233.869	321.96	350.696	353.232	343.071	323.377	312.866	365.062	417.992	344.917	378.7	388.232	315.954	323.929	351.275	397.383	341.52	345.721	316.475
AP1G1	ENSBTAG00000002769	119.548	111.313	121.14	63.855	88.7965	97.5874	105.102	112.904	68.3096	88.5772	94.0173	108.754	97.1468	91.7758	81.9117	93.2729	74.2992	93.1813	117.038	119.659	112.556	119.734	127.752	129.55	139.811	120.53	119.065	112.384	84.4973	113.971	131.437	129.614	133.947	121.83	134.031	124.647
AP1M1	ENSBTAG00000013329	70.2081	71.0752	71.1604	52.7759	46.9741	45.0039	44.5708	52.1463	54.898	56.9425	50.338	51.2505	38.874	66.6696	46.3631	56.1074	48.472	52.908	127.037	140.451	167.333	112.837	139.254	117.261	145.718	163.003	143.478	152.344	152.414	123.786	118.757	135.432	163.589	131.447	119.355	123.335
AP1M2	ENSBTAG00000021160	74.7	80.7036	85.3823	72.0962	65.9188	79.3828	57.713	64.6149	88.0991	67.0024	75.9347	74.3155	78.8959	75.9192	84.3744	84.1285	83.6615	74.1344	36.7234	33.3442	32.5966	42.6647	28.7972	41.1351	22.3716	15.3755	23.3892	13.5318	14.1208	31.161	41.0008	24.9748	10.7722	23.5348	26.9573	34.635
AP1S1	ENSBTAG00000014468	37.8098	40.5958	37.1802	63.7459	65.6418	64.0882	42.1749	65.3546	77.1314	64.7247	63.5334	69.4668	61.6781	69.913	84.8027	65.3825	78.4038	71.5127	60.8786	60.7356	46.2602	52.2886	53.1075	48.3039	43.1153	48.1054	44.8779	43.0731	61.0385	49.4499	55.245	47.334	41.5287	54.8501	42.9553	46.0019
AP1S3	ENSBTAG00000011133	13.6879	13.9548	13.7648	16.9189	23.3762	20.7086	16.4189	18.0161	18.2993	20.5626	18.6324	24.7416	20.6614	28.4697	20.9865	26.1269	26.8879	20.9421	28.6872	28.6424	17.7076	27.7808	27.2472	30.6095	23.0693	15.4896	21.4888	19.1224	16.8995	30.8928	34.968	22.0833	16.4926	21.5051	19.0842	27.2514
AP2A1	ENSBTAG00000019180	179.358	171.003	164.111	96.6558	100.318	116.469	102.213	127.064	99.7225	105.66	133.909	108.8	104.799	111.116	91.2271	115.35	111.61	110.112	116.104	106.46	127.874	153.905	132.646	121.698	127.253	134.155	118.334	113.019	109.004	127.594	132.61	128.349	106.905	118.206	134.912	149.372
AP2A2	ENSBTAG00000009915	144.271	153.112	118.601	140.317	147.237	155.788	116.307	155.118	162.787	158.743	154.374	143.239	125.92	144.511	154.401	171.458	140.62	153.733	123.065	114.44	135.472	142.138	116.494	121.528	95.9979	101.843	98.7461	108.509	89.0524	108.929	122.165	110.156	100.144	103.321	108.27	124.89
AP2B1	ENSBTAG00000020316	108.937	87.4371	113.928	42.9521	54.1199	72.1416	79.4874	81.4158	40.4731	55.3608	61.3953	64.2104	53.6048	51.6539	52.2522	68.6483	43.0299	56.9196	86.669	89.6799	125.24	109.409	116.739	144.798	143.997	132.214	120.966	106.349	79.4867	105.765	111.16	119.797	119.46	126.421	119.04	110.268
AP2M1	ENSBTAG00000020106	224.489	224.123	231.259	216.889	205.456	229.824	178.283	221.318	226.149	201.007	225.238	210.077	205.925	219.349	237.919	207.643	215.38	216.97	183.71	174.572	184.98	177.088	167.154	180.585	172.787	163.992	173.299	155.711	182.523	180.154	171.098	168.673	164.703	179.531	161.492	164.965
AP2S1	ENSBTAG00000010584	50.2244	49.9966	51.3005	59.7618	54.7846	51.5684	36.4317	53.4671	64.4947	47.0092	54.6143	50.5255	54.7909	62.8256	67.0284	65.7091	67.1967	55.0875	57.281	48.0105	48.1597	51.7431	47.4786	46.2556	40.2782	43.9571	40.3463	39.7696	53.9325	52.0244	49.8266	43.5403	39.5228	50.5491	36.4679	43.6216
AP3B1	ENSBTAG00000005016	191.136	181.445	209.367	153.907	153.497	192.062	184.837	154.801	136.083	150.961	150.77	151.848	160.279	156.764	137.483	124.625	136.699	136.076	264.492	257.911	303.847	221.662	300.861	284.475	320.83	278.928	289.441	310.533	267.021	234.217	260.026	269.934	309.422	267.823	280.091	218.4
AP3D1	ENSBTAG00000009034	430.268	417.473	422.391	273.594	261.238	319.155	288.917	307.33	271.271	281.612	288.1	310.584	285.701	268.6	257.085	305.227	258.917	271.963	272.996	267.573	312.731	346.928	298.006	317.019	298.319	301.915	278.477	297.446	273.17	308.392	297.116	307.249	306.153	317.261	293.948	307.634
APBB1IP	ENSBTAG00000012526	23.6974	17.8582	18.7932	21.5033	26.9215	17.8662	26.3549	26.8392	22.5314	47.8317	32.1943	28.548	20.2405	46.969	26.2332	34.5528	30.5775	28.1123	140.493	119.012	143.499	139.566	169.928	200.214	197.949	217.54	192.303	251.133	214.728	176.936	166.517	189.001	189.368	225.006	185.489	152.141
APC	ENSBTAG00000018852	234.852	194.814	205.71	68.3304	96.9394	85.4735	121.169	114.806	59.6666	83.7688	83.7542	103.951	77.4802	55.2577	58.5695	85.1083	57.0042	87.9379	94.6585	106.848	111.208	114.201	103.523	113.05	112.928	110.33	98.3806	93.0709	54.2058	99.3826	102.279	102.362	87.6634	88.63	116.458	112.697
API5	ENSBTAG00000014474	78.1308	71.6281	82.0808	39.6775	49.7438	62.5994	61.8705	70.0567	36.5987	48.844	46.0007	59.2711	55.3649	44.5665	39.082	45.1342	36.8959	55.0875	71.2508	82.3899	90.2534	77.1861	90.7151	97.1767	98.649	79.1608	88.2941	77.8238	64.9559	84.5262	97.1396	86.4701	89.0007	85.9237	80.053	86.9032
APITD1	ENSBTAG00000013531	11.2121	14.5403	13.2061	20.3026	21.0497	21.7914	11.6624	17.4878	23.3659	21.6382	19.3044	22.6118	13.889	26.6678	21.8431	20.6402	22.2759	24.4167	57.2343	58.7082	38.7851	31.6381	35.405	42.4437	45.1618	47.0778	42.6121	44.9155	63.8626	35.988	41.1126	41.5029	51.7808	43.6384	35.6491	30.9432
APLP1	ENSBTAG00000001151	10.6462	11.7754	11.022	11.9524	7.69976	5.6847	11.4862	14.3178	13.8288	10.7558	16.0055	11.5551	9.37415	10.6912	12.6347	16.8518	14.251	13.2981	13.7362	15.1408	12.8058	10.2473	11.2578	10.8101	14.6974	15.756	13.4488	13.2142	12.5721	12.3357	11.116	13.2624	10.475	8.50539	16.5649	13.5042
APOD	ENSBTAG00000023600	35.0156	40.4331	33.7771	29.6353	28.7495	27.2054	36.6784	43.059	46.3146	42.4538	48.5053	29.2277	34.8948	28.5898	40.6882	37.6227	42.0613	31.3026	24.7626	20.7053	22.8544	28.1704	24.3103	28.2199	31.3947	22.5304	26.9706	26.3648	28.9705	31.9655	36.8114	28.803	16.8641	31.8952	28.5949	33.8578
APOE	ENSBTAG00000010123	420.258	478.334	517.627	296.025	294.419	269.211	297.514	310.078	467.915	430.675	490.185	346.79	307.089	625.733	439.753	466.299	407.054	272.879	1858.78	1438.72	1463.97	927.207	1037.02	1007.61	934.212	1495.72	1689.72	2224.05	1692.68	1319.76	1105.07	1434.22	1695.47	1834.51	1323.87	879.039
APP	ENSBTAG00000017753	670.885	667.131	678.893	490.92	487.633	536.595	614.09	716.523	560.902	522.542	742.608	518.033	581.006	453.954	589.336	1046.51	510.132	603.689	393.258	379.123	443.424	621.658	471.115	567.186	412.921	415.175	395.496	353.161	334.163	435.986	488.994	421.675	327.103	452.139	398.942	504.515
AQP1	ENSBTAG00000000745	177.412	176.696	221.303	119.36	158.094	115.521	141.464	201.294	172.979	184.62	244.97	188.961	137.283	149.916	198.087	250.361	189.876	212.896	95.2191	78.0332	73.8326	78.7446	73.5837	74.9307	62.0452	71.3589	69.802	53.1108	71.4241	56.5296	80.3259	63.6923	49.1064	53.9802	59.0792	88.6034
AQP3	ENSBTAG00000008493	22.0351	22.4773	29.4597	5.4577	7.03503	2.77468	4.72133	6.18147	6.97402	13.7927	11.3016	7.65812	10.4072	15.6163	11.4569	5.81323	16.4648	7.42292	22.333	27.3051	77.5701	22.1701	26.2682	20.1408	31.3947	30.4845	27.263	24.2683	34.5277	24.4568	19.8301	24.7808	29.7907	22.7616	22.8003	19.7706
AREL1	ENSBTAG00000020379	81.0665	87.1769	86.4489	49.8833	53.4552	51.5684	54.1191	52.1463	40.4135	48.6542	59.9291	50.6161	48.0186	33.9955	38.5467	46.963	36.2964	46.6223	42.7505	46.6301	58.7597	48.2364	51.9654	54.733	51.1152	45.0988	48.8979	46.6308	36.8964	45.1056	53.4575	48.5064	41.7516	45.3298	53.3477	49.5965
ARF1	ENSBTAG00000007725	147.136	163.749	172.949	229.332	214.098	221.365	151.999	177.942	217.685	193.415	200.741	190.184	185.226	227.037	164.145	223.189	230.461	205.631	216.836	204.249	180.813	169.334	168.704	180.812	164.787	160.757	164.09	168.036	202.885	193.348	178.303	162.191	164.778	179.193	154.626	146.166
ARF6	ENSBTAG00000045980	80.2176	85.8757	78.6777	85.6858	75.8897	83.1049	76.6687	80.412	91.3179	85.1607	80.8219	95.9304	69.2157	104.509	78.3782	78.6419	86.9821	83.9896	161.097	156.066	141.354	122.617	134.686	138.824	153.578	147.589	165.698	180.805	183.024	142.933	134.565	151.722	174.51	158.316	147.698	122.364
ARFGEF1	ENSBTAG00000014691	206.91	207.338	211.856	126.891	168.121	170.203	170.778	165.579	119.691	149.126	166.897	175.321	168.046	140.547	139.839	176.422	135.131	150.638	203.707	198.9	197.111	189.751	188.446	202.148	202.089	195.238	188.502	183.855	138.794	198.014	210.925	199.59	188.699	207.415	200.101	198.143
ARFGEF2	ENSBTAG00000007120	136.702	123.609	145.571	38.0401	64.3678	65.5094	75.5765	75.974	39.579	59.7264	73.1245	83.6955	63.6294	47.2093	45.9348	63.7495	46.166	61.8156	78.9132	88.9897	100.363	92.3818	97.894	100.932	100.277	100.968	96.261	81.0638	57.3488	85.3307	91.8329	95.828	92.4923	86.7936	102.727	97.2985
ARHGAP27	ENSBTAG00000000571	122.908	118.925	76.5952	78.8091	76.6652	93.0531	86.8513	93.1976	97.6362	85.477	89.8021	104.767	93.3589	97.9022	77.8429	91.8359	75.6366	87.0535	89.4723	90.672	84.4326	111.863	77.8257	97.8594	98.8351	104.317	110.075	88.4968	66.6413	102.922	83.3423	102.758	102.002	84.184	102.223	118.624
ARHGAP5	ENSBTAG00000027024	131.821	108.223	152.581	36.9486	60.9887	66.5245	90.6566	76.925	34.3336	49.3502	69.3981	77.1703	72.3914	42.2841	33.7283	62.7698	36.8037	55.972	39.8537	40.2028	48.2209	62.7308	77.01	84.6598	51.5803	36.8021	45.6088	34.4966	15.6696	60.713	69.2099	49.4621	25.7047	35.1814	59.7091	73.2532
ARHGDIA	ENSBTAG00000030209	351.642	346.658	331.117	534.145	502.091	564.613	425.836	535.252	562.332	460.792	502.159	508.517	460.443	604.351	537.619	484.065	530.609	528.701	623.269	618.485	528.041	632.607	604.985	603.258	596.127	627.235	580.124	601.117	674.339	632.337	545.412	593.048	606.586	621.763	581.408	558.434
ARHGDIB	ENSBTAG00000006039	127.86	104.157	101.941	164.604	150.838	110.378	125.256	122.414	115.041	191.074	167.875	118.134	109.429	212.982	137.376	248.924	127.706	121.957	436.662	424.89	341.529	322.226	321.337	345.182	390.038	330.801	361.435	404.557	412.966	367.12	334.71	396.123	359.791	462.819	348.87	409.013
ARHGEF11	ENSBTAG00000012361	52.4881	59.8528	47.0339	63.0364	67.6914	79.8565	79.9807	88.8125	69.4421	75.607	84.7316	77.714	83.3343	49.852	63.0666	64.5334	69.9178	84.6845	35.5086	37.3558	37.9885	65.653	42.4207	43.9229	45.2083	46.9256	45.1703	48.9178	34.6188	58.1386	42.7883	52.5218	35.2882	43.5901	60.4649	66.744
ARHGEF16	ENSBTAG00000020837	166.589	183.527	110.931	210.831	151.281	148.953	167.572	159.133	178.761	136.536	162.499	135.58	169.079	129.976	111.036	138.342	167.415	164.757	53.2162	55.7318	65.8672	84.0436	43.3997	48.1901	58.5569	88.9797	37.1303	35.386	38.1718	75.1403	60.7192	52.285	33.7281	22.7132	71.8021	76.8964
ARHGEF18	ENSBTAG00000040507	49.4817	42.6776	46.8307	33.2919	33.0702	32.6194	39.8847	40.84	28.8498	37.329	49.2384	40.8282	36.4635	36.398	23.4492	48.596	29.0094	36.8303	44.6194	46.4576	47.6082	56.3798	56.6969	45.516	47.0222	52.1395	47.4361	54.7626	35.8487	58.6749	50.7762	58.5116	49.4778	56.0099	59.7091	64.8495
ARHGEF2	ENSBTAG00000000113	71.1277	74.5883	65.1669	105.497	116.881	84.2554	138.011	114.067	121.3	115.91	126.456	133.179	119.071	142.589	98.8294	136.121	120.511	127.769	139.698	140.235	135.349	172.412	141.946	118.512	165.671	170.005	170.741	164.415	142.666	166.585	156.127	177.241	160.766	203.211	167.034	173.952
ARHGEF5	ENSBTAG00000001815	73.073	71.3354	63.9478	133.877	86.0268	128.853	112.431	99.6961	94.4771	100.345	100.31	110.748	114.02	76.8802	100.864	88.3088	118.159	90.6544	21.8658	20.4896	19.1781	43.6778	51.2312	40.8506	20.6042	15.6419	14.7644	17.6612	8.65471	49.1818	34.0743	25.0996	6.83477	20.3936	34.3894	34.7807
ARID5B	ENSBTAG00000006729	14.7844	10.832	13.7648	4.47531	5.98255	7.0382	15.7143	16.4311	8.22576	11.1987	15.8834	13.3224	9.75677	8.28865	7.28104	12.9981	6.77963	16.1725	11.4936	14.8819	28.0012	24.0013	34.9155	32.4302	28.1389	26.4884	32.087	22.6166	11.57	27.7821	23.7403	38.3236	32.4652	44.4116	35.2082	37.2095
ARIH1	ENSBTAG00000006708	49.8	46.3208	58.8686	25.4874	32.5716	38.4394	42.7386	41.1042	25.4522	32.5838	39.2197	42.3236	36.5783	31.1125	27.411	39.6475	29.0094	35.4721	50.5063	51.3319	68.3181	53.6523	64.3653	66.1689	65.2544	61.4638	60.5194	51.5225	49.6507	54.6524	58.7641	59.3228	57.7241	62.8722	58.3864	54.3084
ARIH2	ENSBTAG00000005488	44.3885	40.3356	44.2403	34.7655	44.0936	35.5971	39.9904	43.1118	38.5061	41.5048	52.354	47.716	40.4045	50.2124	37.6901	51.6659	41.0467	44.3796	69.0549	72.598	69.4823	69.8221	74.481	69.5826	74.9286	88.5992	75.9417	72.4238	71.6519	67.3635	70.6064	76.9158	82.1659	77.6117	78.7933	65.0924
ARL3	ENSBTAG00000004318	12.0963	12.7187	12.0378	13.2076	17.8368	16.5804	11.909	15.8499	16.5707	14.7418	17.5328	15.86	17.0648	18.1389	22.0573	19.0726	18.9553	17.7834	12.3813	12.7683	10.3549	10.0525	7.17889	8.36357	10.1858	7.68773	7.16293	9.59298	10.7045	11.3166	10.9485	10.5467	10.8465	9.61689	8.25094	9.4724
ARL4A	ENSBTAG00000002869	55.6359	45.3775	50.8941	57.9607	42.321	46.222	48.0589	35.1868	35.645	29.1672	27.2461	39.1062	42.2028	41.0829	32.2293	26.5188	36.527	36.3249	32.4717	38.046	36.3955	26.456	23.8209	30.5526	30.79	23.9385	26.9706	22.0448	22.5478	28.4793	24.8016	22.4682	22.5845	19.2821	21.8555	22.1508
ARL6	ENSBTAG00000010091	21.3277	19.9401	24.8376	7.09501	10.691	8.25635	8.52658	8.34763	7.21244	10.5027	9.83546	8.92692	6.38973	6.72702	8.88715	10.712	8.1171	8.14942	14.11	15.1839	14.2151	6.70167	7.83152	6.8274	9.95327	8.9817	6.94365	6.92473	7.15152	6.48964	7.15001	7.95021	6.83477	9.13363	5.85754	5.9749
ARNTL	ENSBTAG00000013029	18.7104	16.5571	11.6315	17.6284	13.0176	11.2341	15.1858	10.5666	13.2327	18.0951	19.6098	18.6695	21.1971	14.415	18.5238	11.953	15.2196	11.9714	9.11076	8.45467	6.80117	8.92257	6.52627	7.51014	9.2091	8.63918	8.11311	7.36944	6.0583	9.0104	9.60783	9.46296	8.09772	6.42737	9.95152	9.37525
ARPC1A	ENSBTAG00000004242	183.602	167.36	169.647	158.328	162.083	153.149	121.909	131.819	184.662	145.899	158.711	140.656	141.11	174.782	176.137	198.564	182.543	153.165	152.967	160.121	131.489	170.503	132.483	156.063	131.346	120.568	138.069	108.953	134.376	139.286	148.53	133.491	115.523	118.737	142.785	152.919
ARPC2	ENSBTAG00000010386	430.445	413.83	492.383	562.416	545.243	506.48	417.979	426.575	563.942	540.574	470.697	557.139	552.616	657.566	586.124	507.841	561.556	467.897	730.075	690.738	654.261	590.838	617.956	618.278	651.8	589.786	669.368	710.833	677.208	680.5	651.489	646.512	654.355	666.561	618.758	642.374
ARPC3	ENSBTAG00000005345	146.677	137.271	139.324	231.57	241.573	210.131	164.965	163.994	228.712	233.528	191.761	195.848	207.494	278.811	249.161	211.04	249.97	208.631	415.591	404.056	318.736	274.379	295.885	325.041	364.132	327.908	357.05	377.43	402.581	339.66	360.629	338.743	354.145	372.352	315.236	309.237
ARPC4	ENSBTAG00000007964	100.555	100.741	103.16	143.974	158.648	128.921	118.174	134.566	154.024	140.268	129.877	144.462	133.878	198.687	180.848	140.236	146.661	132.223	252.672	241.131	199.133	203.076	221.24	237.48	261.204	225.989	237.692	225.213	288.794	236.094	229.527	236.35	235.205	282.659	205.329	218.205
ARPC5	ENSBTAG00000045582	212.074	196.538	226.281	264.371	267.165	216.019	252.027	227.711	231.096	268.326	225.788	231.783	223.028	278.571	243.915	239.583	232.859	218.55	424.795	428.945	371.675	334.382	329.169	365.095	395.34	345.225	417.862	419.994	358.669	373.127	392.58	387.246	395.08	399.753	393.211	356.939
ARRB1	ENSBTAG00000020485	41.5943	39.1645	34.8945	17.8467	19.831	16.8511	30.0192	32.7565	20.2068	29.0407	37.9979	26.2823	22.3832	29.3106	20.8795	36.251	20.5695	26.1539	47.6096	64.5316	66.8476	68.1077	53.597	63.6655	56.6034	67.2486	51.0176	56.2873	46.5988	56.1541	47.704	66.5521	68.5706	53.207	75.5811	64.8495
ARRB2	ENSBTAG00000035587	26.1379	33.5696	26.209	39.0771	36.6708	31.4689	39.4266	34.183	43.3939	53.5892	48.5664	37.5202	40.4045	43.7256	38.4396	34.6834	43.2143	36.8619	20.6043	21.4818	21.3226	40.5997	31.2445	30.0406	30.4645	34.9373	34.499	35.3225	27.5129	32.0191	33.0688	35.9878	32.168	32.0402	37.8535	37.8896
ARVCF	ENSBTAG00000001473	14.2892	14.9307	13.9172	12.771	15.2887	13.0613	12.4023	18.4388	23.0083	14.7418	24.6803	12.8239	12.3203	8.88928	14.9904	29.654	14.7584	18.4783	5.23285	4.83124	7.04626	6.11722	3.99734	6.8274	3.62783	7.76384	4.75092	5.71767	8.33585	4.29067	4.69219	5.18925	4.08601	2.70626	4.91277	5.05195
ASB1	ENSBTAG00000003376	5.37614	5.43229	4.62212	2.07392	3.656	1.75955	3.20628	4.33231	2.62271	3.92271	5.37591	5.12052	2.52528	3.12326	3.42637	6.00918	4.10467	4.64327	7.89599	5.78023	8.08788	8.37709	6.85258	8.93252	7.30217	14.1957	9.8673	10.2918	8.92802	6.2751	10.725	10.9257	10.2522	10.1001	11.967	7.38361
ASPN	ENSBTAG00000011847	23.6974	16.3619	31.3898	14.5175	18.3908	14.5501	21.0346	34.3415	26.4059	18.791	27.7959	19.0773	17.1796	20.4213	23.4492	52.3844	24.9509	33.5137	8.50338	13.631	25.918	14.0657	19.9867	22.0753	12.7904	19.7902	21.7081	15.2471	18.4937	12.1211	16.1992	13.1863	11.4408	6.28239	14.3604	16.6617
ASXL1	ENSBTAG00000031402	187.139	180.729	138.714	207.665	156.709	181.572	182.969	183.965	131.612	167.727	168.241	130.505	121.94	115.801	92.7262	140.758	96.944	159.261	133.718	138.208	133.021	177.361	167.725	146.22	172.415	209.129	140.627	156.601	142.438	146.687	149.647	157.282	161.583	141.112	163.003	159.428
ASXL2	ENSBTAG00000019983	68.3689	59.56	67.8589	23.3589	30.1897	28.4912	49.574	52.0934	21.2797	35.6207	49.5439	55.9179	33.0965	20.0609	23.6634	30.5684	22.9216	38.5044	47.6096	56.2926	68.5019	72.1209	86.7994	88.6993	88.0446	84.9836	73.018	58.9555	41.0415	69.3479	78.2032	85.1943	79.0457	78.2882	101.09	78.3537
ATF2	ENSBTAG00000002295	46.5814	41.3114	47.0339	22.8677	34.5104	27.4761	34.5996	35.2925	24.9157	32.1409	30.8504	43.0033	30.5329	31.7131	26.1261	35.0753	24.4435	29.818	48.7309	54.0926	50.5493	42.7816	50.497	55.4726	52.65	57.049	54.2336	48.219	33.7989	47.6264	54.5747	53.6587	54.0839	51.8539	55.4891	49.2079
ATG12	ENSBTAG00000017525	80.3237	70.1969	90.5631	43.8799	37.4463	44.9362	45.5573	38.7795	36.1218	39.3536	39.7695	42.5955	41.8202	38.9206	35.8698	37.2961	32.0995	33.8927	46.021	42.9204	53.1227	45.0025	45.1944	45.7436	48.8827	42.1303	44.2932	43.5813	34.5733	44.9447	49.4356	42.2246	41.3058	41.4154	38.7983	43.3787
ATG5	ENSBTAG00000005400	27.6234	23.9411	26.4629	21.8308	19.7202	22.0621	15.8552	19.3898	16.7496	17.3358	20.1596	26.5089	22.7658	22.9439	17.5602	15.8721	16.8799	18.1625	17.2871	19.325	23.6509	17.3776	15.5815	18.8322	17.5345	13.8912	16.884	14.8659	12.5266	20.3807	21.6735	15.8479	13.2981	15.2227	12.8488	18.0218
ATHL1	ENSBTAG00000016722	66.565	59.1046	48.6085	30.2902	23.9302	27.9498	34.2473	50.4556	22.0546	22.5872	40.3193	35.7983	31.2982	17.4182	12.956	26.4535	21.6764	35.4721	12.1477	14.58	41.1134	17.7672	11.3394	10.5256	13.5346	20.2088	12.4986	12.1342	11.2511	16.4654	13.0153	13.3522	7.4291	10.6801	15.998	15.3016
ATM	ENSBTAG00000003111	38.5525	34.3178	40.0753	18.447	27.9185	24.7014	35.7623	33.7604	16.7496	28.0284	33.7827	44.9065	24.3345	23.6647	17.2389	30.7644	18.8169	29.1231	61.9064	66.0413	81.9817	65.4582	90.2256	81.0185	94.2305	86.6582	81.2042	69.5014	57.531	78.6801	78.2591	89.889	93.4581	97.0387	84.7138	80.3454
ATP1B3	ENSBTAG00000014140	511.829	593.323	540.179	984.623	758.897	1128.95	618.917	537.947	575.327	505.207	494.706	671.966	619.153	659.488	555.608	721.232	487.718	479.394	333.968	371.919	288.713	345.136	226.706	357.13	308.644	248.253	258.669	222.798	199.742	445.961	336.777	266.849	208.386	212.393	266.927	375.69
ATP2A2	ENSBTAG00000001398	317.227	279.682	298.559	158.601	225.952	272.054	219.929	308.281	170.536	192.339	232.874	267.309	238.945	221.751	206.225	243.241	214.319	244.261	234.871	256.056	215.309	316.888	336.511	374.426	252.925	231.203	236.888	202.405	152.824	314.935	280.414	263.378	213.735	289.473	272.722	273.582
ATP2A3	ENSBTAG00000014806	342.764	398.021	306.482	156.636	161.141	126.349	154.042	189.037	156.826	211.889	330.679	213.612	133.955	216.826	230.423	584.066	230	193.88	496.279	512.068	500.162	509.483	533.359	520.988	575.429	762.493	568.576	656.261	589.477	521.209	529.827	588.128	703.61	511.58	603.452	529.871
ATP2C1	ENSBTAG00000011626	102.96	102.791	102.093	59.0523	79.2687	81.5484	84.8782	87.5973	64.0775	76.1132	86.5032	87.5019	75.0315	76.2796	81.1622	95.4937	71.5781	83.4842	96.4806	95.8052	99.8731	90.3167	93.4888	102.866	104.742	93.6989	97.9421	88.878	77.3913	86.9397	98.2568	92.8534	81.8687	90.9013	97.2477	97.3957
ATP5A1	ENSBTAG00000002507	595.902	690.096	659.846	788.692	887.743	1028.93	650.451	789.221	851.247	799.03	763.073	817.742	849.834	952.594	969.556	732.205	828.083	821.638	701.809	713.859	688.941	690.077	656.787	737.928	638.823	593.744	663.448	622.718	651.654	653.308	704.555	638.506	664.756	648.536	598.099	638.634
ATP5B	ENSBTAG00000013315	979.199	1242.76	1078.63	1186.78	1432.04	1589.14	1020.27	1286.12	1459.89	1300.57	1317.52	1338.18	1337.98	1501.33	1518.85	1365.85	1381.24	1316	1192.34	1128.31	944.26	1106.48	965.969	1112.58	939.189	869.246	993.089	906.25	959.443	995.167	1060.94	944.241	939.856	978.313	900.171	954.623
ATP6AP2	ENSBTAG00000017801	166.306	156.495	195.907	111.173	123.418	114.032	115.003	101.862	104.789	110.975	110.389	112.651	116.928	133.579	123.564	138.668	109.811	106.069	144.931	149.078	157.407	130.371	114.862	135.239	113.951	103.099	116.58	126.233	108.913	122.928	147.246	121.201	102.447	135.555	120.048	122.753
ATP6V1H	ENSBTAG00000003450	36.4304	35.2611	42.2594	32.1458	31.353	38.6424	36.326	31.33	33.6183	33.0899	28.59	32.6716	33.6704	36.5181	38.1184	34.7487	35.4662	29.9444	45.8341	45.8968	50.1204	38.9632	37.3629	42.3868	44.6967	39.2759	41.5888	47.139	46.6443	36.5779	40.3305	41.0898	40.2657	42.7202	38.6094	38.764
ATR	ENSBTAG00000011529	35.9706	31.8781	36.1135	24.3413	36.8924	36.6122	35.3043	41.8967	26.7635	35.0513	32.7442	44.2268	29.806	26.1873	33.4071	26.3881	28.4099	37.3041	51.8612	58.1043	58.8822	44.1453	62.489	64.0638	69.8124	63.9756	58.9845	53.5555	45.7333	50.0399	59.0434	59.4622	68.1992	55.0917	60.087	50.4709
ATXN3	ENSBTAG00000005786	3.99673	4.06608	4.82529	4.09327	5.484	3.85748	4.75656	4.27948	2.26507	4.61867	4.52065	6.0268	4.2088	3.96414	2.78393	3.85371	2.76719	6.06468	2.10248	2.76071	4.3503	4.44181	4.1605	3.98265	5.11617	3.42523	4.38547	4.32002	2.59641	3.80797	4.18946	5.11969	2.67448	3.81776	5.85754	4.12899
AURKC	ENSBTAG00000003261	13.2635	17.0776	11.2759	12.9893	13.3499	11.7078	11.2043	13.2083	14.2461	20.8157	15.5779	14.6818	10.8664	10.4509	12.8489	18.6154	13.3748	17.2149	43.4046	37.0108	31.2486	24.9754	27.4103	24.9769	28.604	40.7982	28.2132	42.946	34.7099	28.0502	26.5332	28.4758	35.8826	25.2745	26.0125	22.7338
AVEN	ENSBTAG00000044029	15.7393	12.7187	11.7331	17.0826	20.3296	19.6934	14.164	20.3407	21.2797	20.6891	20.7705	21.9774	17.4091	21.6226	23.3422	31.2216	20.9846	22.1108	28.9675	28.4267	18.4428	23.2221	23.3314	23.4407	22.3251	23.7482	26.2397	25.4119	26.3741	24.3495	18.266	23.7714	24.2189	27.4975	17.5096	21.8594
AXIN1	ENSBTAG00000016577	55.2115	60.0479	53.4846	45.3535	50.0761	44.8009	36.925	48.9235	52.3945	52.8933	59.1961	54.6944	47.1386	46.969	45.3994	60.2224	54.606	53.5714	61.9532	56.2063	64.0903	61.0164	57.268	53.5951	52.3244	66.183	67.1707	65.8802	77.118	69.1334	58.3731	60.8176	61.6616	58.6195	62.5434	56.4458
AXL	ENSBTAG00000003166	45.591	43.068	37.0278	60.5804	45.4784	44.8685	76.8801	85.3255	73.0185	70.7985	96.7052	53.5615	56.3597	57.4199	55.2502	89.9417	56.543	61.9419	29.2012	20.0583	29.9007	71.9261	45.3576	47.9056	44.8362	39.0095	41.5157	40.2778	28.8338	36.6852	48.3184	51.3525	28.6763	53.8836	60.024	58.826
AZGP1	ENSBTAG00000026236	13.0866	16.7197	13.6632	22.1037	16.9505	16.5127	11.1691	15.1631	20.624	23.2832	17.8993	25.8745	23.1867	27.8691	26.8756	12.3449	21.3996	24.2903	5.23285	6.51355	3.61504	3.54565	3.09998	3.01544	3.58132	1.44621	3.43528	4.00237	2.82417	3.91523	3.51915	6.77857	2.4516	15.416	1.70058	3.54608
B2M	ENSBTAG00000012330	2298.97	2003.77	2028.65	7889.1	6110.56	6247.35	6170	4614.87	5195.82	8144.68	5622.53	7348.85	7409.37	5453.33	4043.55	5669.92	4687.63	4268.62	1716.65	1431.13	1342.96	3981.53	2969.78	3522.37	2877.66	1550.52	3117.04	3238.8	2404.96	4593.8	4124.66	4220.19	1990.85	5252.46	4020.6	5612.86
B3GNT5	ENSBTAG00000010397	14.2892	10.214	10.1077	18.3379	16.0088	20.0318	21.0698	16.7481	10.1332	15.7541	11.9736	17.6273	15.3047	14.2949	10.3862	14.1085	9.13174	13.2349	20.2306	27.8659	27.1434	22.4428	24.4735	22.7011	23.2088	24.2049	17.7611	24.586	16.2617	25.1004	24.4106	24.1998	21.8416	19.5721	25.4456	25.9398
B4GALT1	ENSBTAG00000015249	226.894	248.291	213.43	129.566	145.797	183.399	148.088	178.946	127.917	138.497	175.083	156.425	149.03	174.182	151.082	247.552	155.332	153.133	88.5379	88.2564	109.493	175.802	206.883	203.798	116.044	93.8892	106.932	107.238	76.1159	183.801	148.53	131.202	83.8003	156.625	133.149	147.235
BAD	ENSBTAG00000012511	23.3084	20.7533	18.9456	22.7586	22.9885	17.5955	13.7764	19.3898	26.7635	19.2972	23.2141	17.8538	17.9065	28.3496	27.3039	25.8003	28.5482	22.2372	31.9577	30.6266	29.2879	24.1961	26.0235	24.8631	32.8365	33.1486	27.9939	33.1625	43.4558	26.4949	25.3043	27.3201	30.9051	25.9511	26.5164	21.908
BAG4	ENSBTAG00000013143	35.5815	26.5109	29.9676	34.3289	31.4638	36.7475	42.1044	34.817	20.6836	29.2938	32.622	38.8797	42.2411	30.1515	21.0936	22.1425	33.0218	29.9128	21.2584	23.3366	26.592	26.6119	26.3498	30.2112	27.9529	25.1944	28.067	20.6471	18.266	27.4603	28.4325	29.6807	28.1563	25.5645	33.5076	27.4942
BAG6	ENSBTAG00000019685	273.086	280.365	241.722	242.977	234.483	262.782	242.585	273.253	266.98	249.282	284.129	251.041	212.391	241.933	233.314	290.204	257.672	257.781	312.102	294.059	314.508	324.836	323.458	319.921	324.272	344.045	309.029	322.667	312.116	331.454	294.659	322.804	344.265	335.818	318.637	288.495
BAIAP2	ENSBTAG00000019044	107.735	93.2272	90.106	9.49639	8.58606	6.7675	11.6976	14.4763	12.0406	11.4518	20.3429	12.1442	9.48894	10.2107	10.4933	15.4802	10.5153	11.8135	15.278	13.2428	51.162	14.845	10.6052	10.6394	10.5579	12.0644	8.84402	12.5789	11.16	9.43947	10.0547	10.7974	7.28052	7.87715	12.4709	11.5612
BAK1	ENSBTAG00000000428	39.932	50.3219	39.0087	51.739	50.5747	72.5476	37.0307	65.0376	62.1701	40.4292	57.791	73.2732	57.6223	63.0658	60.3898	58.1976	54.606	58.2146	47.8432	42.5753	39.888	54.6264	50.2523	46.085	38.8364	41.4072	42.8314	35.9578	41.5426	50.1472	49.1005	47.4352	36.4769	52.917	46.1675	50.1794
BAMBI	ENSBTAG00000003045	37.7037	48.24	47.3387	13.2076	15.1225	13.535	20.6822	12.0988	12.6367	12.211	16.983	11.9177	10.8281	7.80815	13.063	19.1379	9.86966	9.72876	10.5124	9.23112	15.4405	8.49398	3.83418	8.47736	8.69748	7.95413	4.60474	5.01884	3.96295	8.47407	6.64728	7.06379	3.12022	5.46084	7.999	7.67507
BATF	ENSBTAG00000025405	3.00639	1.75655	1.77774	4.7482	5.76097	2.91003	3.34721	4.59648	3.4572	7.21272	6.53661	4.57675	3.4053	12.9735	6.2103	4.31093	6.59515	5.11708	8.59682	8.41154	6.80117	11.0655	12.8078	8.98941	14.4183	11.113	15.3491	12.5153	17.7194	17.4308	15.7524	16.4256	14.7839	17.784	13.5416	15.593
BATF3	ENSBTAG00000011982	19.347	19.0618	17.5234	29.3078	26.5891	14.6855	20.2242	16.2198	25.6906	30.8122	25.9632	23.4728	17.3709	26.6678	23.8775	18.2888	19.601	13.4876	8.26977	3.92538	6.86245	14.7281	12.971	9.04631	10.6509	6.92657	11.4753	11.9436	13.3009	20.1661	19.7742	16.4879	7.57769	18.2673	14.9273	21.1793
BAX	ENSBTAG00000013340	42.7615	47.1341	36.6214	55.0136	57.9975	47.5755	37.4888	41.4212	51.56	49.3502	42.4574	43.8189	44.5368	61.8646	49.3612	39.0597	52.0232	41.5999	44.1989	41.7989	41.0521	41.9634	34.0997	36.868	30.79	34.2903	40.4194	35.3225	41.7704	42.2094	46.0282	37.7701	34.3967	42.7686	35.5231	34.3921
BBS12	ENSBTAG00000007564	7.10923	6.70091	7.11096	5.02108	4.5423	7.78263	6.87059	3.32849	5.60306	3.47982	4.03193	6.47995	5.08882	6.00627	5.56785	6.72767	4.65811	5.40136	10.8395	9.96443	8.94569	7.87057	6.19995	7.56704	9.99978	10.2376	9.20948	9.65651	9.01912	7.2405	7.82032	10.1173	10.1036	9.18195	8.43989	8.74375
BBS2	ENSBTAG00000014923	32.0446	32.6263	37.1294	15.4999	16.5628	18.2046	20.3299	24.1976	31.7705	23.726	34.8823	21.5696	16.2613	23.4244	43.1509	34.814	34.3593	31.0815	45.7874	46.2419	46.4441	29.7679	32.0603	31.1785	36.6969	53.1671	46.2667	45.3602	49.5141	29.6056	36.8114	47.1797	58.467	48.761	40.184	37.3067
BBS4	ENSBTAG00000007614	42.7969	39.8476	37.0278	52.121	50.907	50.1472	40.2722	40.1532	49.7122	50.9319	44.2901	48.1691	44.6898	46.6086	39.9386	53.8213	48.2414	47.9173	43.7784	46.5007	40.0718	33.0018	31.0813	32.3164	35.7202	31.8165	28.5055	33.9248	35.8943	33.7354	33.1247	31.0562	26.4476	29.9138	29.6656	34.1978
BBS7	ENSBTAG00000004945	2.47585	3.44804	6.09511	3.76581	8.08752	1.21815	6.37732	7.55513	5.48384	7.59234	6.23116	8.02063	6.50451	4.44464	2.67685	8.09933	4.79647	6.41214	9.11076	10.9566	5.82082	7.13027	8.6473	5.86019	8.97655	8.90559	9.57493	10.9271	5.69389	8.09864	9.16095	9.62196	9.28638	9.56856	8.88078	6.75212
BBS9	ENSBTAG00000006528	3.71378	3.38298	3.60627	1.69189	2.10497	2.9777	3.17104	3.43415	2.32467	3.1002	4.33738	2.44697	3.17573	3.60376	2.03441	4.9641	2.95167	3.88519	4.01808	3.06266	5.26938	3.19498	1.71315	3.29991	4.65106	4.45279	3.72765	1.46118	3.14303	3.32527	2.79297	4.57456	2.5259	3.57613	5.03874	3.15747
BCAM	ENSBTAG00000009495	77.1405	83.5662	69.6874	63.6367	65.0879	58.3359	70.3267	96.5261	105.683	78.0745	111.122	58.9086	63.6677	70.6337	89.2998	142.783	74.2069	84.8108	100.312	90.9309	83.0233	111.98	86.1467	81.4167	78.6029	93.0519	72.1409	80.9368	97.2516	72.3514	64.5735	70.998	71.1708	65.5301	74.0695	69.2214
BCAP29	ENSBTAG00000021851	14.9966	19.257	19.4536	21.285	20.9943	17.2571	20.2242	22.6654	22.6507	20.3728	19.4266	20.754	17.103	25.5867	26.9827	28.0211	19.3704	22.3319	31.2569	31.2305	24.2024	27.5859	29.5314	27.2527	23.2553	23.2535	24.1201	27.0001	26.4652	26.3876	28.0973	28.2104	26.8191	30.5904	24.3749	27.0571
BCAP31	ENSBTAG00000020547	122.095	125.3	136.022	251.6	229.774	249.112	198.296	186.607	265.311	220.874	213.998	248.368	277.245	217.427	241.773	206.402	217.64	199.566	141.38	140.882	138.658	119.929	106.378	119.707	110.23	104.203	122.574	123.248	145.809	123.196	135.794	121.672	106.385	154.837	106.632	114.835
BCAR1	ENSBTAG00000012002	121.246	106.174	94.8297	112.811	101.26	111.461	88.7892	121.41	144.785	110.468	141.118	119.131	103.001	113.038	110.286	130.373	119.958	119.967	68.4008	50.2535	50.0591	110.032	76.6021	70.7205	64.5102	59.1042	58.546	64.9273	54.2969	94.0729	89.0958	68.3207	44.9461	55.0917	81.5646	87.6804
BCL10	ENSBTAG00000013851	46.3338	40.6283	43.9356	42.4609	41.1023	39.9283	37.3478	33.549	34.5124	41.315	34.1492	36.1155	32.3695	38.9206	35.3345	37.2308	35.789	36.7671	63.1679	65.1786	57.9019	52.2107	62.9785	59.2277	63.1149	59.1422	67.3169	71.7885	60.7196	53.2579	58.8759	59.5474	60.9186	63.7421	52.4029	57.1258
BCL2L1	ENSBTAG00000006526	118.735	108.451	122.41	52.121	45.4784	38.101	44.1832	47.7083	46.255	40.8088	45.0843	54.4225	49.9317	55.9784	49.6824	53.4948	46.7656	46.9697	87.8838	90.8446	113.292	75.3938	73.2574	74.9307	68.7892	76.725	77.038	67.9767	74.7038	69.6697	66.4169	72.806	76.2969	70.3144	76.5889	64.0237
BCL2L11	ENSBTAG00000024105	11.778	7.96953	10.5141	4.7482	2.99127	2.23328	4.36899	4.33231	2.86113	5.63098	6.23116	4.07829	4.05575	5.04527	2.99808	3.52713	3.87407	3.25345	8.97059	8.88603	14.3376	13.0137	16.5604	14.8496	15.9997	17.8112	16.6648	14.5483	12.071	14.2128	14.6352	16.8185	17.8298	15.9959	16.187	13.2614
BCL2L13	ENSBTAG00000013956	97.018	94.4633	88.5822	105.224	106.744	103.746	89.1767	104.028	123.386	94.0184	111.489	111.609	96.6877	103.308	106.11	119.53	109.258	110.207	88.351	81.4841	72.6071	87.1607	73.0942	78.4582	75.4402	79.6936	69.5096	78.6497	85.2261	81.04	81.89	76.1902	75.4797	72.2475	76.5259	76.5078
BCL2L14	ENSBTAG00000047225	8.20568	12.4585	7.77126	39.6775	42.8195	41.4848	38.8981	37.7757	41.5461	34.988	43.0073	48.7582	42.9298	40.1219	38.1184	51.0127	38.0489	39.7679	20.0904	19.4975	8.63933	27.6639	19.1709	21.2218	14.2788	11.4174	16.4455	19.2495	13.6198	25.1004	21.3942	21.2794	7.13194	24.4047	18.8323	30.7489
BCL3	ENSBTAG00000009493	25.0061	24.2664	17.3711	80.0644	37.6679	71.7355	60.884	57.6409	40.95	53.526	62.6171	54.8303	62.7494	68.952	54.1795	52.0578	52.5306	49.623	73.8672	62.8493	57.4117	84.6281	101.483	66.3396	75.1612	57.8482	69.3635	76.045	75.797	114.293	77.7005	78.7473	68.5706	90.2248	78.1635	74.0304
BCL6B	ENSBTAG00000020854	3.5723	2.79747	1.67615	1.09154	3.10206	2.63933	3.24151	3.69832	3.75524	3.41655	5.31482	2.8548	1.87483	1.32138	2.891	5.09474	2.306	2.49536	5.51318	5.09006	3.24741	3.54565	3.83418	3.35681	4.41851	3.69163	1.90037	1.08	2.32311	1.7699	3.91016	3.27207	1.78298	3.43115	2.70832	1.16583
BCL7A	ENSBTAG00000032517	4.27969	4.39137	5.4348	2.61969	2.04958	2.36863	2.88917	3.48699	1.96703	2.08789	2.68795	3.26263	3.55835	3.00313	1.07074	3.39649	1.19912	3.53773	14.4838	15.7015	20.955	10.8318	18.763	18.0926	20.9298	22.7207	22.2928	18.5507	17.4916	11.7457	17.1489	17.0631	18.7213	14.8844	16.7538	13.8929
BCL7B	ENSBTAG00000020544	22.9193	24.364	23.263	25.9241	28.1955	25.8519	18.9558	28.9525	25.7502	30.2428	26.3908	27.7324	22.4214	29.0703	29.2312	28.8702	32.7912	30.1655	46.8153	51.677	36.8856	40.7165	45.276	37.4369	41.6735	48.1054	41.4427	49.1084	54.8435	41.1904	36.3086	42.7029	46.8776	38.0326	43.963	37.9382
BCL7C	ENSBTAG00000008412	9.51434	13.4018	11.7839	16.2094	16.175	12.4522	8.45611	13.5253	21.5181	18.0318	17.8993	14.5912	12.1673	19.8207	17.5602	18.746	20.0622	15.2249	13.1288	11.733	18.259	14.2216	12.971	12.8014	10.837	11.8741	16.5186	15.9459	20.7713	15.9827	14.9703	14.8065	13.2981	14.5945	13.1007	14.2329
BCL9	ENSBTAG00000002422	41.3114	42.515	43.9356	15.3907	17.6707	20.7086	26.7072	38.5682	14.5441	15.3745	27.3072	22.929	20.6614	14.2949	14.8833	30.5031	17.1566	29.0915	15.0444	17.1682	20.6486	20.8064	18.6814	20.0839	18.7903	18.8007	13.4488	11.5624	11.6611	18.289	16.9254	16.2529	15.4525	13.8696	13.6676	18.0218
BCL9L	ENSBTAG00000005138	64.4429	63.3984	61.8145	34.9838	41.8224	46.3574	64.1607	88.8653	38.0889	48.0848	82.0437	66.5214	44.9194	35.9175	29.4454	67.0154	40.2166	62.7	42.1898	38.7793	48.5886	63.9386	48.0496	53.083	48.9757	58.4191	43.0507	43.7719	33.1612	54.4379	48.0391	51.667	35.2139	46.6346	57.3787	63.4408
BCR	ENSBTAG00000020566	129.841	136.393	116.213	98.7843	84.1434	97.1136	93.7219	88.8653	73.555	74.2784	97.3772	92.6224	84.5587	84.9286	76.6651	91.2481	86.1981	84.1159	61.2523	53.9632	74.1389	104.266	96.6703	96.8922	61.2545	67.3628	52.991	47.5837	34.8466	91.6058	76.2482	66.6243	39.3742	43.4451	80.242	99.4359
BECN1	ENSBTAG00000019914	88.1403	86.1034	73.1921	75.0433	88.1872	82.6989	84.9135	85.0613	77.9659	82.0605	84.0596	83.4236	84.4821	83.9676	76.6651	84.7817	81.7706	79.1568	102.041	99.1267	94.0523	97.2132	94.8756	102.695	104.416	101.349	109.344	99.9957	93.3798	95.8964	99.5416	101.315	104.156	102.065	95.7991	99.2416
BFAR	ENSBTAG00000021521	107.452	113.818	119.312	114.011	87.467	95.2187	84.9135	85.4311	86.9666	100.788	98.6601	101.051	103.46	85.0488	86.9442	113.195	77.6198	87.0219	88.351	86.6604	78.9794	91.4466	87.2073	83.5788	81.2075	74.7841	64.978	71.9791	76.2526	85.2234	79.6556	79.7584	63.5931	85.5371	77.7856	88.1176
BICD2	ENSBTAG00000046549	29.7102	26.641	25.7518	17.0826	19.4433	18.543	27.2005	32.3867	16.3323	23.473	33.1107	33.6685	21.8858	22.9439	14.1338	33.8996	19.5548	27.9544	37.8914	34.1638	41.7261	44.457	38.1787	40.7368	43.0223	46.0122	45.8281	39.579	30.9748	43.4966	44.52	47.6164	53.1924	41.5604	47.994	43.7188
BIN1	ENSBTAG00000019177	21.7521	19.2244	15.3901	37.8764	43.3181	30.3861	30.3363	40.4702	56.7458	50.6156	54.1867	37.8828	29.079	46.2483	57.3917	86.0227	40.9545	49.8757	41.2554	45.1203	24.2024	42.392	35.405	33.5112	38.2782	36.2693	49.9943	42.6919	39.2195	48.1091	40.6657	49.6399	37.6656	51.5156	45.7266	59.6518
BIN2	ENSBTAG00000008897	27.3405	22.8351	21.5868	30.0719	32.7378	25.1751	36.9603	26.9449	29.6843	54.1587	41.8465	36.6593	35.6983	63.9067	38.975	36.7082	40.7239	29.7233	104.517	120.738	97.5448	99.6289	105.073	106.223	129.16	109.455	118.7	129.791	122.441	113.435	111.44	126.193	133.575	140.87	109.404	116.923
BIN3	ENSBTAG00000005470	59.7741	69.1234	60.6971	78.1542	90.9569	73.9688	66.2395	69.3699	84.6419	69.4066	69.2148	77.85	79.6994	87.8116	77.4146	49.7064	71.163	73.3764	45.2735	43.6537	38.54	39.0411	33.6103	37.0955	36.9294	41.5594	35.0837	34.6872	38.1718	37.9724	36.0293	32.2747	28.7506	30.977	30.7363	34.635
BIRC2	ENSBTAG00000035735	8.31179	6.83102	8.93949	5.34854	7.81055	6.09075	8.42088	6.28714	5.00699	8.03522	8.00277	6.70652	6.27494	7.92827	4.60419	7.05425	7.37918	6.5069	9.34437	7.85077	10.0486	8.64983	11.5841	12.9721	11.9067	9.55257	12.4986	11.0542	9.56573	8.95677	10.4457	11.7184	10.6979	11.2116	9.88853	11.0754
BIRC5	ENSBTAG00000013573	22.9547	28.9505	23.517	47.3182	51.0178	59.4863	28.0813	45.4893	43.8707	44.1621	47.7723	44.7252	35.3539	59.4621	44.6499	45.918	46.2121	56.9512	129.793	129.581	104.775	98.9665	115.515	121.073	122.23	129.968	121.697	134.365	147.085	103.459	106.58	119.393	146.13	125.02	101.531	100.893
BIRC6	ENSBTAG00000027932	214.444	202.003	216.579	159.528	195.43	173.316	215.384	209.536	123.386	189.872	195.182	245.875	192.495	146.433	124.313	177.728	131.119	164.126	245.29	247.903	259.548	265.885	287.727	294.545	324.505	311.619	326.132	270.319	178.879	280.717	325.772	330.648	297.016	272.076	388.676	360.826
BLM	ENSBTAG00000020301	13.1928	23.9736	18.2853	14.2446	21.4375	18.0016	17.7226	19.8652	15.1402	20.9422	18.8768	18.9414	13.2003	23.5446	15.5257	15.8068	14.6661	19.0469	51.394	51.3319	41.6648	40.7165	47.7233	55.6433	59.5336	61.8443	54.8183	52.4755	47.9653	43.3357	52.2845	53.0617	63.1474	49.2443	52.088	43.7673
BLMH	ENSBTAG00000021370	71.729	65.4802	62.678	33.1282	53.6767	50.4856	45.8392	46.5988	46.0762	50.8686	48.8719	48.3051	46.6029	43.7256	54.2866	41.9989	46.0738	46.1169	73.5402	77.041	82.7783	56.3018	52.047	60.4225	61.1149	56.6304	58.9845	57.3673	55.4812	57.495	60.4958	55.9168	54.4553	52.1921	54.9223	58.0974
BLOC1S1	ENSBTAG00000011918	33.2825	30.6745	31.9993	48.5735	41.2131	31.5366	26.9539	28.0544	47.5664	34.9247	33.966	35.617	37.7262	38.0797	44.8641	39.5822	35.9735	31.3342	53.4498	48.6144	42.5227	35.6903	34.1813	30.0975	37.5341	40.7602	39.3961	41.9931	49.4229	38.1333	34.968	38.3592	39.8943	38.9508	35.0822	35.5094
BLOC1S2	ENSBTAG00000010739	19.7714	15.6463	14.5775	21.285	26.6445	23.5509	17.4407	16.8538	23.962	22.6505	20.7095	20.6633	19.1692	30.0313	21.2007	21.9466	23.7056	22.4899	65.3639	62.8924	46.6279	33.859	31.9787	44.2643	58.5104	51.5687	51.0176	48.7272	66.7779	47.1973	43.2352	48.106	61.8101	48.761	42.8293	35.0236
BLOC1S3	ENSBTAG00000007070	5.27003	5.26965	5.4856	3.71123	3.98836	3.72213	4.86226	3.96248	7.03362	4.49213	5.37591	4.98457	4.59142	3.48364	4.17589	3.72308	5.07319	2.96917	3.55086	4.05479	5.33065	4.24699	3.91576	6.25845	5.86034	8.18248	6.65129	6.41649	4.2818	4.29067	5.36251	6.89724	7.20623	4.49432	6.73932	5.1491
BLOC1S5	ENSBTAG00000039732	42.1956	37.2779	43.5292	47.1545	46.9187	46.8311	41.6816	43.5345	38.0889	45.1744	40.3804	46.1753	55.3649	34.9565	38.0113	42.1949	32.8835	42.6423	47.0489	49.0889	43.3805	49.3274	38.505	49.84	45.9525	40.1513	42.0274	41.739	37.8074	48.27	51.6141	42.1822	38.4828	37.1144	43.0812	46.0504
BMP1	ENSBTAG00000000917	54.8224	41.0512	44.6975	39.6775	40.0498	29.8447	46.7905	49.9801	51.3216	48.2113	58.0964	41.9611	35.8513	39.6414	41.6518	61.3981	45.5665	46.2748	19.7166	17.427	23.4058	40.6386	28.4708	26.0579	24.7902	25.1183	15.6415	26.3648	19.2681	31.1073	28.0414	30.5574	20.5043	27.3042	37.0977	33.3234
BMP2	ENSBTAG00000005111	25.2183	23.6158	35.504	43.989	40.1606	29.574	44.606	31.6999	30.34	27.1426	38.6699	45.0877	34.9713	25.2263	26.1261	45.1342	30.3008	31.1447	45.9743	33.603	43.3805	71.6923	51.7207	85.2287	47.4873	28.9622	24.9972	28.8425	33.7078	53.3652	45.8606	32.4425	19.4643	21.6984	45.6006	39.0069
BMP4	ENSBTAG00000003835	47.6071	54.3229	41.5991	60.5259	46.0878	31.6719	52.2517	49.4518	56.7458	53.1463	73.9798	41.1454	36.1192	38.1999	47.3268	73.6124	41.8769	38.6308	21.9593	20.8779	28.1238	37.7553	28.7972	27.1389	24.7902	22.0737	22.0004	27.4448	20.2247	30.5174	30.0524	26.896	17.8298	13.9662	34.5784	37.2095
BNIP1	ENSBTAG00000002021	12.2024	12.5561	10.768	8.78689	12.7406	12.8583	10.1473	11.2535	12.4579	11.7681	10.6907	13.0505	13.009	11.7723	13.1701	9.66694	11.6222	12.2241	14.7174	15.1408	9.92604	11.8838	9.62624	12.6876	12.4648	12.2547	9.57493	11.0542	13.0276	13.9983	14.1883	13.1432	12.7038	12.4198	12.4709	10.9783
BNIP3	ENSBTAG00000017804	22.6717	26.641	36.8246	11.0245	6.31491	8.121	11.5215	11.3591	10.4312	10.8823	15.5779	9.47069	8.30282	9.97041	10.7074	20.6402	9.5007	11.2449	13.9698	15.0114	40.1331	17.4945	20.3946	16.5564	17.4415	16.8597	15.2029	13.4048	12.481	11.2094	11.0602	13.6794	14.9325	12.0332	13.7936	9.95816
BOC	ENSBTAG00000013909	4.31506	4.03356	2.94597	2.78343	2.49273	3.38375	6.27162	9.14013	4.2917	3.03693	10.0798	6.38932	3.97923	3.96414	7.17397	13.586	5.30379	8.84433	4.99924	3.83911	4.41157	7.87057	3.09998	6.03087	4.65106	4.75726	4.8971	4.19296	3.96295	5.84604	5.36251	6.85011	2.89735	10.5351	3.65309	6.31493
BOK	ENSBTAG00000008711	7.07386	5.07447	9.29504	4.69362	7.20121	3.85748	3.73478	4.75498	10.61	5.1881	12.2791	5.98149	3.63487	8.5289	10.9216	16.5252	9.91578	6.69642	12.5215	7.8939	8.33297	5.18211	6.68942	5.23434	4.79059	5.67065	5.26256	5.1459	7.78924	5.9533	5.80938	6.20763	3.71455	5.99243	5.73157	5.39198
BPI	ENSBTAG00000014046	227.884	247.446	228.82	324.733	325.384	244.171	467.588	385.365	606.62	642.881	555.551	467.553	490.249	472.934	591.906	481.975	662.881	463.285	39.1996	51.2457	50.6718	245.507	140.152	117.886	177.112	80.4547	106.055	183.283	108.958	176.615	200.759	188.365	135.061	117.867	211.438	285.095
BRCA1	ENSBTAG00000022520	26.3501	30.3493	25.4979	24.9417	19.4433	24.7691	25.2979	23.8806	14.8421	21.5749	22.8476	27.4152	21.7327	17.0578	18.5238	15.9374	12.5907	24.9852	87.183	100.852	93.5008	85.4853	118.044	121.528	144.276	154.858	119.869	103.49	95.384	85.0625	104.792	112.757	142.49	109.845	112.112	82.5799
BRCA2	ENSBTAG00000000988	23.2376	24.4616	19.0472	14.4629	28.0293	19.0167	22.5849	23.1937	14.0672	27.0161	25.1079	31.0856	17.1796	20.7817	17.9885	18.8113	17.1566	30.7656	112.413	110.04	107.348	94.0572	145.781	143.091	167.485	178.15	139.677	125.535	93.152	110.914	132.778	137.673	159.131	128.596	146.124	112.843
BRE	ENSBTAG00000031335	25.4305	24.3965	25.5487	19.1565	18.0584	15.7683	19.4843	18.5973	22.7699	21.828	22.1145	17.0382	20.6231	20.4213	20.1299	23.2529	23.0138	18.731	26.3511	29.7639	30.6972	25.1313	22.9235	21.108	27.9994	22.7968	22.7313	25.2213	23.4133	22.3115	24.5782	23.8396	24.8132	24.0181	20.9108	21.6165
BRPF3	ENSBTAG00000013316	76.6807	58.389	72.5826	25.7057	22.4345	26.3933	38.6867	30.4847	16.3323	29.2305	34.7601	32.0825	27.4337	17.4182	16.9177	43.8278	25.4582	26.1224	24.8093	27.564	30.2683	35.8461	38.2602	35.0473	28.2319	33.6053	28.1401	28.0801	17.1272	35.4516	33.1805	31.3822	26.299	25.2745	36.9718	32.9834
BSCL2	ENSBTAG00000002503	25.5013	33.1467	26.9201	22.9223	27.3646	21.3176	23.6419	33.2849	23.7236	34.6717	36.7761	29.2277	20.0109	29.3106	19.8087	40.4966	23.9823	31.3342	28.1265	27.6502	38.2336	32.3784	32.5498	25.489	32.6039	42.1683	29.5288	39.3248	38.8095	36.5779	34.8004	38.6179	37.4427	40.8838	31.6811	40.4641
BSG	ENSBTAG00000016648	452.338	442.195	413.807	504.018	415.842	504.179	407.726	504.134	544.45	459.336	569.846	438.597	388.549	448.548	494.147	855.002	521.293	507.475	304.767	327.058	410.154	272.08	211.859	240.495	192.461	197.635	190.622	163.462	209.353	221.881	220.421	181.761	146.799	202.824	181.836	191.585
BTBD9	ENSBTAG00000000529	11.8133	12.8488	11.4791	7.74993	11.3004	11.5048	10.852	10.8836	10.3716	10.2497	12.6456	10.4223	10.7898	8.88928	10.172	11.2346	10.6537	9.19179	15.278	16.6074	16.1145	13.2865	14.9288	16.272	14.5578	12.4069	18.1997	11.88	11.2967	13.1938	15.1938	17.3126	15.304	18.2189	15.7461	15.9816
BTC	ENSBTAG00000004237	6.26037	6.18045	4.67292	6.76754	8.14291	4.19585	8.03331	12.4686	7.6893	8.85772	11.6071	11.0114	5.58623	3.12326	8.56593	14.631	9.40846	12.2557	9.6247	16.3054	9.37459	5.80552	4.48681	5.00676	3.99991	9.40034	4.75092	7.56003	9.83904	7.5623	7.20587	6.63451	4.68033	8.31208	5.41665	4.12899
BTG1	ENSBTAG00000020330	343.648	327.791	364.386	384.604	328.043	257.977	252.626	225.28	263.165	391.638	289.688	229.064	258.88	312.566	261.689	358.199	298.58	253.738	433.672	425.581	496.976	322.849	369.305	312.183	417.572	344.654	401.563	448.392	379.213	394.366	460.394	375.063	359.123	303.536	379.354	454.238
BTN3A3	ENSBTAG00000003526	24.0511	21.599	22.3995	21.2304	34.1781	28.8296	31.6047	34.7642	21.2201	23.0934	28.59	43.6377	28.0077	29.671	23.7705	17.8969	27.5336	26.4698	43.2177	40.9361	58.0857	53.0289	86.2283	77.2065	66.7892	78.4757	64.6125	55.9696	45.9155	58.2458	54.463	66.4115	70.4279	68.9613	72.3689	49.888
BTN3A3	ENSBTAG00000007618	488.768	476.935	427.927	531.361	447.361	532.805	454.868	395.456	444.489	400.243	399.283	486.449	556.404	383.56	313.085	380.211	347.836	413.82	146.987	177.074	175.115	272.626	107.439	206.301	182.601	144.735	172.276	107.365	88.6425	233.734	234.498	157.411	62.3302	102.355	194.81	266.15
BTNL2	ENSBTAG00000034939	120.998	101.359	124.137	242.376	188.062	335.262	260.695	259.041	148.183	203.158	297.08	346.745	314.665	369.145	85.231	333.705	224.927	238.007	39.9005	95.417	47.8533	182.854	129.465	130.688	103.951	54.8417	58.0343	49.1084	57.7133	175.81	134.621	86.6292	22.213	72.1508	112.868	135.285
BYSL	ENSBTAG00000010101	10.5754	11.6453	10.8696	9.16893	12.6298	12.1815	7.08199	14.3178	10.7293	11.1354	13.7452	16.8116	10.2924	12.6132	11.8852	17.5703	12.8213	13.2665	28.6872	25.0189	18.6266	20.3388	22.6788	24.6355	22.1391	24.0527	21.4157	21.6636	30.337	25.4222	22.6789	22.8716	22.4359	25.9511	18.4544	20.645
C1QA	ENSBTAG00000007153	169.773	130.96	141.762	227.477	214.485	179.203	236.102	206.313	427.203	384.742	376.558	385.579	286.887	262.234	307.517	308.754	246.096	165.042	110.497	64.2296	162.799	302.238	182.654	185.819	224.972	153.869	268.537	198.784	188.217	305.013	282.816	273.265	160.469	306.049	237.136	385.405
C1QB	ENSBTAG00000011196	129.911	103.734	123.02	179.777	172.884	140.087	201.995	192.894	315.977	348.425	344.241	264.953	201.831	248.66	213.613	293.47	200.852	138.73	145.118	89.4642	177.995	313.186	195.462	195.491	246.181	170.196	281.693	263.584	206.848	305.442	294.044	320.161	172.727	424.351	285.319	394.246
C1QBP	ENSBTAG00000012739	62.5683	75.7593	78.9824	75.0433	85.0297	95.7601	51.0185	85.484	98.7092	88.7038	76.9121	90.2208	76.4089	107.873	95.7243	83.606	87.2589	94.1921	133.064	119.271	109.125	89.1088	102.381	104.573	110.091	109.151	104.082	110.669	150.364	106.033	107.027	103.353	118.197	111.343	84.273	95.5984
C1QC	ENSBTAG00000011193	160.506	122.861	150.955	238.174	213.931	173.857	242.232	231.726	395.731	377.466	386.882	326.988	231.216	296.469	272.932	304.574	246.741	170.98	156.238	88.6878	206.425	305.043	206.556	181.836	269.064	185.761	297.992	277.497	236.091	332.58	300.747	311.589	207.643	342.777	293.948	397.986
C1QTNF1	ENSBTAG00000006276	51.7099	42.5475	41.4467	43.0066	34.3996	20.3702	50.631	25.8882	25.4522	14.8051	28.4679	27.687	16.3761	10.4509	26.8756	34.0956	21.1229	24.5114	28.0798	25.5797	26.1018	21.7415	22.8419	15.5323	22.1856	24.4333	18.6382	16.2636	25.5086	14.5883	17.7633	18.2682	14.7839	13.5313	23.3672	17.3904
C1QTNF5	ENSBTAG00000027766	13.9709	13.6946	11.7839	17.0826	11.8543	8.79775	11.909	13.3139	18.8358	15.8806	19.6709	13.0958	8.4176	15.4962	15.3116	19.9217	16.2803	10.2026	12.1477	11.5173	10.7226	8.88361	9.29993	10.6394	7.81378	7.19297	8.11311	8.19532	9.74794	9.54674	8.65822	9.61057	6.16616	7.82882	8.69183	11.7555
C1QTNF7	ENSBTAG00000010343	6.01278	4.91183	6.50145	4.7482	6.31491	4.0605	6.13068	8.03063	5.00699	8.41484	13.0732	7.06903	3.82618	3.72389	6.63859	13.4553	5.30379	7.04388	7.94271	5.47828	7.04626	7.20819	4.40523	6.65672	6.79055	6.05123	5.99347	7.24238	7.24263	7.4014	7.20587	5.95703	3.04593	6.13741	4.91277	5.73202
C1R	ENSBTAG00000008612	105.436	102.205	118.956	157.182	139.482	159.916	212.143	243.085	224.599	248.143	311.008	190.365	145.127	219.229	218.859	318.225	200.022	178.434	103.302	80.5351	117.581	312.797	207.209	258.019	221.902	133.584	172.495	170.069	168.266	274.871	216.232	267.498	118.791	516.026	194.558	236.616
C1S	ENSBTAG00000004840	158.702	143.842	168.885	214.706	187.065	191.182	270.138	292.22	298.393	361.648	397.084	307.503	218.131	302.956	315.226	447.945	299.41	235.796	163.713	111.205	162.861	439.154	328.19	361.169	294.505	186.484	269.779	249.036	213.179	385.087	351.244	407.036	168.418	743.11	308.119	404.496
C2	ENSBTAG00000007450	25.0415	14.4753	27.0724	47.2091	62.5952	71.0588	63.3856	55.2106	124.281	109.077	99.3321	109.615	79.7759	56.9394	111.25	85.3042	101.049	89.1698	5.79351	6.85864	6.12718	94.5637	55.8812	62.9259	37.5341	15.9083	39.7616	27.5083	23.9143	61.0884	43.5145	87.6884	15.6754	185.427	50.1985	95.4526
C2CD2	ENSBTAG00000021259	8.0642	7.28642	4.41895	2.34681	4.26533	5.07563	9.86546	7.8193	5.24541	5.88406	10.9351	10.4676	4.97404	9.24965	5.99615	10.6467	7.24082	9.47607	24.2019	12.8546	24.57	17.6114	16.642	23.2701	22.3251	22.302	14.1066	12.7695	15.4418	14.5883	17.093	21.5644	21.0244	20.6836	19.2732	21.2765
C2CD2L	ENSBTAG00000015013	49.3756	58.2263	41.7007	48.8464	46.4755	43.8534	55.1409	41.5797	47.3875	42.0109	54.1867	47.6253	53.6431	48.7709	39.8316	48.7919	50.1323	45.8642	33.593	31.6187	25.244	44.3401	30.5103	30.5526	31.8598	37.4872	28.4324	37.1648	32.5235	34.5399	32.8454	37.6741	32.8366	31.9435	38.2944	43.6216
C3AR1	ENSBTAG00000019741	16.5882	15.0933	15.2886	9.44181	13.7931	11.2341	30.9	13.6309	19.9683	27.7753	27.4293	20.754	19.8196	11.532	15.0974	19.8564	11.7606	8.33894	5.27957	3.14893	9.98731	21.3129	9.7894	19.0029	17.674	9.74286	22.6582	17.7883	10.6134	17.1627	22.3438	26.8319	11.4408	38.5159	22.2334	31.1375
C4A	ENSBTAG00000037533	150.85	228.904	256.35	145.338	100.485	191.385	202.7	279.857	156.349	230.807	264.58	204.413	141.531	118.804	97.3304	175.573	107.644	187.595	95.7331	52.1084	47.792	137.657	138.112	171.538	120.276	94.1556	93.1181	127.695	72.6996	164.601	130.153	185.431	97.6927	312.138	138.25	189.642
C5AR1	ENSBTAG00000020872	8.73622	7.02619	6.09511	5.02108	3.43442	4.8726	10.0416	9.72129	6.0203	7.27599	12.0347	5.52835	7.15496	3.36351	7.38811	6.98894	4.61199	5.46453	9.57798	12.5095	9.74222	12.3124	14.6025	15.1341	13.8602	7.04074	13.3026	13.7859	12.0255	10.7803	9.99884	16.3628	10.475	14.4978	19.5251	16.9532
C7	ENSBTAG00000011766	520.495	585.256	732.226	255.802	316.41	265.151	518.641	457.323	454.801	523.934	468.498	503.215	424.745	380.437	566.957	387.331	502.061	342.37	231.133	163.399	319.104	400.113	334.879	296.195	321.621	245.474	326.79	273.686	211.403	300.132	408.779	292.893	260.39	215.389	311.583	380.208
C8G	ENSBTAG00000010520	13.794	12.8163	4.7745	108.772	50.2423	39.8606	66.2043	33.0207	38.3273	53.526	60.2346	40.7376	80.7707	27.8691	30.302	28.6742	37.0343	37.7148	12.6616	6.2116	7.59771	15.1956	10.7683	6.03087	9.02306	11.5696	12.4986	17.4071	15.0319	16.5727	11.1719	11.6393	11.4408	8.74702	11.1482	11.2211
C9	ENSBTAG00000016149	256.038	369.558	405.579	471.6	363.163	635.062	456.841	364.918	233.481	424.158	405.514	470.68	559.12	387.524	312.228	416.201	392.573	350.172	139.465	182.681	287.916	180.672	166.338	125.738	168.554	141.766	124.401	91.6733	76.2526	184.874	219.751	126.807	61.8844	105.013	132.456	203.875
CAAP1	ENSBTAG00000001223	16.6236	19.6148	21.1805	11.2429	16.6182	15.2269	14.4106	15.8499	13.8884	12.211	17.5328	14.3646	13.6595	17.2981	11.8852	13.3247	13.2825	14.7195	19.6699	18.8505	20.8324	16.2477	19.1709	23.3838	19.767	17.6209	18.8575	19.0589	17.9016	20.5952	16.8696	19.092	21.6187	20.152	13.3527	17.2446
CACNA1A	ENSBTAG00000014828	5.90667	5.65999	4.21578	2.67427	3.43442	2.23328	5.53171	6.23431	3.21878	4.93502	5.9868	5.34709	2.67833	3.12326	3.64052	7.38084	2.58271	4.89597	4.99924	4.44302	4.3503	5.37692	3.58945	2.56028	5.62778	5.21395	2.4851	5.65414	4.50956	3.0571	4.1336	5.27472	4.23459	2.89956	4.91277	5.05195
CACNA1C	ENSBTAG00000010660	19.2763	17.8908	19.1488	7.80451	14.1255	9.06845	19.8366	35.0812	12.0406	11.4518	34.5769	21.0712	10.7898	11.0515	8.99423	33.8343	13.1442	30.4182	11.8206	10.6115	6.80117	16.4035	13.8683	11.3221	7.95331	15.3755	9.28257	8.5765	9.52018	11.9602	12.9594	14.1344	7.94914	10.0035	17.1947	17.3904
CACNB3	ENSBTAG00000021808	28.5784	22.9652	20.9773	25.3783	29.4142	26.1902	22.7963	33.549	33.976	28.5978	33.4161	23.926	24.258	19.4603	21.0936	39.125	30.8081	30.5129	23.1273	19.1093	23.5284	26.4171	19.8235	18.434	19.7205	22.1878	19.2961	19.1224	19.1315	21.0779	25.0809	17.1157	12.7781	7.39389	22.6743	21.6165
CACTIN	ENSBTAG00000010373	37.9159	42.7427	30.12	30.9451	31.1314	26.5963	29.1384	36.3492	34.3336	33.9124	44.3512	33.9404	29.1555	33.3949	26.2332	41.0192	33.1602	37.8727	62.2802	60.9944	64.7031	64.7958	72.5231	68.1033	69.1148	86.4298	62.9314	79.0944	75.6148	66.3981	61.6688	72.1156	83.0574	69.9761	72.117	59.3118
CADM1	ENSBTAG00000000977	12.2024	10.0839	10.2093	6.11262	9.74933	7.17355	12.2261	12.4686	11.0869	12.0212	13.0732	12.8239	11.402	6.6069	9.85082	13.0634	10.2847	8.27577	6.16728	9.40366	9.06823	12.663	9.62624	14.2806	11.2091	8.63918	12.7909	9.2118	8.06255	11.9602	14.3	14.549	13.0752	10.4868	16.061	14.5729
CADM3	ENSBTAG00000003217	7.92273	7.09125	6.34907	6.8767	5.37321	5.54935	6.34208	8.24196	6.67598	8.73119	11.4849	6.79715	5.39492	9.36978	6.10322	13.586	6.91799	8.71798	5.18612	6.03905	6.06591	5.72759	5.54733	4.49471	6.27893	7.68773	5.92038	5.59061	6.2405	7.66957	5.75352	6.77334	3.93742	4.68763	6.55036	7.91795
CADM4	ENSBTAG00000015984	4.73949	4.94436	4.46975	4.69362	4.37612	2.707	4.54516	7.6608	5.00699	4.23905	8.85803	7.65812	3.7114	6.12639	6.74567	8.81782	6.73351	9.28655	12.5682	15.2702	7.53644	9.03946	9.70782	6.99809	9.34863	15.1471	10.1597	13.913	12.4355	8.74224	9.7754	10.627	10.9951	8.36041	11.5261	7.6265
CADPS	ENSBTAG00000005321	5.7652	6.86355	6.65383	2.34681	5.59479	2.50398	4.33376	5.91731	4.05327	3.03693	5.55918	5.02989	3.25226	2.52263	4.17589	5.35601	4.10467	5.36977	4.76563	6.59982	5.14683	4.40284	3.26313	3.98265	5.16268	4.22444	5.62801	3.62119	3.37078	5.1488	3.18399	5.35285	3.19451	5.70248	4.09398	4.42045
CADPS2	ENSBTAG00000005110	46.7936	47.8822	52.8243	29.2533	27.0322	27.4761	30.6534	23.6164	23.5448	23.1566	22.5422	31.856	31.6808	22.9439	24.7341	24.102	24.9509	24.8589	21.8658	17.7721	13.6636	17.1438	14.7657	18.946	19.3019	13.3584	16.3724	14.1671	12.3443	16.5191	17.7633	16.1741	9.1378	13.4346	18.0135	20.1106
CALCOCO2	ENSBTAG00000007935	153.397	138.865	140.645	202.863	167.456	203.363	188.36	176.674	178.165	173.611	209.783	206.996	185.226	188.357	187.273	282.17	159.298	178.182	184.318	136.655	141.722	199.453	177.025	205.789	169.996	126.01	139.092	131.189	134.285	179.189	186.291	166.986	107.945	207.995	155.445	192.557
CALR	ENSBTAG00000015114	764.755	941.868	799.627	917.985	1046.78	1412.92	689.067	1130.84	1046.04	967.327	922.701	1033.48	1084.99	1101.55	1288.1	1071.14	1021.14	1032.1	1081.56	1082.41	874.839	1141.82	891.488	1198.27	788.913	640.669	797.862	836.622	762.207	1001.07	938.718	891.129	766.015	1128.99	812.119	853.39
CALU	ENSBTAG00000016481	134.474	117.982	131.096	65.929	79.2133	95.9632	108.168	125.162	65.1504	61.6877	88.0305	93.8459	93.7798	81.8054	78.1641	104.181	70.5634	92.4864	96.7609	91.5348	81.5528	101.148	102.462	122.438	101.44	75.8116	82.5929	70.0732	60.583	82.3272	92.6708	90.654	72.4338	114.484	83.5801	88.1176
CAMK2D	ENSBTAG00000014463	74.7354	67.7898	72.1762	53.3763	66.7497	63.8175	71.2427	75.7627	70.7535	70.4189	80.883	83.1971	65.8869	67.3903	66.8142	77.1396	62.5847	71.797	66.5786	63.7551	72.1782	62.8476	64.1206	65.031	62.7893	71.3589	66.1474	61.8779	49.8785	65.2718	67.8134	66.7534	52.2266	61.8574	67.0783	81.8512
CAMK2G	ENSBTAG00000012667	22.601	24.1688	24.2788	12.4981	22.0468	12.3845	20.5413	28.1072	16.5707	25.0547	33.5994	22.1134	18.4422	18.7396	20.0229	32.2667	20.5695	27.4806	22.9404	25.0189	23.3446	29.7679	22.0262	20.6529	25.8134	26.3742	25.3626	23.7601	21.0902	23.7059	25.6953	26.7095	24.5903	19.4754	31.6181	27.1542
CAMLG	ENSBTAG00000021519	27.1283	26.6085	26.209	27.0702	33.9011	30.1154	26.5663	27.526	30.5784	32.7736	23.3974	28.0496	30.1121	28.9502	30.5161	27.8251	31.6844	26.3751	37.284	35.0696	25.5504	22.209	24.6367	26.57	28.511	26.5645	26.3128	31.9554	32.2957	24.1886	25.7512	25.6467	24.0703	27.7875	24.6269	22.1023
CANX	ENSBTAG00000048107	966.714	998.5	992.131	649.575	866.915	1151.42	818.023	1123.02	683.156	774.988	746.701	915.304	793.933	829.706	817.083	774.923	732.015	944.954	859.962	899.128	836.115	956.741	831.283	1076.91	822.261	692.733	775.058	710.706	612.981	812.438	838.45	769.677	712.005	869.386	731.688	761.629
CAP1	ENSBTAG00000013363	401.229	378.796	398.214	465.541	419.554	456.4	404.695	441.632	391.975	386.576	359.269	348.558	379.787	431.851	420.159	417.377	362.502	397.521	466.798	493.52	422.224	505.236	471.768	493.45	517.431	449.351	476.115	465.355	454.873	489.243	498.043	491.796	461.422	452.864	490.27	558.629
CAPN10	ENSBTAG00000002809	7.88736	8.94539	8.27919	12.1161	12.6852	9.40683	6.16591	13.2083	11.2657	16.7664	14.9059	13.0505	10.7133	12.8534	10.9216	12.2796	12.7752	13.2033	14.5305	11.4311	12.1931	14.0657	9.21835	12.3462	12.7904	16.1366	12.3524	12.5789	16.6717	16.3582	12.1774	13.569	10.8465	13.8696	13.4157	12.1441
CAPZB	ENSBTAG00000004554	170.339	168.596	163.857	244.45	204.071	247.217	195.019	250.218	207.85	202.842	225.483	190.365	188.286	244.575	205.689	228.806	216.948	210.084	277.201	306.827	293.186	290.588	309.182	308.485	307.947	282.886	319.481	310.914	319.769	305.925	292.983	315.78	330.521	323.495	302.765	302.34
CARD10	ENSBTAG00000015044	35.1571	39.8151	44.0372	42.4609	46.8633	36.1385	29.7373	43.6401	39.4598	46.1234	64.4498	32.6263	41.3993	31.9533	35.0132	42.7174	33.1602	45.6431	17.0068	15.7878	32.903	23.4169	15.3367	16.5564	12.3718	23.1393	11.1098	12.8965	13.7564	12.7111	15.0821	14.9493	11.8123	8.02213	15.998	19.9649
CARD11	ENSBTAG00000014698	32.9642	45.1173	28.9518	44.8623	55.8925	33.0931	49.0102	42.742	39.8771	71.8108	64.3276	46.8097	44.9577	59.4621	38.7608	52.4497	39.4786	48.8649	147.688	151.192	164.392	160.061	177.514	151.853	177.298	224.39	174.322	207.17	202.885	165.942	179.756	187.751	207.718	166.773	187.63	184.882
CARD14	ENSBTAG00000015261	80.0054	72.1161	55.2623	80.501	69.2978	51.2977	50.5605	52.8331	75.9393	64.2185	89.1912	58.1836	52.5335	47.6898	67.1355	137.885	76.3746	54.1083	23.2675	22.4739	27.0209	47.5351	42.8286	38.4041	28.1854	28.7338	24.4124	21.0283	16.4439	58.7285	36.0852	30.7079	17.9784	15.9476	43.0812	41.8243
CARD6	ENSBTAG00000014374	69.0763	60.9913	62.4241	62.1632	54.4522	56.3733	71.7008	49.1876	46.3742	63.9022	57.4245	53.2896	49.5108	54.1765	42.8296	50.4902	45.4281	48.4859	64.336	67.9825	69.9724	75.0042	64.3653	72.3135	85.1609	71.0544	73.9682	77.3156	61.3118	79.2701	79.1528	74.3812	63.8903	70.2661	76.3999	82.9685
CARD9	ENSBTAG00000006572	11.1767	10.2465	8.12681	25.4874	24.041	15.836	28.7155	20.0237	31.4129	31.3817	40.1971	23.6541	20.164	30.632	22.0573	20.8362	24.628	18.889	16.6797	15.0545	16.8498	20.6895	12.6446	14.3944	18.8368	19.7902	14.5451	21.0283	23.3222	23.8668	21.7852	24.2053	18.5728	21.5534	24.3749	28.32
CARM1	ENSBTAG00000012048	64.0185	63.2032	67.0462	32.3641	39.9944	45.613	44.0422	59.8071	38.3869	37.2657	57.119	51.1145	37.8792	48.6508	36.8335	55.5849	46.3044	54.6453	60.2712	63.6689	79.7147	74.7704	78.6415	64.1776	77.3471	76.8773	73.9682	56.4143	67.7345	69.8843	64.0708	75.0043	72.2109	75.6303	76.5259	71.6502
CASP2	ENSBTAG00000018159	33.0703	36.7574	31.0343	25.3237	29.6358	29.7093	32.6617	44.2213	25.4522	31.2551	39.5862	41.7345	33.6704	34.7162	24.627	34.2915	23.6595	36.2618	54.9449	55.1279	58.3308	51.0028	54.9022	54.164	65.5335	78.2093	60.7387	49.299	54.388	54.9742	55.4684	61.6104	64.1875	62.4856	62.4804	53.2883
CASP3	ENSBTAG00000015874	149.754	196.083	156.492	121.816	122.476	141.508	108.696	86.2236	136.381	139.193	130.182	99.1024	140.574	88.4123	89.2998	88.4394	76.9741	77.8617	48.5907	48.6144	43.3805	57.5487	42.7471	55.7002	52.371	47.192	58.7652	54.4449	34.4366	51.2199	64.6294	56.7683	36.6998	63.5488	54.0405	68.7842
CASP6	ENSBTAG00000012537	132.034	145.761	137.14	210.394	219.803	227.523	145.339	174.244	251.541	214.23	189.195	208.854	175.392	215.265	252.374	169.367	206.894	195.207	188.99	182.336	140.558	149.93	138.52	155.835	147.532	122.471	151.225	134.937	142.803	167.282	183.889	123.314	103.487	120.718	126.85	138.2
CASP7	ENSBTAG00000006615	54.0089	87.4371	103.109	142.118	160.421	172.301	150.66	175.195	134.95	164.311	134.947	192.223	180.481	127.813	133.414	144.416	123.048	132.665	117.365	131.953	101.527	187.452	182.899	151.568	122.137	123.422	149.325	134.238	62.6328	220.54	212.434	148.656	112.774	116.031	177.616	184.202
CASP8	ENSBTAG00000015718	76.6099	68.6355	65.1669	83.2299	74.3387	88.0452	84.4202	76.291	59.4878	85.8567	73.43	90.9005	77.6333	71.5947	65.6364	83.41	73.1462	62.3209	65.2704	67.6805	65.1932	91.6804	75.3784	82.896	88.4167	58.0385	77.038	72.7414	62.3595	107.964	100.603	87.8143	62.3302	98.6335	89.6266	96.667
CATSPERD	ENSBTAG00000001796	12.6622	11.4501	6.24749	8.51401	10.3033	5.21098	6.69442	8.18913	7.57009	9.36388	10.0187	6.25337	6.92539	2.40251	3.74759	7.64211	4.51975	10.2342	8.87715	9.53307	9.06823	9.11739	7.99468	3.18612	5.99987	13.0539	3.58146	8.70356	6.01275	8.25954	5.75352	6.94427	7.05765	4.10772	6.92827	5.68344
CAV1	ENSBTAG00000017869	155.483	146.834	162.079	96.0009	98.6566	87.5715	119.443	176.832	92.6292	91.8673	162.988	88.2723	96.6877	84.5683	94.1181	276.226	104.831	149.753	102.321	101.542	119.786	117.396	110.457	104.175	77.9518	103.594	95.8224	70.5814	77.8468	69.4552	78.0915	70.3123	66.2676	53.3036	72.6209	85.0573
CAV2	ENSBTAG00000045584	11.778	11.5477	12.7489	6.65839	7.36739	6.42913	10.0769	11.412	5.48384	7.97195	12.1569	9.06286	6.73408	5.88614	7.49519	15.2842	6.59515	11.087	5.93367	7.59195	9.00696	8.18227	8.72888	8.24978	7.58123	7.26909	6.50511	4.89178	3.32523	7.5623	6.87071	7.31408	5.27466	6.13741	7.43214	6.41209
CBFA2T3	ENSBTAG00000010927	8.20568	9.72607	7.72047	5.07566	6.75806	5.21098	10.4997	9.19296	7.74891	8.16176	13.7452	9.42538	7.07844	9.97041	5.35371	15.7414	9.17786	9.41289	11.8673	9.70562	11.5191	15.9749	12.5631	10.0704	10.5579	17.05	13.7411	15.8824	13.802	14.0519	10.2223	14.8575	14.8582	11.5016	14.1085	14.9615
CBFB	ENSBTAG00000016103	43.8933	36.4321	46.2212	16.8097	21.0497	25.1074	25.1217	27.526	17.1072	23.7893	27.857	29.1371	20.1257	27.9892	25.5907	22.861	18.8169	23.3427	73.073	85.6251	107.655	72.7053	94.7125	97.3474	106.602	111.32	123.232	106.412	85.3628	87.0469	103.172	110.747	148.731	100.422	110.852	78.9852
CBL	ENSBTAG00000006817	25.0415	21.2738	25.5487	5.23939	9.41697	8.121	23.6419	17.2236	3.75524	11.7049	19.9764	23.3369	14.5395	5.52577	5.67493	13.1287	6.13395	11.8451	19.8568	23.0347	30.4521	31.9888	33.7734	34.8766	39.6736	33.2627	32.6717	22.9977	9.52018	28.6402	32.5661	39.2089	34.5453	29.3822	48.6868	40.2213
CBLB	ENSBTAG00000013057	18.5335	14.15	15.9489	5.29397	6.97964	7.10588	14.5516	11.2535	4.47052	12.0212	12.4623	12.9599	9.87155	5.28552	5.782	8.94845	7.10246	8.65481	20.4174	24.3719	34.4348	27.6249	43.3997	43.866	41.9526	39.2759	36.7648	32.0825	19.9058	27.4066	31.6165	43.0468	44.6489	43.1068	44.9708	35.4608
CBLL1	ENSBTAG00000005997	25.3952	21.7617	15.6949	149.432	157.153	117.078	181.031	95.9449	121.062	147.544	149.67	129.644	416.786	187.876	145.621	83.3447	130.565	74.6082	30.229	23.2072	7.90407	184.374	80.7626	71.2894	59.9987	23.7863	48.6056	51.7767	35.5754	64.6282	74.1814	73.8895	57.7241	43.3001	87.989	102.545
CBLL1	ENSBTAG00000018348	21.8582	21.4364	18.8948	11.0245	17.6153	18.949	19.8014	24.7787	14.4249	16.4501	20.1596	22.6118	14.1951	17.7786	14.3479	15.8721	14.9428	19.1101	26.5847	28.858	27.3885	36.8202	37.526	38.0059	40.3247	40.2654	38.1536	35.6401	27.5584	32.6627	29.1028	39.3919	43.0888	35.9546	41.4437	33.0805
CBR1	ENSBTAG00000007206	21.646	19.7124	12.1394	8.24112	13.6823	10.2866	15.4324	13.8951	9.06026	13.16	17.4717	12.9599	10.4837	7.20752	7.70934	10.3201	10.0541	10.4237	5.46646	6.94491	5.82082	6.89649	6.771	5.97398	7.06961	8.33471	7.08984	6.09885	3.32523	5.9533	7.15001	7.22429	5.64612	3.09287	8.62885	7.52934
CBR1	ENSBTAG00000023384	11.8841	13.7271	9.19345	34.3835	33.181	34.6496	25.615	19.5482	61.6336	36.6963	46.8559	33.0794	72.4679	36.2779	61.4605	30.2418	29.7012	28.7125	6.6345	7.80763	7.1688	11.1045	3.58945	7.45325	7.20915	4.07221	5.62801	8.19532	9.38353	7.93774	8.32306	8.86451	8.17201	5.26754	8.69183	9.32667
CBY1	ENSBTAG00000006588	8.48863	10.3116	7.36492	11.2429	13.1838	8.05333	8.77322	12.0459	14.8421	12.5274	13.8063	12.7333	9.71851	10.3308	11.8852	17.2437	13.7437	12.5716	20.2306	23.2503	18.1365	13.4813	12.3183	12.6876	14.4648	18.1918	15.5684	22.4895	21.5001	14.6955	16.9813	15.0915	19.0185	12.2265	14.0455	11.0754
CCAR1	ENSBTAG00000047537	82.5166	84.1842	74.4619	85.0855	102.313	99.6176	84.3497	89.7106	93.5233	121.161	92.8566	94.1178	75.9497	98.6229	88.2291	102.548	90.2566	104.363	154.089	158.396	113.23	124.293	144.149	140.872	145.253	136.857	131.929	168.163	147.722	129.31	136.465	144.608	168.121	152.275	130.944	123.093
CCDC85B	ENSBTAG00000005382	7.07386	5.62746	4.97767	6.54924	8.64145	6.83518	5.63741	9.61563	11.683	8.47811	11.1794	7.52218	5.66275	9.85028	10.7074	13.8472	10.1464	8.02307	23.0339	20.619	18.5654	11.5721	14.1131	14.5651	18.5577	20.7416	20.9771	25.2848	33.1612	14.9101	17.9309	21.7513	29.2707	20.007	20.029	13.6985
CCL11	ENSBTAG00000004129	49.8354	55.559	54.9068	77.4993	58.4406	48.9967	49.3626	30.8017	61.0971	80.6053	103.12	65.3432	78.0541	76.8802	66.7072	75.2454	71.6703	23.2795	28.5938	22.7327	21.5677	90.2388	41.3602	59.5691	45.3944	22.264	49.775	48.2825	35.5299	58.0313	80.5493	57.6861	26.8934	59.6344	60.8428	79.3738
CCL14	ENSBTAG00000010738	9.30213	10.6043	4.46975	3.65666	5.31782	7.0382	3.62908	18.5444	6.31834	4.42886	16.8608	13.0505	4.5149	8.5289	22.0573	15.0229	11.0688	14.53	17.1469	6.55668	6.18846	6.62374	4.64997	8.36357	3.4883	16.2888	5.11638	6.03532	16.3984	11.7993	4.80391	8.07108	8.2463	6.62067	5.35366	8.06368
CCL2	ENSBTAG00000037811	16.9419	20.6557	21.9932	16.5368	25.8136	21.5883	23.1838	31.2772	22.9487	29.2938	24.3138	23.1556	20.7379	30.632	20.8795	32.2014	25.781	23.5006	45.4136	31.4893	23.9573	30.8978	29.0419	24.0097	28.1854	21.0461	27.7746	29.0966	24.552	39.9032	41.8387	60.402	21.3215	163.535	25.2567	27.4942
CCL21	ENSBTAG00000010161	47.7839	30.7721	23.4662	89.4516	59.4377	25.9195	46.4029	47.4441	37.5524	50.9319	59.135	59.5883	45.7612	166.133	70.4548	93.1423	69.3182	72.871	152.78	102.664	79.1632	59.8475	58.8996	43.5247	118.183	65.8024	70.0944	54.4449	74.886	86.2424	55.9712	76.2732	52.0037	105.206	53.7256	90.1578
CCL5	ENSBTAG00000007191	48.8096	41.7993	49.5735	56.5417	56.5572	21.9267	35.9385	28.9525	40.95	90.0324	51.682	69.8294	31.6043	41.0829	33.9425	60.1571	60.0942	27.2911	16.6797	8.88603	16.6659	37.093	26.4314	29.3009	22.8832	16.2508	37.4226	40.5954	24.8709	61.4638	36.9231	56.8167	17.9784	93.5593	45.0338	66.6954
CCL8	ENSBTAG00000014113	4.17358	1.33368	1.67615	15.4453	11.0788	11.0987	17.8635	38.8323	15.9151	36.633	26.513	26.0557	13.736	16.9377	17.4531	21.5547	8.5783	20.0577	11.4469	5.52142	6.00464	16.6373	16.642	9.1032	15.6741	10.5421	21.9273	15.6918	13.9842	32.4482	23.1817	24.2844	15.2297	40.6905	17.4466	19.7706
CCM2	ENSBTAG00000008090	33.9192	32.8214	32.8628	50.4837	47.1956	36.2738	35.9032	43.9571	53.5271	49.0338	46.6726	46.6284	42.2028	53.3357	41.7589	51.4699	52.5767	50.3179	64.4761	62.6767	47.8533	54.6654	55.8812	42.8988	48.6036	53.5096	54.9645	61.3696	69.6021	61.5711	51.3907	64.0647	57.3527	71.9575	60.5279	62.4207
CCNB2	ENSBTAG00000005269	14.3599	18.9317	15.3901	26.6336	28.7495	25.8519	15.2915	31.5942	27.002	28.2815	26.8795	30.6325	20.0109	36.5181	21.9502	24.4286	35.4662	35.6616	86.2952	92.4406	88.0476	70.7182	95.2019	87.22	110.788	121.786	105.982	107.937	115.427	77.822	87.3083	95.1157	122.134	95.154	85.5326	73.6418
CCNC	ENSBTAG00000015744	37.4561	39.9452	38.7547	32.0913	42.9857	45.2069	32.9084	32.2282	36.0026	40.0496	37.6313	38.4265	34.7417	43.3653	41.1165	42.9787	35.7429	35.5037	64.5696	58.1043	60.1689	44.6518	49.6812	53.1399	54.4639	47.3823	63.2969	57.8755	58.8065	52.2389	54.1837	48.3185	52.078	52.0955	46.4824	38.6182
CCND1	ENSBTAG00000017514	35.8645	38.5465	36.3675	23.3044	37.5017	40.6727	41.5054	39.4663	35.2873	22.9668	30.9115	52.3833	40.1749	31.1125	27.7322	19.7258	19.3704	31.0499	9.90503	6.55668	9.80349	14.7671	17.7841	13.6548	9.53468	6.27958	11.4753	11.8165	7.65259	21.7215	20.5004	20.3926	11.4408	23.6314	19.0842	23.4138
CCND3	ENSBTAG00000010106	349.979	372.486	342.697	192.165	153.386	134.944	133.959	139.955	180.788	160.325	143.5	160.639	120.066	163.731	145.942	127.107	180.79	146.532	229.965	218.01	240.431	137.93	169.765	157.542	172.461	215.256	163.724	164.986	196.052	170.661	162.942	167.778	176.293	155.562	178.938	156.319
CCNT1	ENSBTAG00000005861	26.4916	24.4616	31.1358	10.3696	18.28	14.3471	24.3818	26.2052	6.67598	14.8683	19.6098	26.5995	17.103	15.376	7.28104	13.4553	9.68518	20.3735	29.061	31.9207	41.6648	35.3786	50.3338	40.7937	47.9059	47.6487	37.2034	33.4166	21.0446	38.616	35.4708	42.6419	42.7916	37.3077	47.3642	39.104
CCNT2	ENSBTAG00000014158	72.9669	68.8307	53.9417	57.4695	88.021	60.4338	75.647	65.6716	62.7065	82.7565	81.4328	73.5904	58.0432	66.069	57.82	93.8608	61.3395	75.8401	111.058	113.232	96.3193	93.6675	107.683	98.8835	104.323	114.745	92.8257	105.014	80.8077	89.6213	107.362	96.3934	101.556	79.6897	102.349	97.9786
CCP110	ENSBTAG00000003960	19.4531	17.5655	14.6791	10.6971	10.5802	16.9864	23.1134	17.6463	13.1135	13.4764	14.3561	14.0474	16.4526	14.6553	7.28104	13.39	12.3601	15.5723	37.8447	62.763	57.473	49.9898	67.0574	77.1496	87.719	64.5465	78.8653	64.0379	43.4102	36.417	62.1716	63.7542	91.5266	50.5491	70.8573	38.0839
CCR9	ENSBTAG00000031348	25.1476	14.0849	19.1488	17.1372	15.0672	6.15843	17.0179	10.8308	10.014	28.1549	15.3336	18.307	9.60372	13.8144	10.7074	7.2502	12.4063	8.30735	7.28861	4.48615	6.80117	16.7152	16.8051	14.5082	14.3253	6.12735	8.84402	12.96	7.19707	13.1938	12.5684	12.7921	5.57183	6.8623	15.935	18.7991
CCRL2	ENSBTAG00000006155	3.1125	2.79747	3.14914	1.52815	3.15745	2.03025	2.53683	3.22282	4.70895	4.49213	4.94828	4.48612	3.29052	4.20439	4.49711	8.81782	3.92019	3.72725	5.65334	3.96852	3.86013	6.7796	3.7526	5.7464	5.86034	4.64308	4.45856	4.44707	4.78287	8.045	5.80938	6.42816	3.12022	9.13363	3.33817	6.12063
CD109	ENSBTAG00000013222	10.3632	8.88033	9.49821	2.18308	6.09333	2.91003	10.7111	10.8836	5.72227	4.68194	9.10239	6.75183	5.66275	2.40251	3.85467	15.4802	4.61199	8.78116	4.76563	6.77236	8.02661	7.01338	10.9315	12.7445	10.8835	12.445	8.47857	5.97179	5.05617	6.86507	8.82579	8.17894	5.34895	4.30102	9.44764	9.61813
CD14	ENSBTAG00000015032	32.3983	28.365	36.8246	25.4329	21.1051	28.8296	21.246	47.7083	35.5258	38.7842	41.9076	30.859	32.5608	44.8068	32.1222	50.4248	32.7451	33.1978	115.964	99.9894	131.98	116.968	146.923	132.736	105.672	96.5152	111.025	116.513	98.7092	126.843	114.009	141.991	86.4005	242.935	109.593	125.036
CD151	ENSBTAG00000019569	207.441	227.863	166.295	180.377	221.908	174.331	146.819	202.773	300.419	228.086	240.999	165.896	170.686	191.72	210.615	294.842	245.727	239.713	122.645	123.714	117.152	137.93	76.9284	95.1284	88.9283	102.338	114.022	101.33	97.8893	95.8428	112.892	101.168	89.3721	77.9016	102.727	130.671
CD163	ENSBTAG00000019669	51.0025	33.6672	21.8408	39.5137	6.59188	21.5883	19.4491	32.1754	27.7769	34.4819	33.9049	18.5336	28.1607	8.76915	17.9885	32.4626	13.5593	18.889	34.4807	35.8029	69.4823	126.28	110.131	76.2393	35.7202	41.7116	77.842	95.1674	28.5605	52.2925	53.6251	70.015	60.8444	83.9907	77.5966	53.6283
CD164	ENSBTAG00000017992	207.3	190.098	218.967	97.7473	100.872	122.83	153.091	137.947	94.7751	101.674	128.777	128.285	124.313	96.7009	119.388	133.116	100.172	109.67	82.3239	83.2958	129.345	104.889	111.762	115.838	93.3468	68.6567	85.1511	70.1367	47.1454	99.1144	94.6259	89.6177	60.5472	89.6448	94.3504	109.928
CD2	ENSBTAG00000017256	27.7649	21.4689	21.4853	38.5313	27.0322	25.1751	35.9737	23.4051	27.9557	54.7914	35.5543	38.4718	25.3676	36.6382	30.8373	30.895	23.06	21.2896	24.7159	16.9956	19.9746	49.2495	38.2602	41.7609	40.7898	23.6341	33.9874	37.1013	35.5754	37.2752	45.8606	42.3203	30.5336	43.8317	40.6878	50.228
CD200	ENSBTAG00000033319	2.93565	2.37459	3.14914	3.16546	4.70848	3.72213	4.47469	5.49464	5.72227	5.56771	7.75841	8.33783	3.7114	3.84401	4.28296	6.98894	3.96631	6.66483	6.07384	3.06266	3.00232	5.92241	4.97628	6.77051	6.93008	4.18639	6.21274	4.19296	3.9174	7.2405	6.4797	5.74174	4.60604	5.31587	3.65309	5.39198
CD200R1	ENSBTAG00000001235	2.72344	2.86252	1.82853	1.58273	2.49273	1.75955	3.73478	3.53982	4.2321	3.92271	2.56577	4.07829	2.94616	3.84401	5.03248	4.11498	3.36675	2.11632	4.01808	2.54503	2.57342	3.97425	3.42629	5.91708	4.65106	4.18639	3.14292	4.32002	2.27756	3.32527	4.07774	5.51262	4.08601	4.446	4.66084	4.85764
CD244	ENSBTAG00000002951	16.7651	14.8005	16.5076	12.9893	15.2333	5.1433	14.3049	7.87213	10.61	22.5872	16.6775	19.0773	9.71851	9.73016	8.56593	13.7819	13.467	5.52771	5.1394	4.05479	5.82082	13.2085	8.40257	6.71361	7.99983	6.6221	10.1597	11.8165	6.1494	16.4118	15.2496	13.9478	4.90321	12.0332	16.2499	18.6048
CD247	ENSBTAG00000012700	42.231	43.621	42.9705	52.503	58.7176	23.3479	48.376	31.013	45.0629	108.128	54.37	80.7501	41.1697	63.5463	45.5065	64.7946	60.6477	36.6408	55.926	37.1402	40.4394	57.5097	51.1496	49.3849	58.8359	35.394	63.8085	62.8308	53.5225	75.5158	64.3501	64.191	49.4778	67.2215	62.2285	73.8361
CD248	ENSBTAG00000044073	10.0449	12.426	11.8855	12.2798	10.5802	19.6258	25.1569	36.9303	37.6716	13.7927	39.0975	18.2164	7.95846	15.4962	28.2676	51.2087	18.3096	27.3858	14.2502	14.8388	10.7226	14.4553	17.3762	20.4822	17.9066	24.4713	16.9571	12.2612	18.3571	15.3391	14.2442	17.862	18.7213	17.9773	16.5649	14.1843
CD276	ENSBTAG00000019734	8.70085	10.3116	8.99028	6.27635	7.53358	6.15843	10.253	13.1026	7.92773	6.64329	14.7227	9.33475	8.45587	7.0874	8.35178	14.5657	8.3477	10.1078	11.0264	10.8272	7.23008	10.0915	10.1157	7.39635	9.76723	9.51451	7.74766	10.2918	7.78924	7.29414	7.37345	11.5141	12.0351	7.68384	12.2819	10.0553
CD2AP	ENSBTAG00000000322	118.133	86.3962	115.858	89.8883	78.1609	119.852	137.059	95.8921	54.4808	72.8232	90.413	113.105	119.606	70.6337	69.384	71.6529	68.2113	74.5135	89.7527	107.495	122.85	130.527	160.301	162.947	151.253	119.883	147.571	131.76	79.3956	135.746	147.022	146.901	143.085	124.681	174.529	141.309
CD2BP2	ENSBTAG00000015486	51.4977	49.2809	48.3545	55.2319	52.9566	39.6576	35.3395	42.6892	58.4744	53.6525	42.7629	50.7067	47.2151	49.7319	54.8219	47.6162	50.9625	48.2648	72.7926	63.2375	70.0337	49.9119	49.9259	51.3762	52.0919	57.5438	60.3732	74.5203	75.7059	57.8704	62.8977	59.5565	65.5247	65.7234	51.5841	51.3938
CD300C	ENSBTAG00000003622	5.7652	4.55401	3.30152	1.58273	3.54521	3.11305	3.62908	2.74732	2.50349	4.80848	4.70392	3.26263	2.56354	5.28552	2.78393	3.26586	3.22839	3.1271	12.7551	10.1801	8.76187	8.84465	10.0341	9.78594	11.2091	12.7494	11.6946	10.8636	10.7501	7.61594	8.32306	11.0704	12.5552	9.47191	9.51063	8.74375
CD300LG	ENSBTAG00000007434	19.63	24.1037	21.6884	12.9893	14.7902	8.79775	20.189	18.3859	13.8884	24.3587	29.5064	16.9929	19.0161	14.6553	16.2753	35.01	16.142	16.7411	15.4649	10.784	24.8764	18.5075	11.5025	17.4668	12.1858	15.6038	8.55166	26.9366	11.0234	12.4429	16.6461	10.0479	6.46332	5.5575	13.2897	10.8811
CD302	ENSBTAG00000038195	62.0024	74.1003	70.7032	81.1014	88.4641	72.2769	92.5592	70.0039	77.4295	75.9234	75.0794	70.3731	82.3012	71.835	72.1679	57.6751	72.4544	71.8286	108.488	127.122	109.86	70.4065	77.7442	94.0474	95.4863	97.9234	92.3872	98.4074	88.2325	79.4846	86.1353	88.7076	107.945	89.6932	84.6509	68.5413
CD320	ENSBTAG00000004403	31.2311	38.579	36.9262	38.7496	32.2393	36.2061	26.9891	32.281	40.5327	27.5855	34.699	34.4842	31.7191	35.3169	40.474	36.9042	34.7744	35.6616	26.538	23.2503	31.7388	17.8062	9.7894	14.5651	18.5112	15.2993	14.3259	16.7718	23.0489	17.1627	15.1938	17.5754	17.0126	15.6576	15.998	17.6332
CD34	ENSBTAG00000010562	30.4883	25.9579	27.4788	25.542	27.5862	26.7993	45.1345	39.9418	34.6317	37.5821	45.0843	31.856	25.9033	24.9861	27.9463	56.3687	28.456	36.7987	24.6691	27.7796	20.0972	28.9886	26.7577	24.8062	26.0925	27.5921	19.0768	20.393	22.3656	18.8253	23.5727	21.5111	18.3499	19.2821	18.9583	25.454
CD38	ENSBTAG00000013569	5.16392	5.69252	9.04108	10.8608	11.1342	9.4745	20.2594	18.3859	12.1002	18.9176	31.8278	17.8538	12.856	18.4993	18.845	43.5665	14.8506	13.8035	26.8183	21.0073	23.7735	32.0278	28.3077	31.3491	28.511	18.991	26.7513	28.4613	21.8645	41.5122	23.7403	42.9845	20.43	68.2364	39.0503	40.2213
CD3D	ENSBTAG00000006452	38.8001	31.8781	47.0847	40.387	44.4259	22.3328	40.0608	29.4809	31.2937	75.1009	42.3964	53.4709	36.4635	48.5307	30.1949	39.8435	33.6675	23.248	22.9871	11.4311	14.0313	45.9766	31.734	44.5488	36.0457	19.1432	34.7183	43.0731	21.2724	49.5036	46.0841	40.5157	17.607	43.8801	40.3729	56.2029
CD3E	ENSBTAG00000015710	59.8095	49.1834	62.8304	80.6102	92.2309	45.6806	60.0032	45.0138	67.1175	139.256	81.4939	81.022	55.7858	98.8632	61.3535	78.1193	68.857	46.717	38.3586	21.568	30.3908	81.5889	62.4074	56.4398	69.952	36.0029	63.0045	72.9956	57.0755	86.457	80.1025	70.3194	38.7056	80.2213	64.3069	94.0439
CD3EAP	ENSBTAG00000023601	14.0416	16.5571	14.7298	13.7534	12.7406	12.1138	6.58872	13.5253	12.6367	11.7681	12.5845	12.7333	10.9046	15.6163	12.2064	12.9328	12.7752	14.3404	44.853	44.3439	28.7365	24.7416	28.4708	28.4475	32.2319	35.3179	36.1801	36.4025	40.8593	30.1956	29.4379	31.1028	33.431	35.0847	29.1617	22.7338
CD3G	ENSBTAG00000006453	17.2956	12.3284	17.8282	18.2833	22.9331	11.0987	15.0448	10.0911	12.5175	33.5328	16.1888	22.9744	13.5064	22.1031	14.6692	17.0478	13.1442	10.4237	13.2223	6.2116	7.65898	17.3386	13.8683	17.4668	14.2322	7.72579	17.0302	17.153	11.7522	22.6869	22.7348	16.9557	10.7722	21.1668	13.6676	18.2162
CD40	ENSBTAG00000020736	3.92599	3.31793	2.48884	14.572	11.9097	7.91798	13.6707	17.2764	16.5111	22.8403	16.2499	14.5459	13.889	27.6288	17.0248	16.9171	17.6178	17.6255	46.5817	50.6418	34.496	38.106	43.4813	36.1283	47.999	51.6828	54.8914	63.9743	61.6762	56.7441	55.1891	58.5136	56.0897	75.8719	49.1277	48.965
CD44	ENSBTAG00000011578	58.3594	49.2809	65.4208	59.9255	66.9713	58.8773	58.8757	100.066	82.6749	89.463	95.6667	59.7696	64.3564	93.5777	86.73	125.278	93.9462	93.7499	114.796	72.8568	98.0962	157.061	155.733	130.403	140.043	108.96	125.351	120.897	135.241	140.09	135.18	148.311	96.5783	225.248	125.528	141.892
CD46	ENSBTAG00000005397	556.501	443.951	606.463	832.19	508.073	839.17	750.48	529.441	363.96	468.067	459.396	456.814	695.103	425.244	448.105	475.052	507.918	446.923	247.439	295.051	387.177	373.696	363.105	393.144	375.341	315.806	266.198	307.356	230.853	345.506	340.24	309.06	250.807	264.489	358.695	358.251
CD47	ENSBTAG00000003585	185.441	175.33	180.974	172.845	178.867	167.563	213.834	205.626	169.284	226.948	228.171	203.28	201.946	169.857	169.498	283.281	181.067	194.196	207.865	218.312	196.866	266.898	259.501	277.136	262.971	219.747	247.633	229.85	177.239	302.492	305.719	265.646	206.158	289.715	278.831	283.88
CD5	ENSBTAG00000013730	2.54659	1.65896	1.01585	9.98758	13.2392	7.37658	7.89237	6.76264	9.89476	22.8403	16.3721	11.5551	10.1394	24.0251	14.9904	15.4149	16.7876	9.60242	9.99847	6.47041	7.1688	17.4166	12.4815	11.2652	17.8601	8.63918	15.8608	18.1695	14.0297	16.1436	22.9024	18.735	11.4408	22.0367	20.218	17.2446
CD52	ENSBTAG00000005628	21.9997	17.8582	22.5011	44.2073	56.5018	27.7468	29.9487	22.8767	37.3736	77.948	47.3446	41.4626	32.5991	76.8802	46.1489	52.9069	49.0255	33.5453	98.8167	101.542	71.3817	73.4067	91.4493	75.1014	97.3002	68.9993	145.013	125.026	126.587	100.026	99.8208	113.532	106.756	135.168	98.7593	109.443
CD53	ENSBTAG00000006466	32.3983	23.1279	26.9201	58.3428	65.1433	34.8526	58.1005	53.9954	54.7192	115.657	74.2853	85.5081	54.4466	123.129	65.7435	63.6842	61.1089	58.9411	269.725	292.851	239.818	174.477	243.267	213.698	251.483	247.073	294.338	346.109	276.222	255.67	252.094	294.359	273.54	354.52	268.25	277.128
CD55	ENSBTAG00000006984	5.02244	5.5624	4.46975	2.61969	3.656	3.92515	4.86226	6.65697	8.04694	4.23905	7.39187	6.11743	4.59142	7.0874	5.88908	13.2594	5.85723	8.62322	21.3986	19.325	14.1538	15.3905	16.7236	19.7995	15.0694	10.9227	11.4022	14.4848	10.8867	18.5571	17.093	16.2329	10.3265	21.8917	12.9748	15.7388
CD58	ENSBTAG00000040131	59.951	49.6062	60.0876	38.6951	35.6183	37.8303	43.9718	40.206	28.9094	35.3044	43.6792	42.7314	34.8565	26.1873	29.3383	39.7128	28.5943	34.0507	36.443	37.4421	43.3192	36.5475	42.0944	43.2971	38.2317	38.0581	33.8412	31.5742	26.7385	37.007	35.5825	41.1359	38.7799	37.1627	40.6878	43.9131
CD59	ENSBTAG00000002302	9.37287	10.6043	10.6156	12.0615	9.41697	7.5796	10.6406	11.8346	15.2594	11.3252	15.3336	8.29252	10.7898	10.4509	16.8106	21.5547	8.71666	12.8875	16.119	14.7094	11.948	13.754	14.1946	12.0617	10.93	12.9017	10.3789	13.6589	13.0276	11.6921	13.127	11.1805	8.02343	11.3083	10.2664	11.124
CD63	ENSBTAG00000011931	510.556	515.547	540.027	419.097	410.746	335.871	359.808	348.963	427.024	376.39	335.872	339.631	331.998	369.746	447.356	393.536	352.633	338.169	277.294	255.236	313.344	264.56	195.543	222.232	187.949	157.028	183.459	181.822	217.461	216.679	231.258	196.925	137.141	224.668	198.778	223.111
CD68	ENSBTAG00000000133	23.2023	21.6966	23.2122	20.0843	30.7436	27.273	25.6502	37.9342	40.0559	59.2835	49.7271	36.9765	31.9104	47.3294	43.6862	35.6632	36.6192	28.4282	76.1566	81.7429	77.2025	133.605	97.2414	107.247	83.5331	93.6228	127.252	126.551	97.616	98.149	109.708	134.868	112.402	167.546	131.7	123.821
CD69	ENSBTAG00000002135	2.79418	1.82161	2.48884	6.82212	6.86885	5.07563	4.93273	3.85682	3.63603	10.1231	4.88719	5.21115	6.58104	9.12953	4.28296	9.73226	6.82575	4.95914	17.5207	12.3369	12.3769	12.2734	16.8051	12.0048	20.9763	13.2823	20.2462	18.8683	17.1272	19.6834	18.7688	17.3225	14.041	19.9587	15.7461	15.5444
CD74	ENSBTAG00000015228	2430.05	1764.65	1991.37	3586.58	2928.01	1992.15	4708.29	2746.32	3565.87	4469.99	3584.87	2779.72	2404.57	3562.08	3047.97	2648.87	2735.51	2112.37	3620.9	3637.79	3956.26	4678.31	5258.95	4251.88	4950.87	4003.59	5297.2	5940.4	5035.77	4779.64	4899.82	6717	4759.75	7512.19	5892.62	8699.45
CD81	ENSBTAG00000047495	517.135	490.988	506.199	240.903	234.427	223.869	229.548	275.63	269.066	285.029	295.43	243.972	234.66	225.956	253.016	293.535	244.62	274.806	288.881	315.584	426.023	237.481	296.864	263.993	270.831	335.025	295.58	328.258	329.972	265.163	241.034	303.101	333.418	353.263	269.321	252.403
CD82	ENSBTAG00000031252	171.011	210.558	173.355	248.543	269.879	184.279	205.272	182.644	249.098	253.457	210.943	175.321	284.974	233.404	281.177	139.452	269.479	188.195	273.93	247.946	208.14	167.97	162.994	156.916	171.206	167.798	197.931	210.791	237.139	177.097	213.998	189.986	178.298	163.149	220.193	194.306
CD84	ENSBTAG00000019033	6.225	5.59493	3.96182	6.27635	8.36449	2.30095	9.23125	6.55131	5.54345	13.2866	10.202	10.5582	5.28013	9.36978	10.8145	10.2548	5.62663	5.0539	14.3436	11.4311	10.1099	13.9099	13.6236	9.44457	16.4182	11.4555	19.5153	18.4871	11.7522	15.7682	21.2266	20.0693	14.6353	22.7132	18.7693	20.1592
CD86	ENSBTAG00000013118	15.5625	16.9149	19.4028	25.1054	29.5804	15.0239	39.9199	22.3484	26.8827	46.8194	34.027	29.9074	27.472	34.1156	28.8029	28.9355	19.601	22.2688	111.618	116.209	112.618	76.4458	97.323	94.1612	123.997	153.45	110.514	125.217	102.854	106.838	107.92	127.366	153.485	129.804	111.419	110.754
CD8A	ENSBTAG00000021141	6.96775	2.92758	4.16499	13.4805	12.9068	12.5199	6.02498	5.49464	9.71594	25.4343	17.0441	14.41	13.3916	14.8955	9.85082	13.9126	12.0373	6.15944	10.8395	6.64296	4.22776	39.5866	17.6209	30.6095	11.3951	4.90949	12.2062	18.6777	11.7977	28.4793	23.5168	23.5783	8.02343	28.4157	26.7683	27.1056
CD9	ENSBTAG00000014764	74.9476	70.4246	75.0206	102.332	104.972	80.804	88.2254	97.2129	155.813	111.038	161.399	107.395	83.5256	151.959	152.581	271.132	148.183	119.209	191.466	156.757	163.473	187.218	173.272	186.786	163.345	122.509	134.268	140.909	174.051	189.165	178.639	148.603	103.265	144.688	175.6	166.86
CD93	ENSBTAG00000004207	38.3403	39.0344	39.4658	43.989	46.6971	50.3502	61.342	65.7244	56.1498	58.8406	77.0954	43.0939	36.1192	42.8848	55.5715	73.6124	47.3651	48.8649	54.2908	54.6103	41.9712	45.3532	46.4181	49.2142	45.2083	36.2693	34.499	29.1601	40.2672	36.4707	38.2637	35.8096	29.7164	35.8579	32.3739	41.2899
CD97	ENSBTAG00000021818	126.94	124.715	112.709	109.263	121.7	118.837	136.637	139.11	117.426	134.321	145.088	144.779	83.6021	129.735	104.611	145.265	129.781	110.775	152.313	116.597	116.784	171.243	202.885	171.88	153.764	114.25	115.118	109.335	98.7548	163.957	168.025	153.509	85.4347	174.892	168.861	180.85
CD99	ENSBTAG00000008114	41.665	45.41	52.9766	33.6194	34.732	32.0103	50.7014	59.9656	61.0971	52.83	76.4234	44.3627	37.9557	33.7552	46.8985	85.3042	49.8556	49.086	43.8718	61.3826	59.495	68.2246	59.7969	53.083	54.8825	52.2918	55.1838	51.3955	50.6984	55.296	49.1563	55.0861	44.2032	55.4783	62.3544	54.3084
CD99L2	ENSBTAG00000047708	9.47898	8.13217	9.04108	4.52989	7.09042	4.39888	7.04676	8.08347	5.00699	5.3779	8.30822	6.70652	6.12189	7.0874	4.81833	10.1895	6.22619	7.7072	5.09268	6.03905	5.33065	5.57174	3.7526	4.89297	5.90685	5.70871	4.97019	2.85883	4.69176	4.827	5.30665	6.04629	4.45746	4.83261	5.79455	5.10052
CDC34	ENSBTAG00000002098	24.3695	23.7134	24.1265	41.5876	31.2976	25.1751	26.3549	31.1715	42.619	29.4203	34.9434	34.031	36.1574	34.8364	35.1203	33.1811	37.4032	36.167	35.602	31.7482	33.3932	32.9239	28.7972	28.4475	31.3947	36.9544	32.6717	36.1484	44.3212	34.0035	29.3821	30.4476	29.5678	32.0885	28.154	27.98
CDC37	ENSBTAG00000011699	45.1312	41.6042	44.6975	42.57	38.6096	41.4171	38.2639	48.6065	49.2354	46.0602	46.7948	53.4256	43.1211	53.5759	45.8277	49.9023	44.9208	46.0221	63.7753	59.9591	67.7054	59.341	61.6732	60.3656	62.0917	67.4008	64.6856	63.4026	69.3288	67.0953	61.222	64.5728	64.7075	69.4445	64.8108	55.3285
CDC42	ENSBTAG00000001700	162.168	159.846	165.381	145.12	159.036	173.18	159.292	159.714	138.288	154.947	150.342	171.515	159.016	165.413	168.106	180.406	148.829	148.143	250.242	259.42	218.863	205.843	228.175	249.712	232.972	209.167	253.626	235.377	211.175	248.805	236.732	239.583	248.801	247.574	217.989	239.967
CDC42SE1	ENSBTAG00000015363	104.835	91.4056	92.3917	103.587	94.5021	84.5938	108.309	106.776	92.1524	125.463	119.431	99.8727	100.093	145.592	107.502	133.965	116.407	93.4972	242.159	233.841	200.91	211.999	221.893	226.84	261.483	226.293	248.437	244.843	237.23	254.276	228.018	247.227	253.481	276.957	239.277	215.193
CDC42SE2	ENSBTAG00000005961	188.377	195.4	208.554	214.215	199.695	213.718	194.667	165.315	159.449	193.415	174.228	204.005	226.816	195.084	167.357	179.753	169.906	165.8	307.196	310.278	262.366	218.934	255.911	270.081	256.878	253.048	294.411	294.714	245.566	253.739	272.203	256.54	267.151	261.927	250.929	242.153
CDC73	ENSBTAG00000016703	58.6069	53.1519	68.316	32.8008	32.3501	37.6273	45.5573	47.497	31.4725	36.6963	44.5956	43.3658	39.4097	39.281	36.2981	43.044	31.3615	42.358	58.4957	62.461	81.6141	64.3282	79.702	79.4823	86.9748	75.8878	83.6893	71.852	69.0099	68.9725	73.0083	78.0512	81.423	82.9758	75.8961	67.9098
CDH11	ENSBTAG00000032092	55.4944	62.6177	72.5318	26.9064	34.0119	27.3407	51.688	58.9617	39.4598	40.9353	54.0645	32.5357	32.4843	35.7974	33.3	59.308	36.3886	45.8642	62.6073	52.0221	74.7516	59.0293	55.3101	61.1052	71.8589	61.2735	64.4664	65.8802	60.4919	56.4759	71.6118	65.111	56.5355	66.4	64.4329	69.0756
CDH13	ENSBTAG00000034373	18.7104	13.5645	15.0854	6.65839	8.30909	5.414	13.565	10.8836	11.3253	7.14945	18.327	11.102	8.14977	11.2918	9.74374	26.9107	10.0541	10.4237	8.17632	7.16059	9.86477	10.4032	7.42363	8.76183	9.81374	10.3898	6.87056	4.70119	4.0996	7.93774	10.0547	6.54663	4.68033	4.01106	7.18021	6.31493
CDH17	ENSBTAG00000021964	1493.12	1274.77	1640.29	1702.47	1334.5	2070.11	1902.2	1379.42	1063.57	986.371	833.999	1239.07	1215.85	959.561	890.107	779.756	899.292	1143.7	409.47	534.629	810.994	710.728	559.791	767.343	459.711	327.832	295.58	234.742	176.966	538.425	503.461	326.115	170.869	193.932	424.199	511.461
CDH19	ENSBTAG00000023270	5.7652	4.81424	7.00937	3.22004	4.76388	3.99283	4.33376	9.50996	5.54345	4.61867	8.85803	9.96915	5.20361	7.44777	5.782	17.2437	9.5007	9.22337	5.46646	5.69396	5.69828	7.01338	4.8947	3.98265	2.51157	5.899	5.92038	2.85883	5.19283	6.00694	5.13907	4.56912	2.15444	3.38282	3.5901	5.1491
CDH2	ENSBTAG00000021190	10.151	9.9863	8.78711	3.60208	6.31491	4.8726	6.65919	11.2535	4.70895	5.12483	8.24713	5.98149	4.74447	4.80501	7.28104	16.4599	8.07098	11.1818	9.6247	9.05858	6.92372	5.80552	8.81046	6.42914	4.60455	9.51451	7.60147	4.89178	7.06042	7.83047	7.15001	6.30699	2.74877	5.79913	6.8023	5.87774
CDH3	ENSBTAG00000033248	5.37614	5.04194	4.01261	4.85735	3.656	2.77468	5.1089	5.86447	6.43755	6.07387	10.4464	3.57983	3.59661	3.60376	6.53152	27.5638	4.93483	5.81199	6.96155	9.74875	8.88442	7.0913	9.21835	5.40503	4.13944	9.81898	3.94692	7.4965	6.19495	5.4706	7.26173	6.75163	5.72041	5.41252	4.97576	6.89785
CDH5	ENSBTAG00000007421	32.1507	31.0974	31.5422	17.6829	20.8281	21.25	41.5406	44.0628	19.1338	22.9035	35.4321	20.8899	20.1257	22.9439	17.346	35.4672	18.2174	28.2071	21.6789	21.87	28.1238	32.3005	34.6708	29.1871	29.2087	26.1459	20.9771	19.6307	16.3073	22.1506	23.461	25.0809	20.8015	22.9549	24.8788	27.6885
CDIP1	ENSBTAG00000018938	39.1892	43.3607	49.3704	31.1634	26.2013	23.1449	29.2441	31.5942	26.3463	32.1409	43.9847	24.7869	41.1315	44.2061	22.9139	37.7533	38.6485	31.4921	95.1257	88.0839	115.13	68.6921	77.9889	72.598	91.3468	143.745	77.6958	123.629	80.9443	71.1178	71.5001	91.737	112.477	72.0542	90.4454	87.9719
CDK1	ENSBTAG00000010109	16.7297	20.2979	17.8282	19.9206	24.9827	30.0477	18.991	32.5452	26.7635	26.1303	26.2686	34.5295	19.437	33.3949	20.6653	25.539	25.9655	30.4498	83.6788	90.8014	82.7783	57.0421	86.7994	91.0889	87.9051	93.3564	99.3308	86.2097	78.849	72.3514	85.3532	77.0197	93.3838	80.7528	70.2905	59.6518
CDK5	ENSBTAG00000007766	13.9355	11.5802	10.768	16.9189	15.7319	12.7906	10.6758	13.8951	15.0806	15.1847	15.5779	12.2802	10.369	15.7364	17.7743	17.505	15.3579	16.4884	22.8003	19.1524	20.3422	16.7542	14.6025	15.7599	16.9299	19.7521	20.3193	18.7412	26.0552	18.5035	17.1489	17.4636	17.607	16.2859	15.4941	16.4674
CDK6	ENSBTAG00000044023	8.77159	5.36723	8.43157	3.22004	3.71139	4.94028	6.09545	5.54748	3.03996	3.92271	8.36931	6.9784	4.66794	3.24339	3.42637	7.44616	3.45899	6.5069	10.2788	11.5605	20.7099	14.4553	30.9998	20.1408	22.5576	24.5855	24.6317	10.673	13.7564	17.8599	18.0985	23.1795	21.9901	20.3936	28.8468	17.4875
CDK8	ENSBTAG00000016737	17.2602	15.7439	16.3552	15.0087	14.5132	15.2946	16.4542	17.8048	12.3386	13.6029	14.5394	14.8631	19.1309	13.454	13.4913	15.6761	15.2196	16.6147	15.1379	15.7447	17.0336	17.7672	20.8025	13.7117	15.395	14.1195	16.007	14.6753	15.123	13.3011	18.9922	15.9537	13.521	16.1892	14.1715	15.9331
CDK9	ENSBTAG00000004695	128.567	131.188	105.953	152.652	148.456	131.425	118.808	138.898	164.038	161.4	169.158	138.345	126.685	172.02	153.116	178.316	166.078	149.248	213.145	217.363	181.12	191.309	187.957	189.859	190.228	200.68	208.017	221.591	243.152	198.443	185.398	195.614	203.483	194.947	200.731	179.296
CDKN1A	ENSBTAG00000008353	123.722	60.8937	98.0296	186.326	115.607	163.097	142.908	112.904	173.695	86.4261	120.408	198.159	180.022	237.728	175.602	148.531	210.63	116.24	66.6253	49.1751	93.1945	162.632	154.02	155.665	106.556	47.2681	79.7424	71.9156	81.5365	179.404	135.85	100.347	46.0604	74.5671	141.085	135.674
CDKN1B	ENSBTAG00000018254	58.5008	54.0301	63.3891	57.6879	46.5863	39.2515	52.745	39.3078	44.5264	58.1446	51.1322	51.613	43.5037	54.2967	39.4033	54.7358	57.7421	45.1377	45.9276	41.6695	46.7504	44.9246	48.0496	48.247	43.813	35.0895	50.3598	46.6943	41.2238	48.86	47.5923	47.2869	36.4026	51.8055	48.12	48.8193
CDKN2B	ENSBTAG00000016412	106.851	81.647	84.3157	151.724	128.736	107.468	131.352	94.8883	104.014	134.131	87.7861	124.796	122.974	80.0035	88.122	61.2022	92.1476	77.988	52.5621	52.4966	52.8776	46.8727	27.2472	40.7937	56.0918	53.6999	55.9878	62.4496	46.0066	61.4638	65.6349	51.3431	36.1797	14.7878	82.4464	67.9584
CDON	ENSBTAG00000009315	31.4079	23.7459	36.723	10.5879	8.08752	7.64728	16.877	17.5406	10.5504	8.79446	24.3748	15.7694	10.2924	5.28552	9.31545	25.8656	10.1003	18.9521	19.0158	15.1408	18.5654	13.5592	11.0947	12.0048	12.6044	17.3925	13.2295	13.4683	9.47463	12.7647	15.4731	15.5146	9.73213	11.26	17.6356	19.4306
CEACAM1	ENSBTAG00000005615	517.984	482.888	463.888	356.224	242.681	266.098	331.339	183.014	136.798	188.543	156.085	172.829	318.185	114.239	100.221	102.025	143.433	155.534	58.8228	59.6572	65.806	114.669	79.2942	69.6964	76.1844	86.2396	47.2899	66.0708	39.3106	72.4587	92.0564	60.4422	48.2892	43.9767	69.7236	75.7792
CEBPG	ENSBTAG00000017560	44.5653	50.7447	44.6975	38.5859	36.5046	43.1767	41.9987	40.6287	32.9031	37.4555	36.7761	47.716	31.9869	39.0407	28.3746	33.8343	32.0533	37.5884	37.4709	41.9714	32.1677	45.1194	43.8076	41.192	41.9991	38.5909	43.5623	39.579	30.2459	43.9793	37.4817	42.8638	39.3	49.8725	41.9475	36.3351
CECR1	ENSBTAG00000017313	9.83267	8.71769	9.39662	8.13197	8.03212	5.1433	10.4292	6.65697	6.73559	8.09849	9.6522	8.79098	4.82099	16.0968	7.06689	12.7368	7.24082	7.26499	15.0444	23.3798	22.4868	11.9227	16.7236	9.27389	14.0462	16.5172	15.0568	13.4048	20.4069	25.2077	21.5059	20.8603	15.0811	23.6314	15.8091	24.9197
CELSR2	ENSBTAG00000018804	26.2087	24.5917	23.5677	15.3361	20.3296	18.0016	19.6957	28.1072	14.4249	16.5133	28.2846	26.3276	15.6874	14.5352	15.847	28.8702	17.3411	23.1216	23.7814	26.3993	19.3006	34.0538	26.1866	28.2199	30.5575	39.314	27.7746	26.8095	20.5435	25.5295	29.8848	31.0399	29.4192	24.6946	36.6568	29.3887
CENPE	ENSBTAG00000009035	29.2504	22.3147	19.9615	20.9576	39.939	40.3343	31.8514	42.425	23.4255	42.5803	41.8465	41.3267	24.7554	41.203	26.3402	38.0799	26.8879	44.348	125.074	139.89	156.856	128.54	201.499	218.192	225.576	219.595	224.024	199.229	149.681	156.019	186.347	195.805	232.68	201.181	184.67	160.691
CENPV	ENSBTAG00000013274	20.302	19.7124	16.4568	24.2322	27.42	22.6711	16.2075	27.1562	31.0552	20.6258	20.2818	22.8384	21.7327	27.8691	29.2312	24.298	30.9926	30.892	24.8093	39.4695	25.4891	19.092	19.0078	20.9374	21.6274	31.8927	25.5819	22.8071	28.1961	17.109	23.6285	23.5671	26.9676	16.2859	23.1152	23.8996
CEP55	ENSBTAG00000005129	4.9517	4.97689	5.18084	9.11435	7.312	9.60985	7.64573	11.8874	5.60306	12.7172	10.3242	11.5098	7.76715	11.4119	9.63667	8.29528	7.84038	12.4768	45.8808	52.9711	42.0325	44.2622	53.9233	56.2123	68.2776	65.4218	49.2634	58.7014	58.2599	44.1939	45.4696	51.5305	62.8502	49.4376	47.4272	42.4072
CERCAM	ENSBTAG00000038139	6.82628	6.34309	7.16175	8.18654	7.47818	6.90285	11.3805	14.7933	15.1998	7.02291	21.5647	10.9207	8.11151	10.3308	13.2772	24.0367	13.6054	12.54	2.24265	2.97639	5.39192	7.40301	6.44469	4.83608	3.99991	7.30715	4.67783	3.4306	5.37503	5.20244	5.02735	6.11662	3.56597	3.47948	5.79455	7.6265
CERK	ENSBTAG00000046654	7.10923	7.44907	6.34907	3.5475	10.0263	4.8726	7.46957	9.72129	9.06026	13.6029	13.6841	8.51909	8.22629	10.6912	9.20837	16.0027	10.9765	10.2026	10.5591	12.8977	12.2544	18.4686	13.542	16.6133	12.6974	18.7246	15.4953	16.6448	11.2511	12.0675	15.7524	18.8206	16.1212	16.6242	21.7296	16.8074
CETN2	ENSBTAG00000007844	27.3758	30.3493	17.879	31.8729	36.6154	33.7698	25.7559	30.5904	32.4262	31.5082	33.5383	31.9919	28.9642	37.2389	37.4759	42.3908	34.1287	35.3457	69.5688	75.9626	50.7944	43.7167	47.0707	54.164	55.5337	53.9283	58.546	54.572	61.6306	47.9482	50.6087	48.8778	54.0839	52.3854	41.1287	43.9131
CFD	ENSBTAG00000048122	86.0889	79.37	91.4266	172.027	198.92	130.41	103.129	107.251	274.192	206.322	260.731	236.949	133.763	256.227	176.779	316.004	221.744	135.097	73.4935	47.9242	63.5389	108.357	65.8337	80.8478	76.7425	47.192	92.241	60.9885	91.6488	126.575	106.971	77.7086	43.8317	58.4745	91.8311	112.697
CFDP1	ENSBTAG00000015427	39.5783	41.1813	44.6467	34.8747	40.8253	42.6353	28.9622	35.8208	42.7382	43.909	38.8531	36.5233	34.8565	46.969	46.4702	36.251	37.68	34.9035	65.0835	67.4648	50.7331	47.9247	45.5207	52.8555	48.4175	42.0922	53.5027	52.6025	59.1709	44.9984	48.0391	47.9387	55.4954	46.3447	41.7586	44.156
CFH	ENSBTAG00000039995	312.17	207.012	296.07	453.043	497.382	540.182	442.396	354.087	450.39	612.006	405.392	495.285	479.536	382.239	573.81	240.628	474.85	408.292	33.0791	35.5441	198.153	109.954	120.818	86.9925	64.0916	31.1315	39.4692	61.8779	39.0373	48.1627	134.733	60.6532	53.7867	47.6978	49.2537	87.8747
CFL1	ENSBTAG00000021455	576.343	603.505	573.042	1016.28	975.653	1021.55	791.175	1001.61	1048.67	976.501	903.885	896.906	920.006	1252.67	1012.71	1011.7	1014.73	1004.94	1729.6	1721.3	1483.45	1470	1523.8	1532.64	1633.5	1584.39	1599.23	1735.06	1969.86	1563.47	1490.78	1605.92	1790.34	1673.43	1556.47	1399.44
CFP	ENSBTAG00000015815	22.6364	19.4847	11.987	106.916	67.2482	88.3159	67.5784	80.5705	142.639	95.9165	115.46	109.389	91.9049	143.189	139.303	121.163	175.117	121.831	29.6684	17.125	30.2683	67.718	49.2733	58.2605	40.1852	26.907	40.4194	28.6519	28.0595	45.7492	51.8376	42.9504	21.2472	48.1811	40.3729	58.0002
CGN	ENSBTAG00000017564	320.517	285.927	262.852	317.911	294.64	318.005	345.467	301.254	296.783	304.263	289.077	293.999	258.267	256.227	258.37	258.133	288.941	280.302	117.552	113.189	120.032	228.324	155.978	172.79	151.764	160.605	132.003	144.466	86.046	179.886	183.722	169.101	130.232	105.786	211.186	225.2
CHD2	ENSBTAG00000017776	188.978	189.447	185.139	133.222	150.062	124.184	150.096	145.555	131.433	158.11	165.676	166.711	149.527	115.681	122.707	161.595	125.538	144.542	121.757	126.648	115.007	163.217	142.925	118.911	122.09	123.917	130.76	135.128	99.6658	137.784	144.564	143.991	114.705	143.625	149.399	164.237
CHD7	ENSBTAG00000021841	89.6966	91.1454	83.0458	44.6985	59.4377	54.7491	54.8238	63.0827	35.7046	54.5383	61.1509	71.37	44.6133	39.1609	37.1547	50.4248	36.5731	56.0667	90.3133	95.5033	102.263	99.5899	105.562	101.956	111.998	135.22	93.5566	99.3604	85.8183	101.421	98.2009	100.512	112.031	81.2844	103.546	101.185
CHI3L1	ENSBTAG00000018223	7.21534	5.07447	4.16499	17.6829	7.47818	6.36145	14.1992	15.7443	53.0502	21.2585	18.0826	19.9836	15.1899	22.3433	27.7322	11.953	13.467	20.9105	27.1921	18.376	17.7688	65.8478	64.2022	49.1004	62.5103	33.7575	38.1536	37.6731	56.5745	58.2458	29.9965	83.4049	28.8249	232.013	25.2567	43.5245
CHID1	ENSBTAG00000009899	103.632	120.421	121.597	142.173	136.048	144.892	95.5541	130.022	188.656	138.054	159.567	157.83	157.792	165.413	214.684	151.013	173.734	165.199	100.359	95.1151	103.856	82.0175	62.6522	72.8256	62.8823	69.3418	75.5031	68.7391	84.3606	78.3047	72.8966	72.2379	66.9362	74.2772	64.5589	79.1795
CHL1	ENSBTAG00000002471	12.8744	10.4417	14.4759	1.96477	3.93297	2.9777	7.54003	9.29863	2.92074	4.23905	7.02533	5.93617	5.5097	2.76288	2.67685	7.90338	5.30379	7.99148	6.86811	5.43515	7.47516	9.66287	5.22101	10.3549	5.76732	6.20346	6.72438	4.25649	2.91527	7.4014	8.60236	7.87075	2.97164	8.65036	7.11722	8.74375
CHMP1A	ENSBTAG00000033331	70.2081	60.9913	65.5224	89.9428	77.2192	66.3892	63.2094	67.415	85.4168	76.3662	73.4911	73.4998	76.0263	85.1689	83.5178	85.2389	81.7706	73.1552	99.3774	94.2955	87.5575	77.9654	73.7468	79.4823	91.4399	100.245	91.8024	99.6145	110.826	85.2234	86.0236	86.9399	94.2753	85.8271	82.1945	81.4626
CHP1	ENSBTAG00000027173	91.3236	85.4203	81.776	95.2914	100.152	133.117	120.817	117.554	93.8214	98.2575	108.618	91.263	115.359	102.467	85.3381	151.601	94.9148	104.363	117.832	112.024	100.057	217.532	131.26	159.647	137.392	82.3957	112.633	101.393	91.1933	147.653	140.487	130.927	79.64	110.763	136.991	192.314
CHPT1	ENSBTAG00000002490	98.1852	117.363	104.988	113.684	118.321	114.777	105.701	90.2918	103.776	116.732	101.959	109.479	113.791	94.7789	91.7625	91.7053	97.0824	93.7815	48.9178	51.5476	44.6672	59.1461	47.4786	54.0503	44.1386	33.6433	41.0041	34.9413	24.5065	51.7026	56.3063	43.9817	26.4476	48.5677	43.963	52.9483
CHST10	ENSBTAG00000004328	11.6011	13.4343	11.2252	7.96824	11.0788	7.91798	10.253	11.8346	11.683	11.3252	14.4783	11.5098	7.46106	11.6522	11.2428	22.1425	10.4692	11.7819	22.1462	17.427	13.9087	16.1308	15.4183	14.622	12.8369	17.2022	14.6913	17.153	12.9821	13.891	15.3614	13.4686	10.7722	15.7543	10.3294	13.0185
CHST11	ENSBTAG00000010644	4.59801	2.73241	2.99676	2.18308	3.656	1.55653	4.43946	4.70215	2.38428	5.3779	7.63623	4.89395	2.37223	4.56476	2.56978	4.04966	2.90555	2.68489	10.9329	16.6937	19.9746	15.5853	15.9078	15.6461	20.6507	24.9661	19.9539	22.4895	13.7109	18.6644	18.3219	21.9707	23.476	18.9438	24.7528	16.7103
CHST3	ENSBTAG00000011014	6.29574	4.1962	4.16499	2.838	2.27115	2.707	7.75144	6.39281	2.32467	2.72059	4.70392	8.15658	2.94616	5.28552	1.28489	5.16006	3.13615	5.52771	11.8673	11.2154	16.9723	13.5202	18.1104	14.6789	11.5346	12.6353	7.3822	7.30591	7.92589	10.8339	9.16095	11.0581	8.17201	7.9738	13.9825	10.1039
CHUK	ENSBTAG00000007591	59.4912	59.7877	63.7955	43.7161	52.9566	55.0875	48.5874	48.0781	41.1288	48.1481	45.8174	50.0723	50.6587	39.1609	49.5753	47.6815	46.3966	43.1477	83.6788	81.0527	70.4013	62.1853	63.5495	77.0927	77.3937	72.5387	71.7755	73.6309	64.5004	67.0953	70.0478	71.3249	73.6967	73.6972	70.4164	63.4894
CIAPIN1	ENSBTAG00000001854	34.6973	39.1645	35.6564	47.9732	46.8633	50.8239	40.4132	53.6784	55.3749	50.9319	45.7563	47.4441	45.3785	64.1469	58.5695	65.3172	51.8388	53.0344	57.281	56.422	40.2556	54.3537	47.7233	49.84	42.8828	44.2235	47.2169	44.7884	51.0628	55.2424	47.313	50.2876	43.906	52.1921	48.6868	52.3654
CIB1	ENSBTAG00000021275	199.766	175.362	176.149	324.351	241.518	245.593	197.133	184.652	284.444	216.951	192.677	219.14	271.736	262.234	279.57	176.16	281.285	208.158	118.44	122.895	112.618	181.023	130.444	155.892	108.742	86.6201	109.125	95.4215	101.306	148.457	133.839	114.812	85.5833	103.224	115.513	150.927
CIITA	ENSBTAG00000020649	17.1541	14.5078	12.5458	41.7514	32.0177	17.3925	43.8308	27.7902	33.0223	49.7298	48.261	38.4718	29.5381	52.3747	26.6615	44.6116	28.3637	44.4743	104.844	97.2287	99.628	102.629	138.683	93.5923	121.253	158.207	134.415	151.582	135.924	141.002	126.578	169.002	149.176	150.826	143.793	228.212
CISH	ENSBTAG00000022622	74.2402	87.8274	91.579	63.7459	61.4319	53.734	57.1845	47.2328	63.9583	57.6385	58.8295	48.8488	46.6029	44.5665	47.0055	59.0467	40.7239	44.4743	41.3021	37.4853	46.0764	27.2742	31.1629	22.5304	35.162	26.9451	23.7546	16.1365	20.8624	36.8997	31.393	21.7299	11.2922	21.7467	23.1152	26.7656
CIT	ENSBTAG00000008963	18.6043	21.0786	16.6092	16.8097	23.1547	18.2723	26.1787	30.1677	14.4249	27.9651	36.3485	28.8652	16.1848	16.8176	11.1357	25.0165	14.7584	28.9968	31.3036	34.25	36.9469	50.4573	68.7705	58.2605	55.6267	77.1437	52.187	49.7437	40.7227	49.5036	52.5079	56.5775	63.296	50.3558	61.9765	46.6819
CITED2	ENSBTAG00000011224	85.3461	89.4539	114.131	52.9942	39.9944	35.8678	55.5989	43.7458	56.567	57.3221	62.6782	45.6315	41.5906	35.7974	47.4338	80.928	48.6565	44.8218	31.8176	30.7129	59.1886	38.5736	44.0523	34.7628	35.6271	37.9439	45.6819	37.6731	38.0807	39.0451	36.6438	42.6762	32.3166	40.5939	39.6801	54.1141
CKAP2	ENSBTAG00000021162	39.932	40.7259	35.0469	33.1282	44.2598	47.4402	43.9365	59.5957	34.4528	45.3009	47.0392	49.8911	39.2184	36.8785	38.5467	39.6475	33.6214	56.4458	90.1264	106.977	92.4592	103.72	127.833	119.536	137.02	157.827	126.959	124.391	104.631	91.9276	116.132	117.74	148.656	108.782	113.876	95.6469
CLDN1	ENSBTAG00000013148	4.73949	4.52149	4.57133	2.89258	1.88339	1.75955	8.13901	4.27948	5.06659	5.69425	5.13155	3.85172	4.01749	4.68489	5.56785	2.15547	3.55123	3.66408	4.29841	4.48615	7.72025	4.94833	2.77366	6.65672	7.99983	6.05123	4.0931	5.65414	4.1907	4.29067	7.03829	7.39696	5.49754	5.02591	8.94377	6.12063
CLDN12	ENSBTAG00000019486	21.646	24.9495	23.8217	16.8643	17.5599	21.1823	20.4708	19.8124	11.8618	14.9949	13.1954	15.0897	18.9779	11.1717	14.6692	18.2235	13.836	17.8466	17.1936	23.2935	17.7688	17.6114	14.6025	16.4427	20.8368	16.8978	11.7677	11.8165	9.97569	13.4083	16.6461	12.6676	8.09772	10.4868	13.4157	14.6701
CLDN2	ENSBTAG00000005290	871.217	846.624	699.515	800.862	701.453	810.476	567.722	680.755	535.688	638.326	392.624	635.669	570.867	445.905	501.107	275.508	518.157	552.581	400.78	463.929	332.584	193.063	186.08	214.039	195.484	178.226	125.059	84.0497	59.9908	158.057	227.292	112.545	59.0614	98.8751	112.301	175.944
CLDN3	ENSBTAG00000040432	36.7841	34.5455	41.0404	201.28	76.4436	102.325	72.2998	120.724	163.085	116.922	168.241	104.54	155.84	174.302	174.638	208.95	172.119	126	75.3623	60.3474	48.4048	141.359	142.354	126.421	71.8124	50.6172	89.3904	83.4144	95.384	170.608	124.79	101.14	48.8092	59.9243	144.738	147.089
CLDN4	ENSBTAG00000026278	18.003	12.3609	11.6823	115.43	15.7873	21.7914	58.5938	104.504	53.4079	43.213	36.8372	34.9373	148.647	96.4607	72.3821	27.0413	148.275	57.3934	34.2471	22.819	45.4637	118.604	69.9942	74.1911	42.9758	17.3925	30.4059	20.5201	40.8593	73.2095	37.1465	37.8586	11.6637	26.8693	54.5444	54.357
CLDN5	ENSBTAG00000022020	7.42756	7.15631	9.24425	11.0245	12.1867	10.1513	15.679	14.8989	25.929	17.3991	26.9406	13.6396	10.1011	16.2169	25.9119	31.7441	17.6178	16.2357	12.428	11.3017	9.25205	9.23428	13.4604	11.4928	12.4648	14.3859	12.3524	10.0377	17.5827	7.61594	10.334	11.3348	10.1779	14.2562	9.13272	7.77222
CLDN7	ENSBTAG00000019448	446.997	433.575	388.258	691.108	476.111	521.03	427.21	412.785	514.527	514.76	460.556	446.301	498.093	390.528	420.694	440.499	527.566	441.522	181.327	192.516	187.247	276.132	223.769	240.04	158.136	141.614	126.301	116.323	117.795	237.703	218.243	141.857	80.9772	104.723	172.64	205.09
CLEC3B	ENSBTAG00000018331	72.3302	83.7613	85.4839	55.341	47.8604	48.1846	55.4228	65.8829	80.3502	52.83	84.6705	58.0023	44.575	46.1281	75.9155	101.895	60.5554	59.3202	44.9464	40.893	69.1146	32.5732	25.3709	34.4784	28.418	32.0068	29.9674	22.2354	32.0224	26.5485	28.5442	22.7393	20.5786	19.3304	19.6511	27.3971
CLEC4A	ENSBTAG00000038490	10.151	5.20459	6.60303	4.58446	6.03794	3.18073	6.72966	5.23048	6.19913	4.42886	6.84206	2.17509	6.46625	5.76602	4.81833	3.06991	5.58051	3.44297	3.73775	4.01166	4.96302	9.81873	6.0368	7.56704	6.37195	6.3557	9.20948	6.8612	4.50956	3.64707	10.5574	8.98389	3.64026	6.91063	8.75481	12.6299
CLEC7A	ENSBTAG00000014546	6.82628	5.23712	5.89194	8.67774	6.75806	3.45143	8.56181	7.1853	7.09323	10.1231	5.9868	5.75492	6.65756	5.28552	6.10322	3.46181	6.73351	3.56932	5.41973	3.88225	3.61504	7.94849	6.19995	7.51014	7.58123	2.8163	8.99021	6.28943	3.96295	6.65054	11.3395	6.9352	4.60604	2.89956	7.05424	9.18094
CLINT1	ENSBTAG00000016199	210.058	210.298	232.224	256.348	339.066	491.727	325.102	404.068	315.5	280.727	303.372	449.654	344.93	423.322	394.247	245.984	336.814	392.625	158.2	159.69	166.843	216.012	217.162	262.912	175.159	151.395	164.163	147.325	120.938	196.405	211.372	176.209	143.827	180.305	173.459	203.244
CLIP3	ENSBTAG00000019674	10.6815	9.88872	9.59979	4.47531	6.03794	4.53423	9.54836	14.6876	5.72227	10.6925	13.0732	7.47686	6.42799	7.80815	5.46078	12.2796	7.84038	9.79194	17.0535	22.7758	19.3619	22.0142	24.3103	22.8718	26.0459	40.5318	25.0702	29.2872	19.8603	18.1281	21.1149	27.8822	29.865	24.8396	30.6733	22.1508
CLN3	ENSBTAG00000018000	70.1727	62.8454	42.0054	77.663	58.7176	53.937	50.7719	43.693	60.0838	57.3221	76.5456	50.1176	55.1736	45.1671	47.1126	54.7358	56.0818	54.2347	42.5169	36.7951	41.9712	56.2629	46.6628	45.6867	48.9757	43.0437	35.4492	44.2802	53.0215	46.1247	45.4696	39.9089	34.471	33.1517	36.2789	51.7339
CLOCK	ENSBTAG00000044044	13.6172	9.85619	13.1553	3.38377	6.25952	5.88773	10.0064	7.6608	1.54978	3.54309	5.13155	6.93309	5.5097	2.16226	2.35563	3.33118	3.55123	6.7596	4.15824	5.2626	5.20811	6.7796	9.54467	7.62393	9.11608	7.0788	6.50511	2.41413	4.14515	6.00694	7.82032	8.4509	6.01757	5.70248	9.82555	8.25799
CLPTM1	ENSBTAG00000020560	135.5	134.474	124.035	118.05	96.3855	142.997	141.428	127.169	100.08	110.279	111.489	102.682	135.83	98.3827	91.3342	96.8	100.357	103.889	70.3164	69.6216	85.2904	99.0055	87.6151	92.2268	84.7423	85.5926	81.5697	86.3368	70.3765	86.457	86.1911	93.4498	81.4973	94.8641	97.4997	95.9384
CLSPN	ENSBTAG00000002826	15.6686	16.98	11.022	15.4453	18.6678	20.6409	14.4459	23.3522	12.5175	19.7401	18.8157	22.929	14.1951	22.3433	14.455	19.3339	11.3916	22.6794	92.556	103.397	91.4789	97.7976	114.699	114.587	132.462	160.643	124.62	133.285	100.258	90.2649	107.585	117.971	155.417	109.459	117.466	85.543
CLSTN1	ENSBTAG00000011823	358.326	304.501	317.606	219.072	220.966	266.707	279.404	274.996	220.248	250.231	324.326	241.571	219.585	215.385	250.018	408.298	228.985	246.915	151.425	153.608	175.483	242.312	180.533	203.172	183.159	176.894	179.95	173.817	135.788	188.628	215.785	198.887	154.08	150.777	229.578	257.115
CLTA	ENSBTAG00000001137	273.193	253.171	258.28	257.494	225.73	229.351	202.312	190.146	242.6	209.359	205.018	209.579	214.611	225.115	229.246	208.558	219.208	202.535	252.625	231.253	247.048	211.258	207.291	219.956	212.647	193.107	201.658	205.645	248.162	206.542	203.943	202.827	191.819	231.53	191.157	192.8
CLTC	ENSBTAG00000016708	760.299	702.262	749.901	496.65	563.744	805.468	709.573	725.24	420.05	521.593	555.062	655.154	607.866	494.436	495.004	498.501	448.193	583.505	541.927	559.863	631.345	690.038	703.858	811.038	720.635	598.006	669.003	573.927	391.466	630.46	697.405	650.191	620.85	635.971	677.459	662.485
CLU	ENSBTAG00000005574	330.88	280.788	341.377	520.5	475.502	634.859	470.618	622.427	815.245	616.624	666.429	602.635	488.871	689.159	676.708	630.964	792.57	729.657	1035.12	1054.29	1216.74	1059.88	1340.98	1356.95	1308.16	1085.95	1355.77	1170.34	1552.79	972.158	884.981	1300.18	1543.4	1422.09	1160.04	1071.21
CMAS	ENSBTAG00000010136	108.513	110.598	122.308	125.036	131.284	143.471	93.2639	111.002	122.254	124.071	114.849	133.36	108.358	147.874	140.481	132.071	125.815	116.492	73.5402	75.2725	60.1689	74.7314	62.3259	72.8256	52.5105	48.8285	49.8481	51.3319	44.2301	71.2787	75.5778	59.7938	46.5062	53.4969	61.7246	73.4475
CMTM3	ENSBTAG00000047654	13.7233	12.7512	17.1679	15.609	16.2858	13.8057	20.1185	17.8048	17.6437	21.6382	25.4134	18.1257	13.2769	24.7458	17.346	25.0165	19.1859	17.1201	46.3481	48.0536	44.4834	43.6388	44.3786	42.5006	50.7431	49.2852	48.5325	49.4896	49.3318	40.815	42.3415	46.7486	47.0262	50.5007	45.5376	39.9298
CMTM4	ENSBTAG00000001104	44.4946	46.8413	46.3228	30.836	32.3501	31.6719	30.2658	29.5865	31.1148	27.9651	28.4679	30.5872	35.6218	24.3855	29.0171	26.0615	26.0577	30.4498	24.1085	23.5523	23.5897	20.3778	12.3999	15.3617	17.3485	16.4411	15.2029	14.8024	19.2226	16.8409	18.7688	17.7194	15.7497	12.6131	19.0842	19.4306
CMTM6	ENSBTAG00000019526	247.903	241.103	241.265	246.579	242.127	249.991	241.034	228.715	227.162	254.09	243.076	239.577	230.566	254.906	231.494	279.623	243.375	227.299	324.904	334.607	271.189	271.612	287.401	307.574	280.785	250.079	271.899	283.914	255.496	299.757	284.939	269.629	236.468	289.715	272.029	276.303
CMTM7	ENSBTAG00000001712	16.5175	16.492	15.9489	25.16	24.3733	15.836	20.7175	20.1822	28.4325	26.763	28.7733	23.8353	18.4422	26.1873	23.5563	24.4939	23.9362	21.1948	25.3232	23.4229	24.6313	29.3003	27.084	20.2546	27.1622	26.8309	30.7714	24.7766	32.9334	27.353	25.6395	30.0774	23.7731	24.2597	30.4844	37.7924
CMTM8	ENSBTAG00000001710	16.9065	17.6631	26.1074	2.56512	2.99127	1.96258	2.713	3.69832	2.62271	1.83481	3.72648	3.8064	3.86445	3.48364	5.67493	8.29528	4.47363	3.44297	3.92463	3.88225	11.1515	3.19498	3.0184	2.61717	1.02323	1.44621	1.75419	2.28707	1.50319	2.46713	2.45782	3.0394	1.93157	1.98137	2.20445	2.04021
CNN2	ENSBTAG00000020764	59.9156	56.177	53.8909	58.8885	57.1665	54.0047	55.6694	78.2458	66.1041	83.2626	75.2627	62.5337	58.4258	109.674	67.3496	82.2996	65.9976	67.1853	225.666	261.103	229.647	176.503	213.409	203.798	266.041	256.778	265.832	271.589	252.399	225.153	220.812	246.132	274.208	257.771	228.255	220.294
CNP	ENSBTAG00000025762	92.1017	98.9197	106.614	133.168	139.704	106.385	94.1095	162.99	128.095	150.392	163.843	174.913	103.613	160.127	130.845	172.437	137.53	156.892	226.04	215.292	211.204	152.892	194.156	168.352	197.856	207.797	213.353	216.255	253.173	229.712	213.998	210.031	210.095	233.898	180.387	211.745
CNTN1	ENSBTAG00000020679	19.7714	16.7197	24.2281	4.63904	7.53358	6.63215	15.3619	20.0237	3.03996	8.09849	14.8448	11.0567	10.9811	7.92827	9.31545	10.6467	5.44215	13.614	5.5599	10.5683	11.8867	9.62391	10.7683	9.67215	8.97655	9.89509	11.256	6.41649	7.15152	7.18687	7.7086	8.38954	6.24045	3.04454	10.2664	10.0067
CNTNAP1	ENSBTAG00000019097	4.91633	5.26965	2.53963	8.02281	12.796	4.46655	9.75976	9.29863	16.6303	28.5345	22.2367	15.2256	10.5985	13.5742	18.6309	17.309	22.4143	18.1941	12.3813	15.1408	10.1711	18.5075	14.7657	11.6066	16.9299	18.7626	11.9138	14.2306	12.7999	18.5035	18.6571	14.2266	13.0752	8.892	14.4234	16.516
CNTROB	ENSBTAG00000047756	23.2023	25.0146	17.5742	31.8184	28.1401	22.3328	27.4119	27.6317	30.1611	31.6347	38.3644	25.3307	24.2963	26.9081	21.736	33.1811	29.1017	33.5453	35.275	32.6109	36.8244	39.7425	36.4655	33.8525	42.8828	59.675	37.9343	48.4096	48.5119	41.9413	41.8946	41.0926	50.9636	33.8282	41.3807	34.1978
COL12A1	ENSBTAG00000020056	206.062	197.482	194.129	59.1069	72.2891	89.6017	207.245	191.784	66.5214	101.611	151.93	116.141	96.1137	70.5136	88.3361	151.928	64.8907	114.471	76.4369	68.457	131.612	192.556	260.969	264.732	173.392	132.366	113.218	94.7862	56.2556	136.014	161.546	127.593	97.1727	81.5261	156.831	170.843
COL13A1	ENSBTAG00000011741	10.9291	16.0041	10.5141	8.67774	6.81345	4.39888	8.73798	8.24196	7.62969	5.82079	9.71329	5.02989	8.30282	3.48364	5.88908	7.2502	5.76499	7.2334	20.0904	18.3328	21.629	9.89665	11.7473	15.703	11.2556	12.3689	12.1331	14.2306	16.3984	8.5277	13.0153	15.5388	18.7213	19.1371	10.5814	9.71528
COL14A1	ENSBTAG00000013369	86.8317	73.2546	87.8711	38.0947	53.5659	60.2308	117.787	109.893	82.7941	54.7281	119.614	85.7347	58.6937	49.6118	105.04	139.322	80.8482	97.5719	80.455	72.9	101.956	130.605	123.346	126.648	107.672	132.899	122.062	108	78.4846	89.9968	124.734	123.405	141.376	108.492	127.102	112.649
COL15A1	ENSBTAG00000010082	223.18	223.179	225.671	154.125	177.205	168.985	254.529	415.849	205.227	206.005	252.423	213.793	152.55	179.587	185.881	421.23	226.587	303.613	114.235	100.68	108.819	176.308	198.48	144.513	121.765	138.798	119.577	80.0473	66.6413	136.39	150.653	121.871	108.836	84.474	133.905	156.27
COL16A1	ENSBTAG00000010050	57.8642	69.5788	46.1196	58.3428	68.3561	52.1098	88.0845	97.9526	102.643	85.0342	132.687	73.3186	45.4168	71.5947	86.5159	102.875	83.1081	77.1036	52.749	31.9638	36.2729	51.6652	50.0891	42.5575	37.4876	44.9085	41.3696	49.6166	46.0977	45.9638	58.3173	46.8276	32.3166	44.8949	48.8758	57.223
COL18A1	ENSBTAG00000023907	294.874	276.168	292.565	247.616	202.188	216.086	278.594	271.457	411.527	301.479	416.938	253.76	182.93	288.061	323.685	361.204	323.439	206.041	88.8182	70.2687	151.648	157.84	156.141	172.506	104.928	120.53	116.361	108.699	94.3819	158.326	166.796	142.415	105.79	137.633	151.54	170.697
COL1A1	ENSBTAG00000013103	1665.75	1205.02	1165.89	960.991	673.48	1142.69	3081.3	3188.69	1977.58	1020.03	2872.38	1502.53	723.034	881.84	1833	2724.44	1379.58	2192.26	364.43	344.959	942.728	1324.16	1919.7	1494.57	1277.79	1525.29	918.024	761.657	729.091	1054.27	995.583	1093.46	918.683	1022.19	1151.35	1277.61
COL1A2	ENSBTAG00000013472	1244.58	1060.73	1066.34	757.747	636.92	866.105	2098.45	2127.11	1577.26	730.256	1958.3	1233.95	617.546	787.302	1727.43	2289.04	1165.45	1578.08	457.033	393.962	793.041	840.436	1286.25	1127.43	861.656	972.307	845.372	588.157	714.651	861.834	864.425	826.444	692.021	806.079	864.207	939.468
COL2A1	ENSBTAG00000013155	5.23466	3.9685	2.94597	2.07392	2.60352	1.8949	2.78347	6.7098	1.669	2.2777	2.81013	3.53452	1.87483	3.72389	2.56978	3.26586	4.65811	4.51693	4.53202	12.4232	4.47284	2.88328	1.79472	3.75507	2.6511	10.9607	7.52838	3.87531	6.0583	3.7007	4.85977	5.04579	5.94328	1.40146	4.66084	4.17757
COL3A1	ENSBTAG00000021466	2553.06	2324.3	2591.33	1475.32	1430.6	1552.53	3682.71	3781.27	3001.81	1872.4	3960.33	2519.52	1551.13	1938.7	3283	4734.84	2358.66	2831.54	1141.98	966.679	2280.35	2575.74	3091.66	3007.58	2373.62	2412.69	2273.72	1777.05	1666.94	2365.18	2585.62	2249.51	2001.47	1667.2	2590.67	2734.71
COL4A1	ENSBTAG00000012849	766.382	744.614	673.052	535.345	392.134	550.807	777.61	1137.76	539.264	456.046	888.43	500.043	443.569	443.263	468.128	1200.66	508.149	772.647	357.562	284.828	481.413	694.441	882.841	660.153	523.803	514.964	389.429	299.86	284.011	513.968	524.353	438.01	338.396	367.085	474.02	568.538
COL4A2	ENSBTAG00000025210	426.023	410.609	381.858	250.672	224.401	292.018	427.28	666.859	287.842	257.443	571.129	298.123	220.733	274.847	247.448	726.066	317.305	475.857	219.686	173.666	287.61	435.764	470.625	373.061	282.04	300.24	211.891	176.295	194.868	301.902	253.825	253.825	184.019	212.248	280.973	334.06
COL5A1	ENSBTAG00000047998	236.126	200.897	197.989	104.024	89.2396	132.981	291.842	331.158	159.926	147.797	349.312	174.052	120.601	116.281	155.472	330.244	152.472	209.484	73.5402	65.2217	122.544	177.789	213.409	166.133	162.973	172.441	122.793	102.6	82.8575	141.324	145.29	142.275	113.517	104.529	167.223	179.83
COL6A1	ENSBTAG00000011802	451.242	380.683	405.121	307.214	261.792	285.521	483.866	683.343	470.835	346.337	678.036	339.178	257.617	334.309	412.128	777.993	395.663	510.444	315.513	255.624	367.815	532.822	600.009	491.744	437.897	468.913	397.616	369.679	376.252	407.506	419.281	436.01	375.318	460.596	419.916	484.21
COL6A2	ENSBTAG00000019269	308.279	250.861	265.544	198.114	154.272	207.289	354.311	523.048	298.81	269.654	525.739	258.428	186.106	222.592	285.138	527.24	302.777	369.503	236.973	176.772	273.763	405.919	459.694	398.436	316.319	385.642	266.271	270.7	237.686	297.933	290.302	333.33	268.785	314.071	352.46	394.003
COL6A3	ENSBTAG00000030190	490.289	458.622	455.457	192.165	237.972	274.625	470.195	808.928	284.087	248.776	626.049	352.545	257.847	251.422	319.83	667.019	304.253	599.14	215.294	191.309	264.265	461.441	520.715	442.131	317.342	378.64	328.764	220.384	238.824	336.388	371.577	344.145	254.521	279.953	392.077	446.029
COL7A1	ENSBTAG00000019081	14.9612	16.8499	10.4633	15.0632	17.8922	7.0382	17.0884	15.1103	20.922	21.7647	27.9791	13.4584	11.2107	17.7786	11.2428	29.5887	18.9092	19.6786	26.8183	21.0935	22.0579	22.3259	17.6209	13.5979	18.6042	24.7377	10.7444	15.6283	21.5457	17.9672	19.495	17.5298	14.7839	10.0518	19.0842	22.1994
COLEC12	ENSBTAG00000007705	147.702	139.873	140.695	86.9411	58.496	73.9688	123.741	110.527	81.2443	88.3242	110.206	75.0405	94.0093	55.8583	82.34	102.156	58.2956	62.3841	36.2094	21.4386	53.7967	55.9512	44.3786	51.2624	54.4174	32.0449	45.5358	41.739	33.5256	45.5347	59.3227	50.879	40.7115	52.1921	53.0328	53.5798
COLGALT1	ENSBTAG00000012678	71.3399	97.033	92.6964	83.5028	89.4058	83.3079	82.8699	105.244	95.0731	87.1221	110.145	88.0457	73.0801	82.8865	91.9767	109.014	95.0992	102.436	96.9945	94.1229	80.695	91.9532	73.91	88.8131	76.882	100.321	88.8057	73.1226	86.1827	83.1853	79.5439	90.6262	83.4288	87.2285	93.6576	94.1896
COMMD7	ENSBTAG00000016427	32.2568	38.2212	35.504	42.7338	46.8633	38.3717	31.5695	39.8362	46.0762	47.9583	36.2263	39.4234	41.7819	48.891	44.8641	46.963	44.8747	42.3896	68.0737	77.2567	60.6591	49.717	53.5154	50.409	55.9523	55.7551	57.2303	58.9555	69.3743	61.3029	54.2954	55.4802	56.4612	53.2553	51.7101	56.4944
COPG1	ENSBTAG00000013212	321.967	299.492	279.41	302.52	287.827	397.929	336.483	374.692	336.899	292.938	346.563	348.966	346.614	381.038	334.285	326.455	339.811	346.856	377.279	376.405	393.855	422.79	404.139	442.188	439.293	477.971	418.885	445.279	445.49	414.371	387.106	423.363	465.879	420.533	417.586	385.454
COPG2	ENSBTAG00000017245	29.7456	29.2108	31.4914	26.961	39.3297	25.7842	29.5964	24.7787	42.3806	38.5944	48.5053	36.6593	47.6742	47.0891	40.1528	44.8729	37.5416	37.5884	48.0768	49.7359	52.6325	36.8202	38.0971	39.2007	44.3246	45.251	51.7485	46.1225	46.3255	37.4897	45.8048	49.0067	47.8434	48.471	49.1277	46.5848
CORO1A	ENSBTAG00000008631	131.362	105.621	109.56	216.889	217.255	132.44	138.469	160.824	179.775	286.927	237.823	205.274	166.171	439.178	208.902	226.063	239.916	189.806	1182.11	1223.73	983.229	698.532	802.649	771.61	1000.35	1125.19	1134.81	1283.49	1329.14	1021.72	917.715	1087.36	1353.36	1093.91	1027.71	870.441
CORO1B	ENSBTAG00000004783	121.777	124.325	99.7058	148.231	136.324	164.112	122.156	136.045	188.06	136.725	200.008	149.265	137.743	157.845	161.147	261.138	159.759	168.832	107.507	97.3581	109.309	154.099	106.704	129.152	111.486	93.9653	117.677	99.0427	107.136	126.36	118.254	126.514	91.9723	108.105	124.142	177.838
CORO1C	ENSBTAG00000007993	55.7774	53.7374	62.4241	41.5331	46.7525	50.8916	57.114	72.8569	37.0755	43.909	58.2797	46.855	38.721	43.8458	39.5103	57.4791	42.9837	60.2678	88.2108	91.5348	108.267	90.3946	122.612	103.89	110.277	119.959	128.421	119.182	98.9826	99.8653	99.765	118.505	128.078	117.626	101.468	122.85
COTL1	ENSBTAG00000016315	170.162	163.229	191.996	241.121	202.963	196.461	195.019	221.582	227.222	280.22	262.87	169.204	161.159	316.29	242.523	269.564	253.106	200.608	228.563	257.522	259.302	364.423	292.05	295.342	345.202	219.291	286.298	307.611	284.649	351.459	322.756	379.203	334.31	395.645	348.681	434.176
CPE	ENSBTAG00000016514	16.0577	21.4364	23.9741	9.82385	9.74933	6.90285	25.0865	19.8124	19.0742	9.99658	27.6737	14.8631	8.30282	7.92827	18.845	22.2732	15.2657	18.2256	11.9141	15.1408	7.23008	7.0913	5.87364	3.86886	5.20919	7.34521	6.21274	3.87531	6.46826	4.1834	3.74258	4.4598	3.49168	2.07802	3.02325	5.24625
CRBN	ENSBTAG00000019536	47.218	43.5234	43.2753	54.1949	73.0092	55.0875	53.4849	49.9801	59.7858	61.9408	59.6848	56.5069	58.8467	48.0501	53.43	62.8351	59.1257	53.5082	67.6999	62.6767	62.2522	55.2109	56.8601	56.6674	63.2544	60.9309	62.8583	68.8026	62.7239	64.5209	72.8407	64.2123	60.1014	52.7237	75.0773	64.9467
CREB1	ENSBTAG00000005474	20.5142	17.4354	16.9139	8.89605	10.968	14.7532	17.6521	15.1103	9.00065	12.8437	14.4783	17.2648	13.583	13.454	8.35178	10.3854	9.45458	11.9083	24.2019	26.0542	33.5157	27.4691	37.2813	38.8593	39.4875	37.0305	43.2699	32.146	21.5912	28.9084	31.6165	38.7678	44.2032	32.3785	39.8061	34.6836
CREB3	ENSBTAG00000011429	41.8419	44.4992	41.8023	78.2634	63.5368	54.0723	52.2165	61.2864	64.7332	69.4699	59.6848	61.0837	82.0334	61.3841	67.2425	64.3374	67.2428	53.982	32.1446	25.4071	29.7781	35.6124	28.7156	26.6269	24.7436	25.9556	26.1666	25.4119	27.8317	27.4603	31.3372	29.9528	22.2873	30.3488	32.8148	30.3603
CREBBP	ENSBTAG00000026403	237.116	217.324	224.3	113.083	111.73	116.469	167.22	133.562	93.9406	141.281	180.337	155.791	112.911	105.47	81.8046	159.57	103.585	118.419	199.596	205.069	235.284	233.701	272.064	258.645	267.576	302.143	248.437	265.617	191.588	241.618	226.343	272.205	277.551	249.894	292.877	264.499
CREBL2	ENSBTAG00000011957	34.2375	32.8865	34.7929	29.7444	25.1488	26.664	37.2774	33.549	27.9557	24.9914	37.0815	34.0764	36.387	31.4728	31.4798	32.8545	31.6844	28.9336	31.2102	27.9953	32.0452	28.4821	25.0446	27.1389	25.7204	24.8519	26.6052	18.3601	21.8645	29.2838	33.3481	32.2616	23.1788	36.0029	33.3187	32.5462
CRK	ENSBTAG00000005665	164.397	170.841	166.803	128.201	152.555	170.067	146.079	165.737	131.374	139.446	143.378	164.219	148.647	127.213	141.552	140.236	122.771	145.963	134.372	126.432	126.894	127.488	131.423	133.874	121.672	115.773	111.902	110.097	103.492	118.691	121.885	108.463	104.453	109.12	107.955	108.325
CRKL	ENSBTAG00000045548	47.3241	49.7689	48.9132	31.3272	32.1285	40.5373	39.9199	46.1233	39.4002	35.0513	48.261	53.2896	40.3662	38.0797	33.5142	43.9584	39.1558	39.9574	36.5365	34.5089	45.4637	49.8339	50.3338	48.6452	49.4873	47.7629	51.8947	50.7602	47.0543	55.1887	45.8606	51.3447	53.9353	47.1179	49.7576	50.568
CRLF3	ENSBTAG00000018381	26.9868	21.7292	25.5995	26.1969	26.9768	20.2348	25.8616	25.0957	18.657	38.7209	32.4998	29.3184	24.2197	43.4854	22.8068	31.5482	23.7979	25.617	98.0224	89.9387	92.4592	71.6923	87.3704	79.4823	99.2536	84.4128	112.706	111.05	84.8617	87.1006	92.6708	98.2086	104.899	110.183	89.3747	84.3772
CSF1	ENSBTAG00000000283	16.2345	15.4186	15.8981	12.3344	7.86594	10.5573	14.4811	17.3821	12.3983	14.1091	20.0986	16.585	12.9325	9.97041	10.6003	25.8656	8.1171	13.456	16.3059	16.2192	19.4844	18.3127	14.5209	14.3944	15.9066	18.0776	20.831	19.8848	13.5287	21.6679	21.1707	24.2529	15.9726	30.1555	23.1782	23.7053
CSF1R	ENSBTAG00000012771	143.033	105.49	113.775	129.893	104.418	101.309	221.902	153.956	168.747	232.072	224.078	152.12	143.176	170.098	149.261	153.757	127.937	99.1197	167.825	139.416	228.85	291.484	220.751	239.812	281.203	177.731	208.09	238.49	152.961	207.347	229.918	256.321	192.86	262.7	246.772	318.953
CSF2RA	ENSBTAG00000045948	6.61406	3.87091	2.7428	5.07566	5.37321	2.9777	6.09545	5.33614	4.82817	5.25137	7.33078	7.25029	5.85406	4.56476	5.782	6.8583	5.85723	4.80121	6.77467	6.85864	5.8821	9.31221	7.26047	6.71361	10.6974	6.27958	7.3822	8.00473	6.92377	10.1903	9.83126	8.71435	4.23459	6.81397	9.51063	10.2982
CSF2RB	ENSBTAG00000009064	28.5077	18.1185	20.825	20.1389	15.5657	11.3694	34.1415	37.987	17.5245	34.1022	45.6341	31.3122	23.9519	40.242	25.6978	30.3725	26.3806	23.1848	56.9072	44.9909	54.8996	81.5889	94.6309	58.9432	74.8356	43.6906	50.6521	48.9178	44.7312	84.0971	76.8626	78.0631	58.9128	96.5555	71.6131	81.1712
CSNK2B	ENSBTAG00000008837	94.2238	99.5052	90.36	105.443	95.2776	106.994	79.6636	104.293	119.691	100.345	99.3321	82.5627	99.4042	113.038	98.7223	102.548	110.18	102.12	136.334	132.945	134.185	122.773	124.489	123.917	132.648	132.632	118.334	134.492	158.746	118.369	117.193	126.916	133.204	137.149	115.513	117.798
CSPP1	ENSBTAG00000014689	31.0189	33.8949	31.339	20.7392	26.4783	21.656	23.1838	20.0237	22.4122	27.2691	25.169	25.8745	21.8858	19.5804	24.7341	26.1269	22.3682	25.3327	36.0693	39.2538	31.2486	24.6247	28.7156	27.3096	36.6039	45.7077	30.1866	35.5766	29.6082	26.8167	29.8289	30.278	35.5854	24.1147	29.9175	27.4942
CSRNP1	ENSBTAG00000003845	14.9966	15.5162	12.3426	23.6318	12.519	17.0541	26.3901	20.1822	19.0742	15.6276	20.7095	28.684	17.9831	16.2169	14.1338	17.5703	13.7899	18.0677	28.7807	26.5287	26.0405	27.1963	31.5708	25.8303	31.1621	30.142	32.5255	35.0684	32.068	41.0295	27.5946	33.0362	31.2765	31.9435	36.216	28.7087
CTBP1	ENSBTAG00000008480	87.7513	95.6994	94.7789	76.0257	81.3737	70.585	62.1172	79.6195	97.4574	84.2117	102.142	95.6585	76.0263	93.8179	82.7683	95.8856	92.5165	91.2861	125.495	113.75	124.933	89.7712	104.012	89.4389	104.742	123.118	117.604	117.212	138.111	117.082	105.351	115.712	131.421	115.354	106.758	105.314
CTBP2	ENSBTAG00000003397	73.1791	84.7372	82.5379	61.4537	71.1258	68.9608	63.2799	77.7175	71.0515	66.4329	77.9506	68.8778	63.3999	67.991	73.4528	91.7706	75.0371	75.2716	51.394	55.6887	56.9215	76.29	51.3944	63.0397	45.5339	40.2654	40.2732	40.7225	42.1803	56.0469	58.5407	46.1503	28.4535	42.9619	47.931	61.2548
CTC1	ENSBTAG00000007117	41.1699	47.4268	29.2565	46.9908	55.3385	43.1767	44.4651	60.9166	54.8384	65.3574	74.7129	55.1022	40.9402	45.7678	46.256	66.5582	48.9332	68.4488	69.7557	67.7668	70.3401	77.9264	84.2704	64.3482	80.3703	109.112	61.3965	84.0497	82.1286	79.1092	74.5165	79.9497	80.3086	74.7121	79.8011	80.9769
CTGF	ENSBTAG00000006367	11.0706	13.1416	16.4568	28.0526	10.8572	23.957	29.5964	35.451	30.2207	12.0845	23.4585	18.9867	11.6316	13.2138	15.4187	43.1093	24.5819	29.2811	17.3805	11.3448	16.2983	17.5334	23.413	30.6095	16.3717	15.2993	13.668	8.89415	80.261	18.2353	15.1938	20.1961	14.7839	36.2445	14.4864	11.2697
CTNNA1	ENSBTAG00000014182	532.52	534.934	523.417	463.577	453.621	533.888	531.22	489.921	437.575	435.674	435.876	462.886	479.421	398.095	407.31	506.273	405.625	436.531	282.574	266.797	277.01	360.41	300.045	385.065	289.575	224.657	234.257	204.248	163.301	324.964	332.531	254.644	155.491	246.85	266.612	345.621
CTNNAL1	ENSBTAG00000004997	17.5785	19.8425	24.6344	10.2605	23.6532	11.4371	17.476	18.1746	21.1009	16.3868	22.4811	17.7632	14.2717	17.8987	18.738	31.2216	16.0497	21.5423	25.1364	25.1052	26.2856	22.4818	17.7025	25.2614	25.2553	26.5265	27.1168	19.186	23.4133	17.7526	24.3547	22.5726	24.8132	23.6314	20.4069	17.4389
CTNNB1	ENSBTAG00000016420	625.86	665.374	663.605	517.335	508.572	553.514	530.022	510.896	509.401	492.616	495.683	531.627	546.876	442.181	469.627	467.279	440.261	463.601	401.481	381.539	376.27	395.204	390.597	435.873	359.667	301.648	333.295	304.243	262.192	361.703	389.508	321.308	276.957	313.878	329.912	360.485
CTNNBIP1	ENSBTAG00000005933	9.30213	9.04297	7.36492	10.0967	9.52776	8.6624	6.27162	7.0268	9.17947	8.41484	8.91912	7.25029	6.92539	11.4119	9.42252	11.3652	10.8382	10.0762	7.42877	7.76449	6.37227	6.19515	6.11838	7.79462	6.83706	5.86094	5.55492	7.4965	8.1081	6.16784	7.59689	6.76242	6.6119	5.31587	6.36141	4.76049
CTNNBL1	ENSBTAG00000007658	40.3918	36.2695	33.7263	37.4944	41.7116	44.6655	31.0057	37.4058	43.9303	40.4292	36.9594	37.2937	35.5835	51.1734	41.7589	45.2648	41.6924	41.821	50.4596	57.069	48.7111	49.2105	45.276	50.9779	49.0687	44.1473	52.991	50.3155	57.4855	52.2389	50.7762	53.3576	53.5638	57.2181	48.3719	50.2766
CTNND1	ENSBTAG00000002411	347.327	322.815	302.063	348.037	285.002	447.603	457.511	427.473	288.259	281.865	324.448	318.061	299.552	237.127	249.911	296.475	273.722	326.135	130.354	131.306	155.569	301.302	234.619	263.481	188.182	138.95	137.192	118.229	105.952	230.087	217.07	175.063	98.1385	125.503	213.454	259.155
CTR9	ENSBTAG00000015566	84.6388	81.8747	85.2299	65.8744	77.9393	82.1575	75.8936	80.412	68.0116	82.6932	85.5258	84.6471	83.296	82.406	69.384	84.847	70.4712	74.4819	108.628	108.401	105.142	115.409	119.431	128.696	137.346	123.651	146.328	124.455	97.7071	120.621	128.086	136.865	137.736	137.874	131.448	136.403
CTSA	ENSBTAG00000027337	606.018	491.216	737.305	305.849	207.949	240.314	295.999	292.854	223.467	314.955	283.518	216.648	268.636	253.825	247.234	248.14	229.078	219.592	362.234	419.024	721.353	513.379	429.999	479.568	466.129	478.542	397.104	541.209	517.871	410.939	414.421	479.207	436.088	573.437	457.518	445.786
CTSB	ENSBTAG00000012442	811.478	589.224	1024.59	367.358	333.97	322.336	388.77	390.067	393.287	404.861	420.298	341.851	309.921	357.613	411.914	472.504	377.538	337.601	366.206	371.617	808.359	465.649	435.547	455.217	368.643	322.047	363.848	393.566	363.088	378.973	378.895	418.583	317.743	534.196	411.224	407.167
CTSC	ENSBTAG00000011100	253.527	254.374	308.971	223.165	206.287	195.039	230.006	203.672	175.423	372.91	318.706	287.701	221.88	274.366	233.743	266.233	241.622	163.62	248.14	205.845	293.798	362.436	336.184	394.51	325.342	234.856	229.652	335.627	279.456	301.58	367.835	313.08	232.902	373.077	308.182	334.157
CTSF	ENSBTAG00000010994	121.989	105.068	126.829	306.177	200.083	225.967	200.022	204.411	188.954	157.794	140.079	142.106	145.931	97.6619	151.189	109.472	138.683	161.346	49.6653	51.979	75.9771	40.7165	41.6865	34.3077	38.6503	44.9085	36.8379	48.6002	48.3753	37.8115	42.9001	41.2119	37.6656	33.0067	43.3962	46.7791
CTSH	ENSBTAG00000010992	246.807	176.631	272.045	194.785	149.453	121.206	159.433	170.334	201.293	222.772	195.426	179.263	196.513	208.418	207.51	160.158	178.576	159.103	254.541	230.778	447.713	324.291	318.645	290.221	277.854	263.248	332.199	335.119	348.238	298.684	295.106	342.569	300.136	406.905	331.297	327.939
CTSK	ENSBTAG00000021035	64.5136	62.3575	60.1892	47.2091	52.2919	49.1321	56.6207	59.1202	67.3559	66.686	65.4272	49.7551	44.8429	60.0627	65.9577	71.3917	52.6228	52.529	78.7263	64.7904	63.7227	65.4582	62.3259	71.4032	68.138	54.8036	58.3998	67.4049	56.8478	56.905	68.8188	61.07	68.6449	55.3333	57.3787	58.9232
CTSO	ENSBTAG00000011063	15.2088	16.7523	16.9647	13.4259	14.0147	15.6329	17.9692	12.2573	11.0273	16.197	15.2725	13.6849	13.8125	11.2918	11.3499	11.4305	10.9765	9.19179	12.428	14.0192	15.563	12.1176	9.29993	11.4928	15.488	11.7599	11.6215	10.3553	9.70239	13.5692	13.2387	13.528	12.3323	12.1298	14.2344	11.4155
CTSS	ENSBTAG00000017135	440.242	372.681	418.937	368.667	349.924	305.553	465.756	272.777	409.619	482.43	369.471	426.951	357.404	339.715	340.603	445.528	332.801	239.113	247.486	223.531	308.32	366.215	267.822	351.327	325.295	207.911	307.567	314.408	209.854	347.33	397.943	373.47	206.083	524.434	332.62	426.744
CTSW	ENSBTAG00000020773	8.48863	11.32	9.09187	4.58446	7.312	5.88773	4.15759	5.75881	11.2657	13.4131	12.1569	5.61897	6.46625	3.24339	5.46078	27.4985	5.34991	6.41214	12.8485	10.5252	7.72025	17.2607	13.7052	7.9653	8.69748	6.20346	15.1299	19.4401	12.3899	25.8513	23.3493	25.0519	6.53761	42.0437	21.5406	26.0855
CTSZ	ENSBTAG00000018784	161.567	138.67	151.819	232.934	206.121	197.07	209.113	207.053	201.233	309.641	219.251	182.028	208.221	271.483	263.831	206.859	226.587	199.566	319.904	268.824	438.094	379.151	312.2	364.754	336.504	327.375	314.73	463.131	451.821	298.362	350.351	457.644	357.86	679.996	378.347	410.373
CUL3	ENSBTAG00000021769	84.8863	82.9481	91.6806	57.7424	66.085	81.7514	73.5682	72.4342	58.4744	68.9004	71.8417	65.8417	78.322	78.9224	63.3879	70.3466	63.4149	71.5759	162.452	184.234	170.397	139.488	162.178	173.473	204.6	189.796	187.771	215.874	162.617	161.329	168.64	176.272	209.352	165.565	176.797	149.372
CUTA	ENSBTAG00000001635	75.7964	84.4444	83.6046	79.5732	71.7352	72.4123	54.5772	65.1432	87.3838	80.8584	67.2599	60.5399	76.715	80.7243	78.6995	63.0964	74.253	71.0389	56.9072	57.7592	72.7909	43.8726	37.3629	39.4851	43.8595	35.6985	41.1503	42.4378	53.9781	41.2977	42.7325	38.6835	35.6597	38.8058	37.6016	38.6668
CX3CL1	ENSBTAG00000024869	11.778	11.6778	8.78711	6.65839	4.76388	5.75238	10.0769	14.2649	6.49716	7.02291	11.7293	9.15349	8.76196	14.1748	6.85274	9.53631	8.67054	8.24418	12.2411	8.15272	7.96534	12.6241	14.1946	10.2411	10.8835	8.37277	8.25929	7.05179	3.82629	8.42044	11.1719	12.7717	5.12608	18.6055	11.2112	12.1441
CXADR	ENSBTAG00000004869	86.3011	81.159	90.5123	56.2688	67.5252	73.6981	102.425	78.2458	40.5924	50.6156	54.37	67.1558	71.5879	36.398	50.4319	41.9336	40.6316	55.2139	20.9781	28.6855	26.4082	44.4181	37.1997	49.2711	28.2319	16.6694	21.5619	11.5624	8.92802	36.3098	32.9012	22.7532	10.5493	14.0629	29.8545	32.5462
CXCL12	ENSBTAG00000005077	66.9895	57.1854	67.1478	60.0892	88.4087	45.0716	89.7757	90.8201	112.002	104.711	121.08	96.7461	69.7513	97.3016	145.085	170.021	110.549	107.585	200.483	198.944	218.005	178.14	168.949	189.403	176.554	190.29	206.044	234.933	237.913	179.404	244.497	233.66	203.26	262.217	212.761	252.403
CXCL14	ENSBTAG00000006694	136.136	106.694	138.968	134.15	119.374	112.95	151.118	131.871	296.127	137.991	161.033	110.929	99.2129	218.989	173.888	205.88	206.294	113.113	57.608	17.5132	97.3609	89.966	57.1864	103.72	54.2314	38.8192	73.3835	57.4943	53.8414	69.777	89.9337	71.7342	36.0312	67.9948	93.0278	85.8831
CXCL16	ENSBTAG00000031998	106.037	84.2818	135.565	245.323	147.403	134.809	166.938	115.546	131.851	142.166	112.161	139.16	166.095	153.04	132.986	79.0338	148.322	96.6243	58.122	50.081	71.3204	131.072	95.2835	96.7784	91.998	56.0976	77.1111	88.1156	71.7885	112.255	120.042	102.515	60.4729	133.042	95.2322	117.312
CXCL2	ENSBTAG00000008054	93.3042	91.3731	106.258	103.15	104.141	96.9106	77.5848	84.0046	102.941	96.9288	87.5417	95.0241	102.542	112.077	107.502	102.744	106.86	94.5712	171.236	169.784	152.383	110.889	127.425	140.246	136.555	128.75	138.142	146.944	166.671	138.481	129.259	125.737	136.473	139.469	111.23	111.774
CXCL6	ENSBTAG00000009812	12.8037	13.3693	12.5458	43.8253	34.455	36.2061	44.7117	40.8928	48.5797	42.0742	46.1228	23.5181	36.5783	65.4683	64.2445	54.5398	41.923	28.4598	56.9539	42.9204	25.5504	119.033	103.523	90.8044	85.3005	26.0698	33.695	44.7884	36.7597	153.713	111.384	54.6161	26.5962	97.667	53.9145	36.2866
CXCR6	ENSBTAG00000015708	14.6429	11.7754	11.1744	24.0139	28.971	17.9339	20.1185	18.4388	24.2004	50.7421	35.3099	32.3544	22.9571	29.9112	25.8049	23.4489	27.2107	14.909	16.9133	10.7409	7.29135	39.9762	26.5945	36.9818	15.6276	11.151	20.4655	20.5201	14.4397	29.1229	34.4094	31.5198	12.4809	31.3636	36.216	42.0186
CYBA	ENSBTAG00000003895	49.3402	39.5874	51.0465	92.9991	82.537	62.3964	60.7078	59.3316	90.7814	97.7513	81.9215	75.0405	83.9847	104.869	94.2252	83.41	83.7999	67.8802	164.741	145.541	138.903	93.6675	107.847	106.109	123.021	109.836	117.604	140.972	179.608	126.092	121.606	118.022	117.306	128.306	112.112	110.366
CYBB	ENSBTAG00000019953	32.1861	27.3241	32.9644	22.4857	29.3034	22.3328	54.6124	48.5536	40.7712	60.2325	56.447	46.9003	43.6185	68.952	50.539	49.5104	38.3256	38.4728	61.4392	63.712	75.4869	111.824	79.131	90.8613	109.439	64.0898	96.3341	113.972	60.9474	106.14	109.429	140.986	69.685	202.003	115.324	172.932
CYFIP2	ENSBTAG00000008916	32.6812	25.7952	22.2471	8.02281	13.6823	8.18868	18.8501	20.6577	7.03362	22.3341	19.3044	21.8415	15.5343	26.788	14.6692	16.8518	15.1273	21.3527	120.542	142.91	177.505	142.488	208.922	160.671	184.647	208.863	203.997	189.382	118.023	152.48	152.887	214.177	256.601	203.163	233.42	159.525
CYLD	ENSBTAG00000006291	42.7615	40.238	47.6434	47.0453	46.0878	41.6201	46.8962	45.1195	36.8371	56.2466	56.1416	64.5729	47.5595	48.1703	43.6862	54.8011	46.8117	45.1693	73.8672	72.3392	65.132	73.1729	73.4205	75.4428	84.0912	65.8785	85.005	68.2308	58.5332	77.7147	84.0126	83.3211	68.6449	91.5296	81.1867	87.9233
CYR61	ENSBTAG00000009844	22.7425	30.2842	25.8026	25.2691	9.25079	27.6791	34.7758	31.647	30.1015	16.5766	32.7442	16.9476	10.1011	11.0515	21.3077	44.5463	26.6573	24.701	37.1439	15.9172	29.2879	25.6378	48.7839	34.0801	27.9529	26.8309	27.9208	16.7083	32.1591	26.7094	27.7621	32.9705	22.7331	58.3779	27.1462	19.6249
CYTH1	ENSBTAG00000006663	46.3692	40.2705	35.5548	34.1106	31.9069	24.0923	33.3664	28.6884	28.3729	35.8105	35.371	33.0794	34.8565	39.281	25.5907	29.5887	29.5629	27.3543	51.908	56.9828	63.6002	53.6523	54.3312	49.1004	56.3244	65.9927	54.5991	60.6708	45.1867	55.296	58.6524	55.3817	52.5981	55.1884	56.9378	52.8025
CYTH2	ENSBTAG00000001498	47.3595	47.5569	42.0054	54.9044	49.5776	39.5222	41.5406	36.5077	60.5607	47.895	55.103	46.6284	42.6619	46.7288	50.6461	64.3374	59.1718	47.3803	35.9291	33.5599	37.192	42.8595	39.3208	35.218	32.9295	35.3179	37.9343	37.546	38.7184	39.5814	34.4653	35.1526	32.9109	33.055	37.2237	33.4206
CYTH3	ENSBTAG00000007384	27.2344	26.1531	31.5422	9.93301	14.4578	12.2492	19.0967	24.5146	13.2924	18.791	26.8795	17.6273	17.2178	11.532	14.1338	23.6448	16.0036	20.721	10.6993	7.98017	17.8301	17.1438	15.7446	15.9306	14.8834	16.8217	13.4488	12.0071	8.56361	15.9827	16.5344	15.1174	10.6979	12.8547	16.061	16.856
CYTH4	ENSBTAG00000014237	17.331	14.0849	18.0822	21.0121	24.0964	14.9562	22.8315	25.0429	25.929	40.8088	32.3776	29.0012	21.4649	31.1125	27.7322	28.0864	25.781	21.0053	66.9991	72.9	60.5978	67.6791	69.9942	63.2103	80.8354	77.5243	79.3769	82.1438	77.3913	78.1974	69.7685	81.4109	87.7377	90.3214	75.1402	68.4442
CYTIP	ENSBTAG00000008329	28.0125	26.5434	24.9391	50.7566	47.9158	48.726	63.8084	45.5421	35.4662	67.8881	57.119	61.2196	55.5179	54.0564	48.2904	33.769	49.4405	45.801	61.4392	79.5861	80.1436	82.4851	82.3126	88.3579	83.6726	59.7131	88.8057	78.205	51.8372	92.5175	78.4825	92.6637	81.4973	104.433	95.8621	84.863
DAB2	ENSBTAG00000016152	357.654	366.728	290.483	29.417	28.0847	30.1831	43.2671	44.644	35.2873	29.8632	47.1003	30.0434	24.4493	34.1156	40.5811	59.8958	30.9926	35.788	89.2387	82.9507	200.42	54.042	51.7207	61.9018	54.0918	54.6133	58.2536	49.2355	38.7184	36.417	43.2911	43.5213	46.0604	33.4416	41.5696	49.0136
DAB2IP	ENSBTAG00000008232	107.912	88.7057	101.331	40.8781	44.3705	59.4863	73.9557	65.5659	36.5987	44.7948	74.0409	68.2887	53.7961	32.554	39.4033	51.0127	44.4135	55.1507	23.5945	24.717	31.3712	44.4181	42.2576	34.5353	27.1622	30.4084	26.2397	17.0895	14.4397	35.7198	33.5715	29.1332	18.2756	18.1706	36.5939	39.4926
DACT1	ENSBTAG00000019421	6.26037	5.65999	8.07602	2.72885	2.38194	3.99283	7.43433	10.461	6.61637	5.50444	11.1184	7.83938	5.85406	5.52577	6.2103	14.2391	8.07098	11.0554	24.2954	24.1131	26.1018	19.3257	25.2893	20.6529	29.9063	33.5672	42.3928	27.1907	30.8381	21.2924	25.6953	29.0899	41.5287	24.9362	26.0755	19.8192
DACT3	ENSBTAG00000030705	3.85525	4.55401	5.63797	2.78343	5.26242	2.63933	4.40422	10.5138	7.62969	3.85944	9.53002	7.06903	4.09402	4.92514	5.24663	10.5814	6.82575	9.98146	8.92387	10.1801	6.06591	5.33796	7.34205	5.17745	6.09289	12.7494	8.99021	10.9271	9.06467	5.4706	6.75899	8.81964	10.0293	5.31587	9.13272	6.8007
DAD1	ENSBTAG00000019077	81.7738	92.1537	84.468	146.43	167.068	151.051	97.0691	117.976	161.416	146.595	134.398	151.758	147.117	178.867	188.45	151.405	166.539	162.609	183.243	171.509	116.11	116.578	106.868	126.022	113.021	103.632	110.952	119.88	139.386	128.827	114.679	108.147	105.79	123.763	93.7206	105.314
DAG1	ENSBTAG00000011580	101.899	101.424	107.071	42.57	59.8808	68.0134	91.7136	120.037	48.9969	51.185	97.1329	90.0395	65.3512	57.4199	50.4319	115.481	59.5869	91.8863	54.758	58.5357	58.147	80.7707	74.8073	77.0358	58.8359	72.082	58.3267	46.8849	37.2608	64.8964	66.4728	63.1551	50.6665	55.0917	65.1887	77.6737
DAGLA	ENSBTAG00000013942	3.60767	4.6516	2.48884	2.51054	2.10497	2.09793	2.99487	4.33231	1.7286	3.03693	8.61367	5.21115	2.71659	2.88301	3.3193	11.2999	2.16764	4.3274	6.30745	6.55668	3.24741	3.62358	2.77366	2.90165	3.30225	6.08929	2.92364	2.03295	2.50531	4.55883	2.96055	4.56109	3.41739	4.01106	3.46414	3.35177
DAGLB	ENSBTAG00000009236	58.5008	59.6251	46.0689	46.9362	62.0412	37.4243	51.3709	47.0743	52.931	58.6508	59.4404	57.3679	43.8863	50.3325	44.6499	62.3779	54.0064	54.1399	53.1695	52.4103	48.0371	61.8736	57.4312	55.245	61.6731	57.696	52.0409	62.9579	52.9759	71.7078	72.0028	69.4238	55.2725	60.6975	73.2507	84.4744
DAPK1	ENSBTAG00000000738	33.1057	33.2118	29.0026	21.0667	24.7611	18.2723	42.4567	34.9227	27.002	35.6207	37.8757	36.0702	26.5155	21.2622	22.4856	33.769	22.8294	28.6493	27.4257	27.9522	28.4301	44.6518	37.7708	34.2508	39.8131	29.8756	31.7946	33.4801	20.3158	40.3859	46.4192	43.1079	33.5795	36.0029	44.152	54.697
DAPK3	ENSBTAG00000020417	53.0186	52.0134	52.0624	52.7213	57.4989	56.9147	54.1543	78.3515	53.8847	47.5786	55.4696	49.2567	51.3091	40.7225	53.8583	65.905	52.3461	61.9103	49.5252	47.4928	42.9516	54.0809	53.5154	49.1004	48.278	48.4098	47.5823	44.026	57.1666	52.668	43.9614	51.1466	43.386	66.7383	46.9863	43.4759
DAXX	ENSBTAG00000016830	48.5267	55.5265	50.7418	59.2706	58.219	63.2761	54.7533	83.1593	61.574	81.3013	74.8351	73.4998	65.466	82.1658	61.8888	69.1056	67.704	76.6298	125.869	112.887	100.425	119.929	123.673	119.024	118.137	126.467	98.8923	137.16	133.966	131.187	109.317	122.661	130.084	135.41	110.348	110.803
DBNL	ENSBTAG00000017547	171.647	175.297	149.838	226.767	192.162	172.91	171.553	198.388	191.756	210.055	201.902	190.275	182.279	200.609	202.691	196.343	177.469	204.967	261.502	302.168	257.035	257.391	267.659	251.021	262.227	305.606	261.301	331.625	325.554	270.58	273.823	275.535	321.086	259.898	253.386	263.77
DCBLD1	ENSBTAG00000047338	24.2633	21.8593	23.1614	50.32	36.837	58.8096	58.4176	50.2971	35.8238	39.923	36.5317	47.0816	56.7423	43.2451	41.1165	29.9806	51.2853	41.5999	11.7739	11.2585	15.7469	30.7809	23.0867	30.4957	18.4182	12.5211	14.9837	15.0565	11.8888	24.0277	24.4664	19.912	11.9609	16.6725	23.1152	23.8996
DCBLD2	ENSBTAG00000014889	6.82628	5.98528	6.45066	2.51054	3.43442	3.5191	8.91415	7.55513	2.92074	4.30232	8.67476	6.0268	4.17054	3.00313	2.14148	6.27045	3.09003	6.12786	3.69103	5.13319	5.57574	6.42893	5.46575	6.25845	7.30217	7.45938	3.87383	2.85883	4.60066	6.32874	4.46876	6.75361	5.42325	4.92926	6.29843	6.36351
DCHS1	ENSBTAG00000015405	36.8195	38.3513	36.5199	17.9012	22.3792	25.1751	40.7303	60.4411	24.3793	29.2305	52.5984	37.8828	22.9954	26.3075	26.8756	59.4386	29.5629	38.0622	47.9833	37.2696	43.7481	51.5483	51.3944	54.5054	47.0222	52.444	40.931	43.5178	36.3042	40.7077	43.1794	50.4968	36.0312	51.6606	54.4814	55.8143
DCLRE1C	ENSBTAG00000010220	13.2989	11.2224	11.4791	6.00347	10.5248	8.79775	12.3318	10.9365	5.66266	9.61696	9.71329	10.9207	8.30282	7.32765	6.85274	7.64211	7.60978	9.50766	15.9321	17.2113	11.3966	14.7281	14.3578	15.9875	18.6508	19.9805	15.9339	12.8965	14.0753	12.5502	16.0317	14.9781	14.9325	13.2897	14.2344	13.4557
DCN	ENSBTAG00000003505	176.175	150.608	228.363	150.469	147.791	154.84	298.536	287.254	262.45	191.896	421.153	287.474	181.552	197.366	335.249	620.382	263.068	270.731	104.33	89.1191	134.798	172.88	188.772	164.085	152.276	169.701	176.15	151.963	127.361	146.741	155.96	166.314	140.856	178.13	149.714	192.557
DCPS	ENSBTAG00000002879	15.6686	16.7197	14.7806	15.9911	13.073	13.9411	9.86546	15.7443	19.6107	19.2339	17.3495	17.6273	12.5499	18.1389	20.0229	28.3476	19.232	15.3512	49.1047	44.0419	41.5423	28.9497	32.7129	33.3974	43.3479	39.0476	41.2965	51.0778	58.3965	39.4741	36.9231	44.914	57.6498	44.8949	39.3022	33.8092
DCTN1	ENSBTAG00000004887	227.743	236.483	206.37	203.463	170.004	204.514	195.689	217.144	210.234	205.373	227.621	173.191	185.455	199.768	190.592	205.227	191.259	196.439	166.704	177.419	190.433	195.05	177.27	180.869	188.228	203.991	167.598	193.511	165.852	169.964	170.427	178.045	173.99	162.424	184.166	187.602
DCTN2	ENSBTAG00000010624	208.325	203.499	196.974	182.724	170.946	153.352	143.437	153.163	194.676	184.177	187.24	155.111	168.276	185.353	189.414	222.732	184.387	166.526	174.6	177.548	178.73	171.516	164.951	145.31	160.555	172.669	173.518	155.076	182.341	160.096	170.874	155.667	161.063	149.666	148.706	159.233
DCTN3	ENSBTAG00000018883	26.8453	28.9831	24.1773	47.482	41.2685	36.7475	29.4202	40.7343	55.6133	50.6156	44.5345	37.9734	34.8183	56.9394	47.9692	49.641	51.0086	45.1061	46.3013	49.0889	39.0914	39.4308	33.7734	29.9837	35.9527	36.4216	38.4459	34.7507	41.3149	34.4326	34.6329	34.8592	35.4368	36.0029	32.3739	31.6232
DCTN4	ENSBTAG00000015625	62.639	57.1854	61.1035	31.2726	38.111	42.6353	55.8808	49.399	30.34	44.0988	46.6116	48.0785	38.147	31.2326	30.7303	44.5463	33.068	40.8419	39.9005	42.6184	42.155	49.3664	54.8206	49.7831	50.464	49.6658	52.187	43.9625	28.6972	45.3202	49.0446	51.5444	48.2149	51.9505	53.0957	48.9164
DCTN6	ENSBTAG00000000744	29.3565	25.3398	27.2756	25.5966	31.9623	27.273	23.5714	25.3071	26.5251	28.9141	31.0947	28.3668	27.9694	34.1156	31.801	29.9806	30.0702	30.7972	35.3684	33.4736	31.3712	31.6381	28.2261	29.1302	24.1855	29.7233	26.7513	33.9884	28.1506	31.161	36.6997	30.381	30.0136	27.6425	30.6733	29.1944
DDB1	ENSBTAG00000021569	428.287	383.22	405.172	291.332	299.792	331.54	304.244	334.169	291.955	295.405	324.387	292.141	356.6	315.449	307.303	334.163	306.79	319.375	350.18	369.331	375.78	344.006	313.342	328.796	344.923	369.924	344.625	338.804	325.189	316.437	353.479	340.322	328.441	331.227	345.343	352.276
DDIT3	ENSBTAG00000031544	31.797	25.7302	25.8026	37.4398	27.9739	21.3176	22.4792	22.2427	32.8434	29.2305	23.4585	33.3966	24.258	26.4276	29.2312	23.9061	32.4223	26.4698	20.1838	21.1798	17.5237	16.988	17.3762	15.7599	14.3718	16.8597	13.4488	21.7271	19.8603	19.5225	13.6297	17.8595	15.3782	22.8099	14.0455	15.2044
DDOST	ENSBTAG00000006085	135.641	150.282	160.047	160.183	124.526	206.815	135.227	179.738	200.101	160.515	171.113	215.243	181.591	206.375	204.619	181.582	244.389	200.829	98.7233	120.393	130.632	162.243	118.289	139.165	105.905	97.3145	103.497	91.5462	96.1128	153.66	95.6314	116.941	95.8354	127.194	119.292	121.441
DDR1	ENSBTAG00000010682	1609.34	1844.6	1388.41	195.113	82.3154	82.2928	68.3888	89.6578	100.438	75.0376	104.403	71.0528	58.6937	56.4589	66.9213	138.342	78.0349	82.0628	95.8265	114.009	172.235	60.6267	62.5706	49.8969	57.115	53.3574	39.7616	46.9484	49.8329	45.1056	58.9317	43.2257	38.7056	25.4678	54.3554	50.3737
DDR2	ENSBTAG00000004885	31.3372	27.7144	29.3581	10.0967	10.4141	15.3622	32.0628	36.3492	6.07991	15.0581	28.529	24.3338	16.6439	9.97041	9.20837	23.7101	10.9765	24.5114	12.101	10.6115	16.1145	24.352	20.8841	23.2132	18.1856	17.8112	15.1299	11.4989	7.37928	16.3582	16.9813	21.086	10.9951	21.6017	23.5561	24.191
DDX39B	ENSBTAG00000014490	206.981	248.584	140.949	264.371	277.745	235.441	190.227	268.762	289.392	294.583	307.16	240.483	209.024	265.357	221.215	305.554	255.228	317.922	359.618	382.444	301.825	368.826	339.855	320.262	346.132	421.036	306.032	371.458	370.422	334.136	331.749	336.051	361.574	319.339	328.778	330.514
DDX3X	ENSBTAG00000035907	354.719	306.713	342.596	180.268	231.657	233.953	313.44	298.983	167.376	230.491	270.567	302.7	279.617	218.628	194.554	221.099	184.572	245.367	264.352	318.819	286.63	317.083	398.51	345.182	362.271	301.686	325.913	283.533	194.549	360.47	363.031	333.062	298.353	321.417	375.197	333.283
DDX41	ENSBTAG00000015187	84.2497	86.2986	72.1254	61.3991	59.9916	51.0946	49.9968	56.4786	69.5017	66.3064	73.9798	57.6851	53.9109	73.2765	61.5676	70.7385	69.0415	64.5952	86.4354	80.2331	84.0037	85.0567	69.3416	68.843	78.789	85.2881	63.8816	79.9838	88.0958	84.0435	77.1978	77.3857	81.6458	71.5709	81.5017	70.8244
DDX58	ENSBTAG00000003366	16.1991	16.6547	16.6092	50.8657	48.3589	45.2746	72.1236	94.3071	30.2207	92.3734	53.5147	119.494	18.71	30.632	17.9885	49.7717	18.9092	71.1021	23.2208	20.3171	23.1608	27.1963	44.3786	27.5372	45.906	34.4806	24.7048	44.8519	27.604	40.4395	38.152	37.9111	21.1729	47.0213	26.4534	52.9969
DENND1A	ENSBTAG00000003610	75.6196	77.5809	65.6748	15.3361	13.1284	15.6329	22.1973	24.1976	14.9614	21.5116	23.2752	20.3461	14.0421	13.9345	13.1701	23.8408	15.5424	17.7202	34.0602	36.5794	44.177	39.3139	36.1392	36.0145	34.9295	38.6289	31.7215	35.0048	24.3698	30.7319	28.4883	37.112	38.4828	31.7502	35.2082	39.0069
DENND6A	ENSBTAG00000018433	29.3919	26.088	28.7994	8.95062	15.3441	11.9785	18.8501	17.3821	10.4312	17.0828	16.7386	17.6726	14.3482	12.8534	10.3862	18.4194	11.2994	13.7719	20.324	27.3483	25.7954	19.3647	20.8025	26.0579	30.3714	25.537	27.4823	23.8236	16.1251	21.8288	24.1313	23.5906	22.7331	20.4902	23.871	23.2681
DERL1	ENSBTAG00000020693	34.9802	31.2275	31.0343	18.7199	26.4783	24.7014	25.1217	26.3109	18.3589	21.1953	28.2846	40.7829	28.5816	32.9144	28.4817	21.7506	20.016	22.9953	24.9495	22.3876	29.2267	20.6115	21.7814	24.2942	29.6273	19.8663	28.7979	22.9977	13.2554	22.4724	23.3493	22.6399	17.3841	23.1482	23.6821	22.3451
DES	ENSBTAG00000005353	978.775	769.336	956.729	844.961	583.631	605.624	516.246	2633.31	608.706	513.368	1435.49	785.388	908.298	999.563	826.612	2776.24	1370.59	2193.62	821.557	559.087	447.652	1296.77	1232.24	637.338	193.67	788.297	615.354	366.121	711.007	640.382	526.531	665.929	594.105	600.161	668.893	796.556
DFFA	ENSBTAG00000013535	29.0382	26.3808	31.339	16.5914	20.2188	17.4602	16.5951	21.6616	16.6303	18.2216	20.4651	21.1165	19.284	21.0219	19.8087	21.62	19.0014	19.0469	35.6488	32.6109	35.844	27.3522	31.4892	30.5526	33.7202	35.2037	33.9874	29.7319	36.0765	29.9274	30.5551	31.6747	30.8308	32.4268	30.2954	29.1458
DFFB	ENSBTAG00000020015	18.1445	18.9642	16.9647	24.123	30.8544	17.6632	20.9993	20.8691	26.1675	33.7859	33.0496	26.1917	22.498	25.1062	22.6997	24.8858	28.5021	26.7225	24.8093	20.0151	18.4428	21.5467	18.9262	16.784	22.7437	21.5789	20.6848	23.3154	26.6018	19.898	22.7348	21.0134	16.6412	18.2673	21.0997	24.0453
DGCR14	ENSBTAG00000018534	19.8068	19.3546	19.6059	16.2094	16.0088	17.9339	17.1941	18.5444	19.2531	18.6012	24.2527	20.9805	18.0596	21.5024	19.2733	21.9466	22.5988	20.5631	28.0331	23.1641	24.4475	22.0921	21.2104	21.5063	22.6042	24.0146	27.3361	24.0142	25.873	26.2803	23.852	24.479	23.5503	25.3712	22.9893	22.0051
DGCR2	ENSBTAG00000000429	105.507	102.726	91.8837	87.8689	73.9509	73.2244	77.4087	78.1402	85.7744	93.1327	114.727	95.7945	76.3706	78.2016	71.2043	119.596	83.477	91.3809	79.0066	62.1591	96.3806	88.8751	81.4152	70.1515	81.3936	102.072	76.3071	100.631	87.0937	98.4708	73.0642	85.379	89.0007	72.5374	90.8233	85.1544
DGCR6L	ENSBTAG00000047299	45.8033	46.7437	42.6658	49.7196	43.4288	40.4697	31.0762	37.8813	50.0103	43.2763	58.0354	42.1876	41.8202	45.7678	59.212	53.756	54.1909	44.5059	60.5982	44.7321	45.7088	32.4174	33.1208	30.5526	44.4176	35.5843	36.5456	45.2966	58.7154	35.3444	33.6833	36.0967	38.8542	34.3598	32.8778	34.2949
DGKA	ENSBTAG00000004018	19.8776	22.3797	13.7648	57.415	61.3211	48.5907	55.3523	45.0666	58.7725	64.0287	63.9611	53.4256	67.3791	66.4293	46.7914	49.5104	47.6419	54.2663	76.2033	83.1232	65.8672	96.9015	80.5178	67.0792	87.626	103.213	72.8718	110.033	85.3628	100.402	94.9611	96.9153	97.1727	69.6379	107.262	109.588
DGKE	ENSBTAG00000004449	9.30213	9.85619	8.8887	1.91019	4.65309	2.09793	6.72966	5.12481	2.74192	5.82079	7.26969	7.43155	5.28013	3.96414	2.4627	6.4664	3.92019	6.06468	10.6993	17.9015	15.0729	13.1306	14.1946	12.9721	16.1857	21.3886	18.0535	16.5812	11.0689	14.0519	15.6406	19.9164	20.0586	17.3974	22.4224	15.7873
DGKH	ENSBTAG00000020616	99.4939	112.907	94.1186	114.066	114.998	114.438	128.568	90.6616	109.498	96.6125	118.82	135.535	150.79	126.012	87.0512	94.6446	95.0992	119.841	104.563	106.503	103.121	121.059	107.276	100.704	111.532	161.252	135.219	151.01	131.187	130.436	114.344	129.194	153.411	107.815	132.393	119.158
DGKZ	ENSBTAG00000013636	171.612	172.467	136.937	156.527	183.631	187.324	172.892	180.689	146.335	137.991	151.747	193.628	145.625	138.144	111.464	123.515	133.056	159.545	164.928	154.945	150.729	181.491	164.544	145.424	187.949	286.463	178.269	189.89	191.725	163.26	162.607	170.604	204.746	144.157	179.316	150.198
DHX36	ENSBTAG00000006142	62.4268	62.2924	62.5256	29.7444	44.4813	50.1472	47.2485	53.8898	32.4262	39.8598	40.4415	56.5976	44.575	42.164	36.9406	44.7423	33.483	50.2547	81.0624	73.4607	71.6268	63.8997	71.8705	77.6048	78.882	72.6528	70.3867	65.4355	52.3838	69.0798	80.5493	75.408	72.2109	81.3811	77.3447	66.6954
DHX9	ENSBTAG00000019821	303.115	336.9	311.257	214.651	275.142	277.468	248.715	316.629	239.56	270.667	286.572	308.5	277.551	292.866	259.762	286.285	231.752	267.636	465.957	458.838	411.624	420.374	428.613	462.386	454.595	442.577	463.471	436.131	361.63	412.172	438.162	453.807	477.766	486.112	432.702	414.648
DIAPH1	ENSBTAG00000030499	134.474	135.58	133.229	84.7034	97.9919	105.032	118.28	123.999	85.9533	105.407	112.344	107.531	93.3589	89.9739	81.9117	100.915	79.6491	106.416	149.557	159.345	163.167	184.062	178.249	192.988	203.856	192.269	176.661	191.288	138.43	170.929	178.639	190.264	200.883	182.286	193.425	180.461
DICER1	ENSBTAG00000012852	57.7581	56.0794	51.6052	27.8888	48.1373	42.3646	55.0352	59.5957	34.8105	47.5786	49.7882	61.5821	43.0446	37.9596	32.2293	45.2648	34.221	54.5822	69.8959	79.8449	78.1829	85.9139	93.9783	101.785	99.2536	102.985	94.5068	82.2074	56.3012	82.8099	84.8505	92.8543	97.0984	75.3887	108.27	86.6603
DKKL1	ENSBTAG00000012186	15.7747	20.0702	17.5234	19.484	24.1518	27.2054	16.1018	21.8729	27.5384	21.7647	13.8063	14.274	27.4337	24.1452	24.3058	14.1738	19.3704	27.5438	4.0648	3.88225	4.71793	5.299	2.69209	5.06366	2.79064	2.74018	2.11964	1.84236	3.37078	2.03807	3.63086	3.44093	2.37731	2.31965	1.76356	3.3032
DLC1	ENSBTAG00000015541	40.2503	42.9704	45.9673	15.4999	19.6648	19.7611	46.0506	48.1838	16.3323	25.6241	40.3193	31.5388	25.4059	22.3433	16.1682	47.3549	19.4626	35.5353	29.4348	22.9484	36.2117	41.5348	42.9102	41.5334	26.139	37.1066	28.2863	29.8589	26.5563	37.597	34.0184	40.7591	39.82	43.7834	35.6491	39.7841
DLG1	ENSBTAG00000020378	66.2113	67.2368	72.6842	34.9838	44.5367	48.726	53.203	52.1991	31.0552	39.1638	49.605	55.3288	46.9473	40.9628	33.8354	45.918	32.2378	42.6423	58.7761	62.4179	64.1516	59.6137	64.1206	65.6568	71.9984	62.7197	65.7089	58.4473	43.8202	61.4102	70.8856	64.4289	60.6215	55.7683	70.2905	67.0354
DLG5	ENSBTAG00000013187	96.346	111.541	89.6997	63.4184	76.9422	58.9449	81.531	83.4763	58.1764	75.5437	101.165	76.8531	59.4589	61.0237	58.7837	112.15	63.7377	78.0196	48.3571	43.3518	51.4683	67.4063	61.8364	64.2914	48.092	48.486	40.5656	32.4636	27.604	50.5226	55.3567	44.9847	30.6079	42.2853	48.057	54.9885
DLL1	ENSBTAG00000031476	19.0287	22.1195	14.6791	20.8484	16.6182	15.1592	20.5765	24.7259	27.3	23.2199	29.4453	22.5665	17.6004	12.493	13.1701	27.8251	17.7562	19.0153	9.01732	6.72923	13.8474	17.1828	13.2973	11.948	10.6044	10.1234	9.72112	7.75062	9.01912	20.6488	12.8477	12.5711	4.08601	14.4978	12.156	15.5444
DMBT1	ENSBTAG00000022715	5295.71	4627.85	3077.37	17129.5	18213.7	23102.7	22524.3	21973	20463	9539.07	13542.2	9188.84	9372.54	16552.2	22180.3	6726.82	20171.8	19560.2	445.586	1025.82	589.987	1632.17	1622.67	2288.37	677.334	523.679	537	147.897	194.868	940.032	1190.2	624.984	178.521	824.346	471.311	1021.76
DMTN	ENSBTAG00000045887	4.31506	3.57815	3.14914	4.20243	3.43442	2.9777	2.74824	3.32849	5.48384	3.66963	8.4304	3.67046	1.49221	3.36351	3.64052	4.76815	5.02707	4.54851	3.6443	4.05479	3.30868	6.93545	5.46575	6.42914	5.30221	5.1759	4.23928	5.90826	5.42058	5.84604	3.8543	4.6955	3.64026	2.36798	5.22769	3.54608
DNAH7	ENSBTAG00000016784	1.94531	1.85413	1.06664	1.74646	4.04376	1.75955	2.2902	1.58499	1.78821	3.16347	3.23776	3.85172	1.98962	3.84401	4.06882	3.20054	3.73571	3.91677	15.2313	8.10958	15.9307	6.351	9.21835	17.9219	16.6973	20.5514	7.52838	13.7224	11.0234	10.4585	8.49064	10.2006	8.17201	3.04454	16.5019	9.08379
DNAJA3	ENSBTAG00000010013	72.0827	70.4246	70.3477	75.3708	76.776	76.7435	52.4984	70.1095	80.2906	71.368	78.6837	75.9468	67.6852	83.9676	89.9423	79.5563	79.234	75.3663	84.0059	68.8883	64.1516	58.8344	58.4917	67.193	59.115	57.2774	59.8616	58.5108	80.1699	69.0261	69.154	61.922	63.5931	65.2402	55.3002	59.5547
DNAJB2	ENSBTAG00000013782	18.675	19.9401	16.8631	25.542	29.0264	17.8662	22.7258	22.5069	40.1155	35.7472	38.5477	28.0496	25.8267	39.4011	35.8698	52.1884	37.6338	33.0399	35.275	30.2815	30.3908	36.4696	28.7156	27.1389	30.79	32.121	32.3794	41.739	40.8138	37.7579	30.7227	36.3529	34.9911	36.8245	33.0667	36.5295
DNAJB6	ENSBTAG00000000771	61.1182	64.9598	61.5098	73.5152	78.4378	65.7124	63.139	79.5667	77.3102	80.6053	76.4845	82.9252	94.0859	84.4481	71.5255	80.0135	79.9719	71.418	100.218	109.781	85.4742	85.2125	81.8231	85.7977	89.3004	85.3262	101.597	95.8027	111.464	96.54	86.4146	93.9547	96.2812	101.533	85.5956	88.4091
DNASE1L3	ENSBTAG00000018294	39.8612	28.2349	40.1261	60.4167	73.8401	46.0867	133.571	60.2826	75.5816	131.347	94.7503	87.4113	84.3291	90.5745	67.4567	63.4883	60.4171	39.8311	31.1167	11.9487	22.1191	59.5358	45.7655	44.7195	70.138	30.9793	53.4296	67.2144	31.7947	60.3375	101.72	71.0527	29.7907	41.4638	77.8486	131.108
DNM1	ENSBTAG00000011307	13.7233	13.1416	10.2093	11.2974	17.0613	9.33915	17.2998	18.3859	19.4319	20.3095	25.2301	15.3616	11.0959	15.9767	16.7036	23.1223	16.7415	17.7202	23.9216	24.5876	22.8544	30.0406	21.0472	20.4822	22.6507	34.1	24.9972	30.5578	29.1527	22.7942	25.6395	26.0653	31.7966	15.416	28.4689	24.5797
DNM1L	ENSBTAG00000011395	69.43	69.8716	60.1892	54.6861	84.2542	76.2021	58.6643	69.3699	58.8321	62.6368	57.3634	88.227	65.8869	72.4356	69.384	67.0807	64.8907	71.418	121.991	130.055	94.4199	94.9533	107.602	101.387	104.881	99.2174	104.813	96.1839	89.7812	106.194	104.569	100.024	101.482	100.228	97.1847	97.2014
DNM2	ENSBTAG00000013362	362.5	364.581	330.66	294.934	261.293	331.675	298.888	264.166	281.106	291.482	294.331	245.377	293.621	256.107	271.326	246.507	265.512	248.936	238.188	226.378	279.461	318.057	268.801	264.448	316.086	298.451	247.998	281.373	253.446	301.259	282.593	279.952	254.67	229.404	321.913	309.82
DOCK1	ENSBTAG00000031890	114.278	122.958	108.645	48.1915	72.2891	65.3064	83.2927	83.899	63.3026	65.6104	97.6216	76.7171	66.0399	49.3715	63.7091	114.37	63.5071	74.8294	44.1989	38.046	48.0371	71.8481	47.3154	60.7639	47.6734	42.7011	45.0972	35.5766	24.8254	45.9101	57.7028	44.6082	29.6421	34.6498	54.2295	55.9114
DOCK10	ENSBTAG00000000581	52.8771	41.962	53.0782	40.5507	53.3444	34.4466	69.6925	55.2634	36.0622	81.7441	69.7035	69.8747	45.6464	69.5526	40.9023	64.2068	46.5811	42.8002	109.75	101.715	125.607	135.085	143.823	160.501	163.066	146.79	159.923	124.518	112.739	148.779	149.983	164.241	149.919	170.253	157.965	174.826
DOCK11	ENSBTAG00000006439	26.1026	22.152	39.5166	13.3714	23.2101	21.1823	26.7777	33.2849	14.3057	29.9897	29.4453	31.5388	25.0615	23.0641	16.8106	29.2621	24.0746	29.2495	58.3556	66.3433	77.999	60.8995	66.0785	69.5257	77.8588	64.9651	83.2508	73.0591	49.2407	65.8618	78.4825	78.1863	81.423	82.8792	69.9755	74.4676
DOCK2	ENSBTAG00000014612	49.2694	39.2296	41.2944	38.6405	43.4842	28.6942	48.9045	44.9081	32.3666	67.6983	61.5786	60.0868	39.601	75.679	42.0801	47.4203	43.9061	42.9582	244.822	271.369	268.922	221.506	270.024	251.476	301.435	333.16	339.654	323.747	239.918	270.634	274.549	337.627	399.983	325.379	328.085	293.061
DOCK4	ENSBTAG00000021182	9.23139	7.57918	6.09511	3.82039	4.26533	4.66958	12.6489	11.8346	4.41092	6.0106	11.9125	7.43155	9.2211	5.64589	6.42445	7.51147	2.21376	9.57083	3.45742	3.92538	5.08556	12.8189	6.93416	10.298	8.83702	7.95413	6.65129	4.32002	4.32736	6.70417	8.93751	8.2218	3.93742	8.40873	7.11722	9.42382
DOCK5	ENSBTAG00000015513	207.582	184.828	193.774	87.5414	87.9102	92.3087	114.263	93.7788	64.4947	62.8266	84.4262	92.5771	95.1954	80.7243	51.8239	80.3401	79.0956	78.5882	38.1717	38.4774	67.2765	104.188	85.8204	85.058	51.3477	40.3035	40.4925	34.0519	19.177	83.5608	66.8079	60.9998	26.2247	32.4268	80.7458	100.602
DOCK6	ENSBTAG00000009569	107.629	110.012	71.8207	58.5611	66.9159	62.7347	68.1069	79.8308	68.3096	64.5981	86.1978	65.4339	56.704	51.0533	54.3936	73.3512	55.8051	76.2508	36.116	31.4031	40.7458	48.8209	29.6129	37.0955	29.9528	43.8429	25.8012	29.4142	28.0139	35.0762	32.9012	31.8655	26.5962	20.5869	35.5231	40.7556
DOCK7	ENSBTAG00000019877	54.398	50.1267	63.897	30.3448	33.8457	28.5589	39.7437	42.6892	24.26	32.0143	36.4095	39.1062	33.3643	33.3949	30.1949	46.2446	24.5358	36.6092	49.6653	66.0413	59.8013	53.0289	59.1443	65.6568	64.4637	54.7655	72.7256	43.899	40.3127	63.8237	65.7466	57.9843	51.6323	59.7793	60.9058	55.62
DOCK8	ENSBTAG00000002190	165.352	124.227	147.756	41.8605	49.6884	36.3415	73.0397	34.9227	34.3932	56.9425	68.3595	66.4308	54.7527	53.9363	35.2274	49.9023	42.4303	43.2109	136.381	161.976	213.41	145.761	201.009	197.653	214.274	203.344	201.731	179.217	131.597	152.211	183.945	207.843	229.262	178.806	228.885	190.419
DOCK9	ENSBTAG00000010395	83.1532	84.4119	82.3855	43.2795	47.5834	42.0939	61.6944	70.7964	45.7782	53.6525	78.0117	63.0775	45.0342	72.6759	52.4663	93.4035	54.4215	73.2184	206.464	234.229	209.733	154.723	198.317	186.957	224.6	269.756	250.483	253.737	165.351	196.137	198.022	235.425	296.421	202.003	245.261	194.014
DOK2	ENSBTAG00000003341	14.6075	14.1174	12.5966	18.5562	18.7232	11.2341	15.2562	16.4839	21.6373	28.7876	25.7799	23.6541	15.9934	27.3886	17.8814	22.6651	24.2591	13.5824	13.3624	10.6546	8.88442	21.196	12.7262	17.9219	15.6741	12.1405	16.3724	20.3295	16.034	24.4568	22.9582	26.1706	11.8866	32.91	28.3429	27.5428
DPP4	ENSBTAG00000015330	207.087	271.192	310.393	106.753	79.7119	109.904	195.195	87.386	14.7825	65.8635	98.2325	82.7892	168.582	17.1779	8.673	49.641	11.6683	46.7802	32.9389	45.5517	112.189	53.6134	26.8393	33.1129	63.9521	40.8363	18.3459	29.2236	20.5891	36.5779	43.4028	20.4878	13.8924	14.0629	23.6191	26.377
DPP4	ENSBTAG00000012376	1.48551	2.40712	1.72695	3.43835	2.7697	2.09793	1.26842	3.01149	2.44389	2.53078	3.23776	2.90012	2.64007	4.32451	1.82026	2.87396	3.27451	2.62171	7.33533	7.85077	6.43354	4.59766	4.07892	6.08777	6.1394	7.00268	6.43202	4.38355	7.97144	6.32874	6.59142	6.88725	7.72627	5.5575	5.16471	5.10052
DPP4	ENSBTAG00000048246	152.902	189.349	236.084	65.0557	51.9041	71.6002	130.083	56.4258	9.17947	39.1638	59.868	56.9601	115.742	7.80815	4.92541	33.6383	7.37918	29.4074	18.9691	28.2541	76.1609	35.2227	19.8235	21.7908	40.1852	26.1839	16.1531	20.3295	9.61128	28.4257	30.22	13.1197	8.61776	8.11878	15.8091	15.9331
DPT	ENSBTAG00000021211	59.5265	73.5473	75.6301	62.7635	68.9101	62.3287	83.0461	90.5559	97.517	84.0218	131.404	85.9612	66.0782	67.03	98.0799	200.132	87.3972	97.6035	40.8349	38.2186	64.3967	71.8871	61.5101	71.4032	58.5569	70.1029	77.6958	68.8661	73.4739	53.5261	66.0259	58.1216	52.8209	59.9243	52.5919	63.1493
DPYSL2	ENSBTAG00000018373	123.474	120.096	121.242	66.1473	84.088	90.1431	133.571	130.868	88.6356	106.989	144.783	91.3083	81.7655	87.0909	88.7644	157.48	88.3657	108.943	218.051	216.931	207.773	227.039	247.835	255.402	281.529	185.533	255.307	235.06	215.502	179.725	249.245	214.336	140.559	272.849	193.362	246.574
DPYSL3	ENSBTAG00000010661	46.4045	41.2464	45.0022	18.8291	27.8078	23.8216	48.2351	72.0115	23.4851	28.0284	61.2731	37.8828	31.0303	24.0251	30.1949	77.6621	37.6338	60.5521	56.6269	49.6928	54.1643	70.8351	114.373	71.6308	65.7195	96.8197	109.271	81.1274	78.5301	71.8151	78.2032	104.287	94.1267	153.87	87.2332	77.9166
DRAM2	ENSBTAG00000009888	33.707	29.5035	32.5072	42.57	42.0994	47.2372	52.5336	48.3423	34.3336	44.2886	39.7695	49.7551	54.1405	35.6772	37.3689	39.5822	34.3132	38.6624	51.2539	54.6534	55.8799	51.4704	62.1627	55.9847	67.2543	50.7694	59.4231	61.3061	41.2693	66.9344	60.5517	63.308	53.5638	61.9057	65.7556	68.007
DSC2	ENSBTAG00000040584	56.4494	78.264	78.1698	61.8903	68.1345	112.476	80.5797	112.587	57.1631	70.672	92.0013	108.709	92.5936	64.3872	83.4107	89.6805	69.4105	81.0836	42.33	45.7242	47.8533	76.4068	48.2944	63.6086	52.7895	40.3415	42.6852	36.0848	24.4609	58.9967	58.2614	50.3877	36.9969	25.7578	69.8496	64.9467
DSG2	ENSBTAG00000021923	254.305	241.721	277.023	315.018	290.707	308.327	279.545	264.113	236.58	250.8	266.474	285.435	293.315	242.653	260.725	274.724	263.022	243.914	136.802	130.918	151.464	310.108	290.5	262.514	178.74	102.3	154.661	115.815	85.2717	275.032	281.979	167.558	98.6585	131.689	203.691	232.195
DSP	ENSBTAG00000015106	515.437	460.801	430.264	331.664	292.979	396.576	409.769	383.674	256.489	284.839	352.977	361.155	353.539	220.67	266.079	405.946	262.422	301.055	155.49	137.518	189.943	374.242	289.032	313.15	262.041	196.95	188.721	169.243	106.089	288.494	259.579	255.984	136.547	157.108	344.713	381.568
DST	ENSBTAG00000021237	624.481	762.31	598.743	189.273	226.118	187.054	342.578	307.436	179.953	181.583	281.991	306.234	240.323	150.757	153.116	223.254	134.071	244.325	107.507	102.06	100.118	179.153	137.623	156.12	104.649	131.529	130.979	93.0709	67.0512	119.656	141.827	139.386	88.4063	95.1057	182.528	187.505
DTNBP1	ENSBTAG00000012939	17.4724	22.4773	20.1139	23.0315	21.1605	15.2946	20.048	18.6501	21.2797	20.6891	20.8927	18.171	18.3657	21.2622	18.845	21.62	17.3872	17.7834	39.0595	37.7009	32.4128	26.8846	21.7814	27.5941	29.8598	34.2142	37.1303	37.1648	37.7619	30.4101	29.4938	30.9843	34.1739	31.8952	25.2567	28.6115
DTX4	ENSBTAG00000004046	22.601	28.8529	20.9265	10.2059	20.2188	15.836	17.5112	24.1976	16.69	17.6522	23.0309	22.0681	12.282	13.6943	12.956	21.8812	14.1127	20.1524	16.7264	15.4427	14.8278	25.2092	23.1683	17.2392	16.1857	15.8322	11.6215	12.3248	10.1579	17.3236	22.0086	16.3298	8.46918	15.561	16.061	21.2279
DUSP10	ENSBTAG00000001729	3.78452	3.12275	5.13005	4.257	7.53358	3.04538	7.57527	5.54748	5.30502	6.51675	7.45296	5.16583	4.62968	2.76288	4.71126	11.2346	5.16543	5.24342	12.1477	11.5605	9.98731	12.702	11.1762	11.7773	11.7672	11.5316	14.0335	13.2142	16.8995	13.7838	13.4063	16.6558	12.7781	20.007	13.8565	15.9816
DUSP22	ENSBTAG00000027375	3.1125	3.38298	2.64121	1.85562	1.60642	1.6242	1.19795	1.90199	1.01332	2.78386	1.71052	3.172	1.56874	1.92201	1.39196	3.59244	1.52196	1.89521	2.52298	3.58029	2.75723	1.40268	1.95788	1.53617	2.51157	2.24543	1.31564	2.85883	2.27756	1.39447	1.34063	2.80165	2.30302	1.3048	2.14147	1.45729
DUSP3	ENSBTAG00000003966	145.085	118.73	150.295	70.2406	61.4873	64.2913	68.0717	76.0797	50.5467	54.0954	70.009	51.7036	57.6606	50.5728	61.1393	89.2886	63.7838	72.9973	55.0383	65.0061	79.2858	62.8087	50.0891	52.7986	41.4875	53.1671	40.5656	41.0401	42.9091	42.4776	47.3688	39.9126	30.7565	31.3153	47.868	45.7104
DYNC1H1	ENSBTAG00000016598	988.961	947.918	933.872	479.077	541.088	620.918	718.946	802.429	448.185	573.981	771.137	736.176	524.302	479.901	423.692	748.992	454.419	658.681	547.907	501.759	600.77	778.368	766.347	701.174	663.567	736.043	657.162	607.915	492.134	671.49	663.387	766.913	624.862	719.382	830.511	888.9
DYNC1I2	ENSBTAG00000002646	95.8508	94.5609	94.6265	88.7967	90.9569	102.934	89.212	90.2918	84.4631	85.5403	88.4581	95.7945	85.5917	87.6915	84.1602	96.996	76.928	86.2638	101.947	96.1503	99.6893	90.4336	76.6021	94.5026	95.7188	83.0427	97.869	90.3391	78.029	87.4224	90.604	85.3055	85.4347	82.251	81.5646	87.9719
DYNC1LI2	ENSBTAG00000000458	45.4849	40.0103	46.2212	23.3589	30.9098	37.9657	37.2774	40.9985	23.664	31.3817	34.8212	34.031	33.9	30.8722	23.7705	34.2262	26.2883	33.4821	30.9299	32.7834	35.2313	39.8204	39.4839	40.9644	33.5807	36.1552	35.8146	27.5719	28.6972	38.1333	38.7665	38.0103	32.6138	38.7575	38.2944	38.3754
DYNC2LI1	ENSBTAG00000013676	4.10284	5.04194	3.09835	3.76581	3.37903	2.91003	2.85394	4.70215	4.53013	4.30232	4.58174	3.89703	2.83138	3.24339	4.60419	5.94386	5.30379	4.99073	6.49434	8.06645	4.84048	3.3898	3.34471	3.24302	3.90689	5.02366	3.50837	4.12943	5.05617	4.93427	4.1336	5.53229	4.53175	4.73595	3.27518	5.58629
DYNLL1	ENSBTAG00000034170	4.52727	4.4239	4.16499	8.62316	6.97964	10.8957	6.13068	9.29863	11.5638	8.47811	8.4304	7.25029	10.2924	10.0905	2.99808	10.1895	9.59294	8.14942	13.0354	10.3958	10.9064	12.5851	13.3788	15.703	14.6974	12.3308	13.4488	15.3106	14.4853	13.3011	11.4512	13.3854	15.0068	11.5016	11.7151	11.3183
DYNLL1	ENSBTAG00000032034	10.1864	10.1489	9.80296	21.285	21.659	28.3558	17.1589	21.3974	21.6969	21.0055	19.06	20.3914	20.891	23.4244	13.9196	24.8205	17.8023	22.3635	27.0519	23.466	26.2243	28.0925	26.513	36.299	28.5575	29.9136	33.1834	34.3695	33.7078	27.7821	31.393	33.1938	33.8024	41.8504	28.154	24.9683
DYNLL2	ENSBTAG00000025313	367.169	395.679	337.72	125.854	168.619	135.688	149.109	190.886	135.01	177.218	149.059	158.736	120.066	162.169	168.856	172.372	145.324	186.394	245.663	267.746	235.039	155.074	128.894	158.282	151.159	165.591	180.316	167.972	202.657	158.057	151.044	171.624	177.407	192.869	153.619	158.602
DYNLT1	ENSBTAG00000004472	19.9129	23.2905	28.0883	25.6512	23.1547	22.4004	18.1454	21.5031	28.0153	20.9422	17.0441	22.5212	24.8319	26.1873	25.1624	24.0367	27.8564	22.1108	14.0166	13.5447	15.318	13.3644	13.8683	12.2893	10.8835	9.85704	13.5219	10.4824	12.2988	13.3011	11.8981	12.2242	8.02343	12.3231	13.0377	11.5126
E2F4	ENSBTAG00000012063	61.6487	70.7173	57.2432	69.3673	70.9042	69.4346	51.8641	77.9288	69.919	74.8478	72.758	77.3515	63.2851	92.8569	67.4567	77.7274	70.2406	76.535	160.77	169.482	121.196	126.591	127.181	121.471	145.857	156.761	133.026	147.833	164.166	145.99	129.315	145.277	154.971	154.933	137.117	130.088
E2F5	ENSBTAG00000009378	11.8133	11.0923	10.6664	7.5862	9.14	8.18868	7.15246	9.35146	11.2061	8.35157	7.57514	8.70035	7.72889	7.44777	6.74567	9.66694	8.02486	10.5184	12.4747	9.57621	8.33297	8.80568	7.83152	9.78594	8.65097	11.0368	6.5782	9.59298	12.2077	11.2094	8.49064	8.86157	6.76048	7.63552	7.43214	9.61813
E2F8	ENSBTAG00000017446	8.27642	8.91286	9.24425	7.64077	10.2479	11.1664	8.20947	12.5214	8.64301	9.49042	10.3853	13.9115	7.49932	11.7723	11.564	9.07909	9.31622	15.5092	55.926	59.269	56.3088	45.2363	58.3285	58.4312	69.8124	81.6726	64.978	66.2614	64.8192	48.2164	53.1223	59.5837	79.0457	53.2553	54.0405	47.9935
EBF1	ENSBTAG00000037508	5.97741	3.77333	3.65706	1.47358	2.49273	2.23328	5.49647	4.49081	1.19214	1.83481	5.68136	3.57983	2.94616	5.40564	3.21222	5.22537	2.99779	5.59088	19.5297	23.5954	35.4151	20.9622	31.2445	33.1698	36.4178	42.625	32.3063	33.6707	21.3179	23.5987	26.2539	33.3894	37.8884	28.754	37.4127	25.5026
EBF4	ENSBTAG00000037757	7.25071	5.65999	4.36816	5.40312	4.81927	4.94028	5.1089	9.03446	3.93406	5.94733	5.74245	5.93617	4.40011	2.04213	6.42445	8.3606	4.38139	5.59088	4.57874	4.31361	4.22776	6.11722	4.1605	5.00676	6.1394	6.20346	4.23928	2.47766	4.41846	3.64707	4.69219	5.34196	4.53175	2.46463	5.41665	4.95479
ECM1	ENSBTAG00000003806	23.4499	21.534	14.0187	24.5596	29.4142	30.3184	39.7437	36.2435	52.4541	51.6279	59.5626	25.376	13.889	31.7131	38.2255	57.0219	42.2919	27.9228	9.2042	9.83503	9.37459	28.0535	28.3893	26.3993	21.9065	12.7114	17.8342	18.2965	15.2141	20.4343	22.1762	25.37	15.6754	22.23	31.3032	28.2715
ECM2	ENSBTAG00000024081	42.5493	41.6692	55.2115	25.9786	29.6912	32.2133	69.5867	63.5054	38.983	44.6682	71.2918	48.3957	43.2359	36.7584	48.2904	76.0945	40.401	46.5591	33.4996	31.1442	43.1354	48.2754	52.047	44.7195	46.3711	41.7116	48.0209	41.0401	27.604	41.0831	51.5024	50.7856	39.5971	39.2891	57.2527	63.0036
ECSCR	ENSBTAG00000030518	6.64943	8.3924	7.16175	8.40485	10.6356	7.5796	11.1339	14.7933	15.0806	11.262	11.7293	8.11126	9.64198	9.85028	11.564	14.631	11.2533	12.1925	17.1002	14.5369	13.9087	13.4813	12.3999	13.1996	12.2788	14.6143	12.06	9.59298	12.7088	11.4239	12.0656	10.8636	8.84063	12.8547	7.55811	10.201
ECT2	ENSBTAG00000023814	38.2342	49.1834	41.2944	29.1987	38.1664	43.9888	30.5125	43.4288	34.2144	36.5697	37.387	41.0095	31.0303	40.242	34.9062	30.8297	34.1287	46.5591	122.878	129.408	115.62	88.4854	116.168	127.786	129.579	137.161	132.807	121.087	114.242	97.0764	119.763	119.223	154.823	119.607	104.176	94.2868
EDEM3	ENSBTAG00000019264	59.3497	52.1109	60.1892	24.0684	33.2364	41.6878	54.3305	50.5613	28.1345	40.9353	52.4151	57.232	48.6308	37.9596	40.7952	47.8775	38.7407	46.9065	24.1085	24.717	28.1238	51.0808	50.8233	51.0348	40.2782	28.0107	39.323	24.6495	12.5721	37.3288	47.8716	39.2239	22.7331	31.3636	52.214	46.5848
EDN1	ENSBTAG00000008096	7.67514	7.18884	6.95858	6.76754	7.53358	4.12818	6.44778	6.07581	12.9347	9.55369	16.311	6.11743	5.93058	4.08426	7.17397	24.298	5.76499	9.28655	11.6805	8.67035	7.59771	5.6107	6.60785	3.98265	8.93004	7.38326	7.16293	6.73414	10.5223	5.9533	7.54103	5.87724	3.3431	5.99243	4.97576	5.19768
EDNRA	ENSBTAG00000013674	17.5078	13.7271	13.7648	9.82385	14.7348	9.4745	27.2357	19.7596	16.4515	13.9193	21.748	14.999	12.8942	14.8955	14.7762	28.8049	14.5739	16.1093	16.633	11.6899	20.4648	22.9493	24.5551	33.1698	20.1391	14.8426	14.3259	15.2471	14.713	20.917	19.3832	18.6317	7.72627	19.6204	20.155	23.0252
EDNRB	ENSBTAG00000005299	55.9542	66.5862	61.459	32.637	34.2335	38.9808	55.7399	58.2221	25.0945	31.3817	46.7337	59.9055	47.789	43.0049	36.191	50.0983	30.6697	37.1462	19.3896	19.7563	29.7781	44.8856	41.605	44.8902	32.7435	28.2771	20.9041	20.4565	16.2162	37.6506	39.5485	33.4106	18.4242	30.7837	34.5784	45.8561
EEA1	ENSBTAG00000000421	42.3724	32.5287	45.2054	9.27808	13.2945	17.1218	30.5125	18.0161	7.51048	15.7541	22.1756	20.2102	15.7639	10.571	11.564	17.4397	10.0541	15.5408	24.3421	26.96	37.6822	32.4953	36.6287	41.8747	43.4874	31.3979	28.5786	24.713	19.177	25.5831	30.7786	35.2198	32.2423	27.2559	41.1917	36.1894
EEF1A2	ENSBTAG00000021685	11.6719	10.9947	13.968	7.69535	8.69685	6.56448	7.78667	11.8874	7.62969	14.4254	13.3176	9.51601	5.89232	7.5679	11.4569	19.2032	11.0688	10.8027	6.96155	11.2585	4.84048	5.76655	3.91576	4.03955	4.09293	9.7048	6.87056	6.54355	8.74581	3.8616	5.08321	5.01432	3.78884	3.96274	4.03099	4.27472
EFNA1	ENSBTAG00000020244	83.3301	88.7382	91.4774	64.4554	46.9187	23.0772	56.9731	41.6853	52.1561	39.7332	38.9142	34.3029	68.3356	38.5602	33.5142	53.8867	42.9376	35.8195	24.1085	22.6896	38.9689	31.8719	26.6761	21.9046	25.3483	25.0041	12.7179	14.1036	14.4397	21.4533	18.3219	17.254	14.7096	14.2079	18.0765	18.0218
EFNB1	ENSBTAG00000015801	54.0089	54.6156	51.5037	48.5735	54.0091	53.3279	52.5336	57.8523	57.4611	51.0585	66.1603	68.334	51.2709	61.7444	56.9634	63.0311	61.2011	52.4974	28.6405	32.0501	27.5111	41.301	37.1997	39.4282	28.0924	24.0527	29.2364	21.346	20.908	40.4932	38.3754	33.1929	16.344	31.122	35.8381	45.4675
EFNB2	ENSBTAG00000016991	51.3562	50.3219	56.1258	15.1724	22.8223	21.9944	22.8315	30.8017	15.9151	18.0318	27.857	23.7447	17.9448	14.5352	17.1319	25.9962	17.6178	22.5215	17.2404	17.0388	31.6163	21.6635	21.6183	26.1717	17.7671	20.2849	15.6415	12.833	11.2967	21.0779	20.8356	18.2492	13.5953	10.1001	20.7218	24.5797
EFS	ENSBTAG00000038733	4.13821	3.80586	1.57457	4.36616	5.09624	3.72213	4.54516	6.39281	7.62969	4.30232	9.59111	3.98766	3.44357	5.40564	6.2103	13.1287	5.16543	6.0331	3.83119	3.88225	3.30868	4.94833	4.32365	4.43781	4.69757	5.63259	3.72765	2.28707	5.60279	3.8616	4.80391	4.42243	2.60019	2.99622	3.52712	4.56618
EGR1	ENSBTAG00000010069	19.9129	36.5297	15.8473	50.8657	23.2101	31.1982	52.7098	59.4901	49.3546	47.7684	62.0673	45.1784	21.9623	43.6055	29.0171	55.1277	45.8432	45.1377	52.7022	43.3949	31.9226	61.0164	102.789	53.9365	42.3712	49.6277	65.4165	60.5437	47.9198	88.3341	66.4169	74.0963	67.3077	101.34	72.6839	51.0538
EHD1	ENSBTAG00000007361	366.85	383.481	344.475	228.514	198.809	269.144	226.025	226.76	209.578	180.571	180.704	210.621	215.452	212.021	165.965	132.267	190.106	179.287	140.96	141.184	225.358	179.192	146.841	164.199	153.904	146.447	150.568	152.471	151.776	164.547	149.201	146.647	125.032	141.402	149.147	167.006
EHD2	ENSBTAG00000021191	81.4555	67.9849	72.3286	44.4256	42.4872	58.6742	72.8283	123.999	58.5937	54.2852	102.692	50.888	44.575	42.8848	53.43	149.838	59.5869	88.0011	63.2147	53.0574	71.3817	96.4339	88.5941	75.1583	63.3475	76.9914	45.3165	50.0614	52.0194	46.9828	49.9384	53.1679	43.9803	41.6087	55.8041	67.2783
EHD4	ENSBTAG00000006792	29.2504	28.7228	29.1041	11.9524	16.7844	20.3025	32.556	36.2435	11.8022	22.3341	28.6511	23.926	21.044	15.7364	15.6328	21.8159	14.4816	24.3851	10.9329	10.137	11.6416	20.6115	18.2735	21.7339	14.4648	12.7114	9.79421	11.3083	7.10597	13.1938	17.2606	16.4783	10.475	15.7543	14.9903	20.6935
EIF2AK2	ENSBTAG00000008703	29.0028	26.5109	28.5454	38.313	52.7904	77.3525	92.2773	113.116	26.6443	55.424	56.6303	97.4711	34.053	34.3559	20.5582	40.8232	19.8777	75.619	18.6887	21.7837	25.7954	39.3528	62.6522	52.9692	54.4639	38.6289	35.303	39.0707	22.1834	48.0555	53.3458	52.2191	34.471	60.8908	44.9078	64.6066
EIF2AK3	ENSBTAG00000000184	144.66	132.099	138.511	78.3725	91.7324	92.3087	86.0409	85.0613	75.522	96.1063	82.288	88.227	86.6631	75.9192	91.9767	83.606	98.1893	93.1813	68.6344	74.1941	73.5262	72.2378	76.7652	82.896	70.045	58.1527	57.5227	74.965	55.299	66.8272	72.6173	67.3185	63.6674	63.6937	72.4319	65.481
EIF4A1	ENSBTAG00000000132	248.717	303.395	275.194	335.921	370.087	400.771	276.761	413.525	377.729	381.894	335.933	444.669	381.203	511.734	454.53	378.709	404.887	405.134	747.643	663.562	486.866	560.836	577.33	556.035	555.848	511.158	519.458	563.826	624.05	631.64	603.561	563.627	570.555	697.297	474.209	508.449
EIF4A2	ENSBTAG00000014724	227.071	217.812	186.713	247.834	225.841	213.379	186.281	164.364	187.404	229.035	197.931	222.085	241.662	210.46	200.871	232.464	219.715	195.049	254.914	219.735	249.009	214.298	232.09	260.864	249.762	233.676	224.755	240.523	220.285	238.668	240.14	221.899	215.518	225.199	222.146	220.731
EIF4A3	ENSBTAG00000016023	91.3236	103.148	99.7566	87.214	105.415	97.7904	70.679	93.9901	100.378	99.3331	98.599	93.1662	90.8336	104.749	105.789	102.875	104.139	97.2876	177.496	173.278	155.692	128.89	132.075	140.872	142.648	156.495	149.91	164.796	164.804	151.514	149.256	141.205	158.983	146.041	127.795	127.999
EIF4E	ENSBTAG00000009522	62.4976	65.1549	64.8113	56.8692	70.7381	75.1869	57.1492	67.732	53.6463	54.0321	57.2412	71.506	57.1632	76.2796	58.8908	62.3779	57.2809	62.1946	113.347	114.742	92.5817	97.3301	97.4045	112.709	99.7188	89.9692	98.2344	104.379	108.366	106.945	103.061	94.3666	89.8921	110.232	84.3989	88.9434
EIF4E2	ENSBTAG00000010598	4.98707	4.16367	4.41895	2.78343	2.82509	4.19585	3.98142	4.54365	3.4572	2.84713	4.27629	4.25955	3.32878	5.28552	3.3193	3.98435	4.01243	3.91677	7.00828	6.42728	6.00464	5.53277	6.0368	6.42914	6.88357	7.26909	8.1862	7.36944	6.60491	5.73877	6.14454	7.90115	6.46332	7.9738	6.17246	6.995
EIF4G1	ENSBTAG00000012881	570.648	606.725	557.296	427.883	576.983	686.631	500.496	681.864	483.651	486.163	559.522	649.354	543.28	577.803	491.149	535.731	477.664	596.929	689.568	678.272	573.321	715.092	689.255	725.98	672.497	631.65	594.377	585.172	590.251	678.14	666.012	661.912	666.316	717.207	636.015	624.11
EIF4G2	ENSBTAG00000020308	769.353	729.293	759.044	664.311	756.127	827.327	805.48	807.713	659.73	725.384	761.424	753.849	700	766.16	708.724	876.034	695.903	770.878	1103.1	1070.46	1047.69	1058.01	1189.25	1248.9	1211.46	1089.64	1175.52	1114.56	971.104	1091.17	1160.31	1143.79	1180.41	1216.8	1097	1076.94
EIF4G3	ENSBTAG00000040215	153.503	146.281	142.067	85.6313	117.269	120.462	129.449	130.603	91.5563	120.655	137.147	124.116	130.435	107.152	111.464	109.472	96.1139	108.691	150.491	141.702	153.118	144.086	149.288	176.716	183.996	161.29	163.505	166.003	111.054	146.044	168.528	177.259	181.047	188.955	170.309	164.723
ELF1	ENSBTAG00000007356	148.268	141.337	157.711	103.86	124.913	111.596	132.127	112.376	93.2253	131.98	113.81	136.305	110.385	124.93	104.397	123.776	99.7573	98.8354	262.25	263.001	279.828	217.22	274.837	265.529	308.83	299.251	289.66	312.629	243.972	253.954	262.037	288.712	325.989	294.354	284.563	245.942
ELF4	ENSBTAG00000019061	48.7389	44.4667	34.285	31.1634	34.2335	36.2061	48.1294	45.8063	27.002	38.8475	45.0843	47.0816	36.387	24.7458	22.3785	49.2491	25.4582	33.64	47.1891	54.1789	44.6059	74.147	67.9548	61.8449	67.7195	77.7907	51.0907	46.186	31.7491	57.2268	60.3841	63.471	54.0096	53.6903	73.6916	68.4927
ELMO2	ENSBTAG00000003639	77.3527	74.1654	67.9604	64.6737	65.6418	59.4863	74.0967	86.5406	59.9646	86.4894	83.5098	80.297	55.5944	67.991	55.0361	78.054	68.857	72.5235	68.6344	68.155	68.6245	94.8364	75.2968	78.6289	84.6958	91.4916	77.6227	76.1085	64.4548	95.8964	84.1243	91.2563	80.9772	91.5779	87.6741	100.796
ELMO3	ENSBTAG00000001286	143.564	111.769	105.547	135.296	104.196	75.2546	81.7424	86.118	140.076	111.544	97.7438	103.951	92.3641	98.2626	82.9824	94.1873	105.015	101.489	42.3767	39.5558	56.3701	47.4572	29.3682	27.2527	42.1851	42.4347	33.0372	33.6707	28.105	46.8219	37.4258	30.8333	21.1729	13.9179	38.4834	45.759
ELMOD2	ENSBTAG00000014007	76.8929	82.9807	80.557	78.7546	94.8344	108.077	79.5227	75.1287	74.8068	86.869	68.5428	89.4051	91.2927	61.7444	87.6937	48.6613	80.0641	74.0713	59.9441	54.9122	59.495	42.6647	52.6996	49.6124	59.208	51.3403	54.3798	57.0496	41.4971	53.7943	53.6809	48.2185	50.5179	41.5604	49.1907	47.6049
ELMOD3	ENSBTAG00000021935	46.7582	42.5475	45.4593	48.0823	50.6301	41.5525	45.8039	39.9418	49.1161	43.7825	47.8333	38.8344	49.3195	38.8005	39.2962	37.4267	39.0174	41.063	27.7061	26.4856	31.2486	22.3259	20.8841	23.2701	25.6739	34.4045	26.8975	22.8707	22.4567	24.2423	27.5946	24.1973	25.5561	20.2003	23.6191	23.4138
EMILIN1	ENSBTAG00000011324	162.416	182.486	167.869	106.261	117.657	91.5643	126.912	212.6	160.581	135.84	231.347	160.322	110.691	161.088	174.102	285.632	169.398	169.653	136.568	92.4837	108.267	136.839	126.202	123.121	92.4631	120.568	112.999	98.4709	135.788	159.827	118.422	139.698	86.9205	218.675	105.751	143.446
EMILIN2	ENSBTAG00000003880	47.6071	36.7574	36.4691	32.8008	24.8719	36.4768	65.7815	51.0896	50.2487	57.9548	89.3744	45.4503	45.0342	38.32	46.6843	85.7614	47.4113	36.8619	24.856	16.2192	34.6799	53.1068	54.0864	46.0281	45.906	33.6814	43.1237	38.499	30.7014	40.0105	46.7544	52.9018	36.5512	59.876	50.7023	60.4776
EMP2	ENSBTAG00000007177	18.7811	16.9149	18.4885	5.83974	6.31491	7.78263	14.9039	13.2083	8.5238	9.61696	18.5713	9.33475	9.48894	7.5679	8.78008	25.0818	8.39382	10.9922	7.80255	6.98804	11.0289	13.4423	9.46309	11.4928	9.95327	9.05782	8.47857	5.01884	5.69389	6.97234	10.6133	8.98377	4.60604	5.89578	8.75481	12.6784
ENAH	ENSBTAG00000016185	50.755	44.1089	51.2497	25.8149	29.0818	31.6719	39.6733	88.6011	19.7895	24.4853	43.9236	41.4173	31.7573	24.0251	23.6634	42.0643	29.4706	60.8679	19.6699	22.6033	22.8544	37.2878	49.3549	33.3405	17.395	25.4989	20.3193	16.0095	14.3486	31.6973	23.2375	31.6015	25.779	28.3674	33.3817	34.8779
ENDOG	ENSBTAG00000012484	54.2212	63.2032	58.1575	32.9645	34.8428	35.9354	21.4926	32.0169	47.5068	29.8632	36.5317	33.2154	29.1555	40.8426	38.1184	39.8435	37.4955	36.8303	28.9675	25.1915	30.7585	20.8064	22.1077	21.4494	18.0461	18.5723	18.9306	20.0754	26.9663	22.0969	23.07	21.723	21.9901	21.5051	19.966	19.4306
ENG	ENSBTAG00000008997	78.5199	77.0604	66.5383	42.0788	36.6708	68.7578	76.563	90.1333	50.0699	54.4117	80.883	43.1392	48.8604	44.5665	47.648	75.8985	41.6463	55.2139	36.7234	31.4031	59.2499	82.602	57.4312	76.9789	55.2081	46.2025	34.1335	33.4801	31.2481	51.3808	42.6208	49.8529	31.9451	57.4114	46.9863	59.0689
ENPP1	ENSBTAG00000021830	45.591	69.4813	65.624	23.1406	18.7232	27.9498	27.8347	22.8239	17.1072	15.8174	29.8729	19.6664	20.8527	11.4119	16.2753	31.5482	14.989	21.9529	13.5961	11.5605	33.5157	9.81873	13.2973	17.5806	13.302	11.0368	8.33239	8.44944	5.83054	6.97234	13.127	12.2445	12.7781	8.65036	11.2112	12.3384
ENPP2	ENSBTAG00000013165	485.267	497.786	508.23	112.156	171.555	188.407	182.194	201.347	101.391	129.576	120.958	140.701	122.897	101.626	70.5618	93.7954	77.2508	137.34	316.821	338.92	416.832	196.842	216.917	227.125	237.204	314.702	271.387	276.354	265.517	212.281	225.449	226.728	200.437	249.266	246.08	207.13
ENTPD1	ENSBTAG00000020589	12.2378	12.1657	13.1553	10.2605	7.42279	5.88773	10.9929	9.77412	7.86812	12.7172	11.6071	11.4192	8.57065	10.0905	11.8852	10.7773	10.7459	8.46529	5.32629	5.82337	7.47516	15.3905	14.9288	14.2806	13.4416	6.50793	10.9637	7.4965	5.42058	12.6038	12.2332	16.0698	8.69205	15.0777	14.9903	21.5193
ENTPD2	ENSBTAG00000048125	5.02244	5.46482	4.26658	3.5475	4.81927	4.46655	4.58039	5.75881	7.51048	5.82079	10.3853	4.758	3.97923	6.36664	5.46078	14.5657	7.10246	6.82277	3.22381	4.22734	5.63701	9.39013	7.34205	9.50147	8.83702	5.1759	4.02001	4.19296	5.23838	7.18687	6.81485	7.46302	5.94328	5.89578	6.04649	7.96653
EP300	ENSBTAG00000016198	232.695	216.153	199.31	110.355	128.514	134.267	185.295	161.035	99.3648	128.564	179.787	188.598	126.876	99.9443	84.4815	164.599	101.833	141.415	212.725	229.441	241.717	281.042	310.324	289.823	315.481	359.839	281.474	290.775	187.078	260.765	283.431	328.285	342.779	286.09	367.828	312.443
EPB41L5	ENSBTAG00000018236	23.4145	26.5109	29.2565	16.5914	22.6561	24.7014	19.9071	21.3446	16.3323	19.9299	18.8157	23.7447	24.1432	18.1389	17.4531	23.3182	19.0475	19.7102	12.0542	10.0507	15.9307	15.0008	11.0947	12.0048	7.4417	8.18248	8.69784	6.35296	3.82629	12.9256	10.7809	8.39788	2.82306	7.7805	7.6211	11.3669
EPCAM	ENSBTAG00000006474	1008.31	970.135	1150.35	1678.79	1247.25	1480.26	1194.85	1135.33	1176.34	1200.28	890.751	1157.42	1103.01	1025.27	1120.64	1080.61	1179.89	1050.86	438.671	444.258	502.123	621.385	603.843	637.793	398.131	284.218	292.657	287.916	248.846	685.005	509.718	330.816	160.692	279.953	388.046	490.573
EPHA2	ENSBTAG00000000815	35.7937	37.7007	32.7104	23.3589	22.6007	22.8065	27.3767	32.4395	24.9157	20.0564	26.0854	40.9641	29.959	48.0501	23.128	24.1673	28.2715	27.0384	31.4905	27.0895	32.0452	58.9124	48.8654	56.3829	34.7434	28.848	29.3826	25.2848	21.5457	51.1126	39.9954	35.8681	21.6187	36.9211	41.0028	39.9298
EPHA4	ENSBTAG00000010030	7.39219	6.76596	12.1394	1.63731	2.82509	2.4363	8.56181	6.18147	2.50349	6.64329	6.5977	4.71269	2.44876	2.28238	3.42637	7.18489	3.82795	5.84358	3.87791	5.00378	6.80117	5.37692	3.50787	5.91708	6.97659	6.54599	4.8971	3.68472	2.1409	4.07613	5.53009	6.84983	3.3431	7.63552	5.66858	6.75212
EPHB4	ENSBTAG00000003446	39.7905	49.346	46.6784	31.0543	37.2801	32.687	38.1934	52.3576	42.8574	42.264	50.8268	45.9487	35.6218	32.3137	46.5772	52.8416	43.3066	50.5074	23.1273	20.5759	18.9943	34.0149	21.6183	24.2942	21.953	23.9005	19.6615	14.7389	16.7628	24.5104	26.2539	21.1362	14.9325	15.9476	22.1705	27.4942
EPN1	ENSBTAG00000046996	231.634	237.687	204.44	259.022	227.115	245.254	199.564	237.907	261.555	202.272	243.382	217.826	175.89	209.859	177.743	200.393	221.837	239.555	156.658	146.318	163.902	166.373	152.878	138.994	139.718	171.147	118.846	156.537	192.863	164.601	148.642	154.676	160.394	148.651	153.808	151.85
EPN2	ENSBTAG00000017771	26.1733	25.0146	25.8534	14.2992	15.7873	15.4976	17.4055	23.7221	14.9017	14.1091	20.5262	20.7086	15.6108	14.415	14.8833	20.4443	16.7876	17.7518	12.7083	15.7447	16.237	19.3257	18.5183	19.5719	18.6973	18.8387	20.6117	13.4048	13.1643	21.6679	22.8465	18.0408	19.4643	14.3528	19.3362	15.0101
EPRS	ENSBTAG00000006898	200.19	234.792	229.227	229.114	285.39	381.822	285.957	351.287	256.072	237.64	253.828	341.67	308.352	275.928	263.295	251.994	248.586	309.394	321.773	273.008	260.773	266.976	296.619	307.29	297.203	256.625	247.925	229.151	220.376	285.115	270.639	275.468	272.054	326.346	243.182	256.289
EPS15	ENSBTAG00000005542	102.465	91.308	104.277	54.6315	60.6564	60.2984	76.9506	70.5322	51.8581	70.1026	72.4526	72.9107	60.3007	79.523	56.7493	79.491	62.0313	69.049	279.116	274.302	311.629	222.402	292.377	281.687	335.481	300.887	306.836	303.735	253.583	230.731	255.334	286.991	326.212	281.113	280.154	256.483
EPS15L1	ENSBTAG00000009990	65.0442	69.9041	63.7447	35.093	33.7349	33.5668	39.9551	41.2627	34.8105	39.2271	47.589	36.2968	32.7521	46.1281	26.3402	45.3301	36.6653	40.3996	62.6073	69.104	72.6684	59.0293	67.3837	60.8777	66.3241	81.7487	73.6027	78.3956	67.4156	62.5901	62.5626	69.3951	81.5716	62.2923	67.3932	62.3235
EPS8	ENSBTAG00000000369	120.256	127.805	154.155	110.191	98.3796	175.278	151.047	172.236	91.3179	81.4278	85.7701	132.726	161.771	83.8475	67.6708	88.5048	77.4814	121.262	64.7098	50.2535	78.428	132.163	74.6442	103.094	70.4636	58.8758	80.6926	52.2214	32.7968	102.869	80.8845	81.7708	43.6088	43.5418	101.279	134.654
ERAP1	ENSBTAG00000013557	246.736	276.168	187.983	154.78	115.164	270.294	272.287	114.595	258.635	232.642	219.985	216.059	178.3	168.416	206.118	225.344	151.458	125.368	53.5432	95.8915	101.037	127.916	104.257	138.027	129.625	58.1908	119.796	85.8921	66.5502	125.448	102.167	136.541	86.3262	184.171	123.071	148.595
ERAP2	ENSBTAG00000039275	91.3943	94.7886	132.569	99.0026	138.596	174.06	109.577	201.717	78.6812	170.701	146.921	180.396	120.793	118.323	98.294	127.63	98.9733	150.859	232.628	219.131	210.959	191.037	231.03	239.073	197.903	281.668	202.17	232.137	164.394	230.784	250.809	243.362	241.446	257.868	236.821	233.312
ERBB2	ENSBTAG00000021798	157.747	173.15	163.603	287.893	159.479	197.408	215.701	160.454	206.121	227.327	233.363	175.094	237.874	124.81	157.72	188.636	197.301	171.075	89.519	76.0489	84.31	98.6938	79.0494	75.9548	100.882	91.6819	92.241	98.6615	77.118	91.9812	112.557	94.7533	67.6048	54.8984	118.536	133.974
ERBB2IP	ENSBTAG00000000415	219.75	194.619	204.694	120.997	154.051	161.337	217.393	176.568	124.042	162.16	156.757	178.357	148.877	131.778	116.497	162.444	117.836	147.574	209.501	244.797	263.53	263.313	299.474	297.276	328.877	287.186	290.903	274.385	177.194	267.684	290.357	282.041	281.934	234.333	310.512	297.385
ERBB3	ENSBTAG00000010444	635.233	631.577	674.83	719.106	558.703	542.618	670.217	405.653	427.74	534.564	502.281	489.395	614.179	298.512	419.409	449.905	426.01	408.829	152.173	130.789	212.797	188.933	139.417	130.517	200.972	159.577	143.843	139.511	106.635	163.957	252.485	171.387	116.934	76.1619	229.83	258.621
ERCC1	ENSBTAG00000017355	31.9385	28.4626	28.4946	31.7638	29.6358	26.664	21.9154	28.8997	36.4199	30.1795	32.3165	27.4605	29.3086	34.7162	29.8737	35.7938	36.5731	31.808	33.1725	29.6776	34.0059	30.703	27.3287	30.325	26.2785	27.4399	31.5023	27.0001	32.569	28.5329	27.6504	30.2432	28.4535	28.609	27.4611	32.449
ERCC2	ENSBTAG00000002072	43.0798	43.2631	34.4374	32.9099	37.8341	38.7778	33.2255	45.278	42.6786	42.2007	51.7431	43.4111	37.8792	45.4074	33.9425	48.0734	45.8432	45.0113	84.5198	75.0568	78.3054	71.1858	77.7442	70.436	87.2074	108.618	80.9118	85.8285	103.447	76.803	68.5954	86.9314	102.744	81.8643	85.2807	73.8361
ERCC3	ENSBTAG00000020777	53.1954	48.5003	50.6402	40.5507	57.6097	45.4776	43.4785	45.7535	57.4611	56.8792	64.6331	50.888	49.7404	56.9394	55.2502	52.515	48.4259	54.361	73.2131	72.3823	67.7667	61.0553	56.4522	58.1467	66.7427	75.8116	75.8686	74.9014	70.3765	65.8081	71.1649	64.9638	70.7251	60.5526	63.6141	60.9634
ERCC4	ENSBTAG00000021773	18.4274	12.6862	16.7108	6.11262	9.86012	9.88055	14.1288	12.3101	7.03362	6.70656	10.9962	14.6818	10.1011	11.2918	6.31737	9.86289	7.1947	10.6132	13.7362	10.3527	16.2983	15.897	18.9262	22.2459	19.9996	16.0986	17.3957	13.4683	10.249	13.2474	15.7524	17.4479	14.2639	15.6093	18.1395	17.779
ERCC5	ENSBTAG00000014043	49.6585	48.7605	42.2086	34.1652	42.9303	35.7324	41.9282	41.791	43.0958	42.3273	48.4442	39.6047	32.7521	43.7256	38.1184	51.4699	43.6755	48.8018	63.6351	62.8061	59.9239	52.3276	56.8601	56.3829	65.9986	69.5321	57.742	56.2237	60.8563	52.4534	66.3052	57.0692	52.0037	57.653	59.5831	55.0371
ERCC6	ENSBTAG00000032527	28.1186	27.3241	31.0343	11.6795	25.9244	20.1672	19.7662	22.3484	12.3386	21.7647	18.8157	25.6932	20.6997	16.3371	10.8145	20.0524	13.6515	20.342	27.7061	31.058	32.2903	30.664	35.8945	31.3491	36.7434	40.7982	31.0637	33.3531	27.4673	32.0727	34.9122	32.8607	36.6255	29.5272	34.7673	26.5227
ERCC6L	ENSBTAG00000005607	7.21534	9.40079	8.68553	8.45943	11.3004	14.2794	9.61883	14.2649	6.97402	11.1354	9.89655	16.0413	9.33589	14.6553	11.6711	10.5161	8.48606	14.3404	46.6751	52.626	45.9539	36.041	54.3312	54.3347	64.2312	65.6121	59.2038	49.3625	54.5247	47.8946	49.4915	50.6353	67.0848	52.7237	42.6404	36.0923
ERCC6L2	ENSBTAG00000020626	41.8773	43.0029	42.5134	20.5755	22.9885	26.7316	36.0089	31.2244	19.0742	22.3974	30.9115	28.7746	27.2807	19.7006	29.8737	27.9557	23.3367	28.9652	32.3315	29.6345	35.844	30.2744	23.0051	24.9769	29.0691	28.0107	29.4557	22.1083	17.9471	32.5554	33.2364	31.2801	22.213	26.7243	32.059	40.1241
ERCC8	ENSBTAG00000021606	8.0642	7.51412	7.16175	5.73058	6.25952	6.69983	7.11723	6.07581	6.31834	6.64329	5.13155	6.20806	5.66275	6.72702	10.3862	7.18489	6.04171	5.40136	10.0452	8.79976	7.8428	6.89649	7.01574	8.53425	7.9068	8.33471	8.33239	6.67061	9.29243	9.11767	9.88712	9.03527	8.46918	8.50539	7.05424	8.11226
ERF	ENSBTAG00000000332	53.6906	54.0627	48.5577	35.3113	37.9448	33.5668	41.3645	35.6623	37.9696	36.3799	46.4283	40.0125	35.7748	26.788	35.1203	33.1811	36.0196	36.1038	30.8364	21.0935	30.0845	31.2875	25.2893	24.4649	27.9529	29.8375	28.2863	28.2707	28.0595	33.199	26.2539	26.6858	23.5503	23.3415	28.4059	27.4457
ERO1L	ENSBTAG00000015716	25.1122	23.5182	37.7897	10.8608	18.4462	15.9036	18.3216	18.7029	12.9347	11.5783	19.3044	21.0712	14.8456	18.4993	13.1701	18.6807	14.0666	18.1941	18.7822	18.5485	30.0845	29.612	29.9393	34.706	25.2088	18.4962	16.5917	14.9295	11.1145	23.4914	24.8575	19.1989	14.041	20.2969	20.5329	17.9247
ESAM	ENSBTAG00000001004	13.8294	13.1741	13.8156	10.0967	12.6852	12.2492	17.5112	18.2803	16.6303	14.4887	23.2141	9.42538	12.0907	13.8144	11.9923	25.8003	14.8967	14.5616	13.4092	10.5683	13.4798	13.9878	7.34205	10.4687	9.67421	9.36228	8.77093	7.75062	11.3422	9.0104	11.0602	9.16552	7.05765	9.18195	7.87303	8.54945
ESM1	ENSBTAG00000004221	4.77486	6.57079	5.13005	6.93127	8.58606	8.3917	7.89237	7.55513	8.5834	3.7329	5.437	5.30177	3.74966	5.16539	6.74567	6.8583	4.79647	5.11708	14.7174	13.1134	6.00464	10.5201	11.1762	16.3289	9.99978	6.05123	6.72438	5.33649	6.01275	9.70764	10.334	8.74771	8.09772	7.0556	6.8023	9.03521
ESPL1	ENSBTAG00000008934	25.2183	30.7721	22.7043	38.8042	32.2393	46.8311	30.6182	65.6716	34.9893	43.1498	48.4442	52.8818	30.9921	49.1313	33.3	43.3053	41.4157	57.5513	149.977	161.89	164.883	180.01	222.383	192.476	222.693	287.3	227.313	212.507	202.93	177.258	188.805	221.956	283.346	214.809	214.776	170.892
ETS1	ENSBTAG00000002341	68.3689	49.2159	57.8527	40.8236	51.3502	43.7181	80.1217	72.3814	33.6779	86.4894	80.2721	75.3124	51.6917	72.796	42.0801	70.5425	44.9669	61.247	232.768	284.655	289.877	236.156	293.682	291.359	316.551	307.623	382.851	347.444	241.603	263.501	295.608	322.931	364.918	327.022	338.037	257.746
EXO1	ENSBTAG00000009396	3.53693	4.22873	5.28243	3.92954	5.31782	5.75238	3.91095	5.91731	3.87445	4.99829	5.00937	7.02372	5.70101	4.44464	4.17589	3.91903	4.98095	6.57007	37.0971	35.3284	37.192	25.8326	38.5866	38.6886	47.9059	55.1081	38.8845	34.6237	43.0913	30.4101	33.795	36.3898	44.2032	34.9397	35.0193	27.3971
EXOC1	ENSBTAG00000032637	54.8224	48.3376	51.4021	32.8553	45.0353	44.8685	41.294	36.8247	38.0293	39.1005	34.3936	46.4472	43.1211	39.4011	36.9406	43.8278	32.6068	39.989	68.5409	71.2608	67.1539	61.2891	59.0627	70.6636	70.3706	71.5491	71.7024	65.6261	51.7461	58.9967	65.6349	66.123	70.1307	62.3889	63.8031	64.1694
EXOC2	ENSBTAG00000020215	96.6997	83.989	91.833	67.348	76.6652	71.4648	79.417	70.4794	75.8201	78.0112	78.4394	86.7769	76.6767	80.6041	68.8487	82.2996	73.8841	74.9873	124.701	117.546	133.266	108.357	125.875	127.445	154.322	163.079	130.321	138.177	135.332	122.016	132.666	134.202	158.017	131.93	127.102	115.758
EXOC3	ENSBTAG00000008606	84.2497	81.4193	71.3635	82.8478	81.7615	71.4648	77.761	89.0238	82.0788	103.762	108.496	87.23	78.322	82.1658	80.841	94.1873	82.6007	86.1375	117.225	100.205	102.079	109.097	110.539	98.2008	117.439	121.71	108.394	119.245	121.804	115.473	112.501	113.048	112.699	110.57	113.876	111.046
EXOC3L1	ENSBTAG00000012035	3.39545	2.89505	2.28567	6.05804	5.04085	4.66958	5.91928	6.33997	6.43755	4.17578	9.10239	4.48612	4.36185	4.08426	6.42445	4.5722	4.93483	5.65405	5.37301	4.57242	3.24741	4.20803	3.83418	3.58439	4.372	3.5394	1.09637	2.22354	4.0996	3.00347	3.23985	3.89332	1.41153	3.5278	2.45639	4.17757
EXOC3L4	ENSBTAG00000026893	92.9505	122.536	70.3985	113.411	93.505	84.2554	82.13	75.34	98.5303	105.47	97.0107	90.2661	90.8719	86.9708	62.8525	67.9298	88.3657	93.1498	73.3066	57.2416	57.7181	59.8085	41.5234	35.9007	51.7663	52.9768	32.0139	43.7084	50.1062	58.9967	55.9153	43.1073	33.1338	32.4268	45.1597	57.7088
EXOC4	ENSBTAG00000014112	49.8707	40.1079	46.9831	22.4857	28.971	29.1679	33.9301	35.0812	21.8758	28.9141	34.2103	35.9342	27.3955	24.3855	26.019	33.1811	22.5988	27.8596	45.4604	54.0926	66.4187	48.7819	54.4128	50.6366	64.5567	57.5438	52.4063	49.7437	40.0394	49.5036	46.6426	53.8482	51.1122	57.508	50.2615	52.5111
EXOC5	ENSBTAG00000013042	80.1822	61.0563	78.8808	44.5894	55.8925	56.3056	54.5419	67.1509	39.9367	49.8563	48.0777	66.3855	54.217	56.2187	43.4721	58.4589	41.6463	55.1823	99.7044	105.511	111.576	83.0695	97.894	113.221	107.533	102.148	105.69	92.1815	92.6054	94.2338	100.044	96.3056	104.156	101.726	95.0433	80.2968
EXOC6	ENSBTAG00000021116	42.8322	46.6136	46.3736	29.3624	36.2276	36.9506	37.1717	33.2849	29.4458	36.8228	26.3908	35.3905	31.9104	38.8005	28.8029	35.9898	32.6529	34.335	47.1423	42.791	40.0105	37.5605	27.7366	40.9644	39.441	37.0305	35.6685	40.8496	30.7925	36.0416	43.4587	36.9654	32.4652	34.3115	35.6491	41.4357
EXOC6B	ENSBTAG00000020799	12.733	14.4753	12.8505	4.80277	8.91842	8.79775	11.2396	14.6348	5.84148	9.68023	12.2791	11.9177	8.83848	5.52577	6.63859	12.0184	7.70202	10.6448	8.17632	6.341	8.39424	12.8189	8.48415	10.5256	9.44165	7.30715	6.72438	7.17885	3.32523	7.13324	10.7809	9.90128	6.6119	6.71732	11.5891	10.6868
EXOC7	ENSBTAG00000007910	55.9542	58.3239	47.8974	56.2688	56.945	45.6806	53.7668	50.8254	57.2227	54.1587	55.2252	55.5553	50.4291	48.5307	50.1107	64.9906	57.0042	55.814	51.067	47.5791	56.0637	55.4836	48.6207	50.1245	50.0919	54.6514	52.3332	52.8567	53.1581	54.4915	54.0161	54.5017	53.341	50.5974	52.214	57.8545
EXOC8	ENSBTAG00000006111	24.4756	23.0628	25.2947	12.5527	14.4578	16.8511	19.3434	19.1784	10.0736	14.4887	14.7227	20.1196	17.2178	12.3729	12.3135	14.0432	14.9428	16.5199	18.9223	23.4229	25.918	24.5468	21.5367	26.7975	22.6972	25.537	23.8277	26.6189	16.3984	25.9049	22.6231	27.1849	24.7389	25.9028	30.2954	23.8024
EXOSC3	ENSBTAG00000018925	19.8422	20.0051	19.1996	21.5033	26.4783	22.4004	15.0448	22.9824	24.4985	23.4097	21.6258	28.8652	19.3988	30.1515	26.2332	25.2777	25.4121	24.2903	49.9924	44.3008	31.8001	25.1702	30.5103	31.5767	32.4644	32.768	34.5721	35.0684	45.46	31.7509	32.4543	33.3751	38.3342	34.5048	28.9728	27.6885
EZR	ENSBTAG00000010347	800.407	838.817	914.418	548.171	442.431	406.794	471.428	427.261	457.662	375.125	403.071	467.236	383.919	435.214	383.539	432.138	422.504	372.915	503.148	515.002	568.786	523.12	554.651	542.608	528.965	480.369	587.141	594.002	617.719	617.534	542.842	604.552	548.342	607.362	627.449	631.056
F11R	ENSBTAG00000017846	192.197	173.508	193.52	375.708	267.165	268.399	321.121	240.021	217.446	221.443	235.868	241.571	321.897	229.68	247.341	242.98	341.887	217.476	148.015	157.835	182.59	237.208	211.451	211.82	176.787	128.18	147.059	143.513	145.946	238.293	201.15	169.384	127.409	128.789	205.644	211.696
F13A1	ENSBTAG00000007268	10.3632	7.18884	12.0886	3.76581	3.10206	7.91798	15.4324	12.5743	17.1668	10.3129	26.0854	15.4069	10.8664	8.16853	10.065	32.5933	11.161	10.5184	8.73698	12.5095	35.4764	30.1575	23.0051	26.2286	15.3485	16.8217	16.5917	17.4071	10.7501	16.7872	15.4731	16.9783	9.28638	20.5386	15.872	18.2162
F2R	ENSBTAG00000020199	82.3398	80.3133	82.8427	74.6613	75.8343	94.1359	95.7655	109.999	94.9539	104.205	112.894	95.8851	81.6508	86.7305	101.399	158.786	103.032	106.922	60.7851	43.6968	52.2649	83.4981	99.0361	94.1612	78.3239	48.4098	66.3667	58.1296	42.4536	105.819	92.0005	84.2092	40.5629	99.1167	89.6896	103.468
F2RL1	ENSBTAG00000034848	23.273	19.9726	23.3646	32.4733	26.0905	33.5668	46.1915	44.01	21.0413	23.0301	20.6484	30.1793	41.208	24.7458	19.5946	20.1177	27.4413	29.1547	7.33533	5.52142	6.55609	20.2609	23.7393	22.3028	15.4415	7.15491	14.1066	10.7365	6.3316	18.8789	18.7688	16.5313	9.50925	9.32693	23.1782	20.1106
F3	ENSBTAG00000007101	20.2312	16.5246	16.8631	30.7814	18.1692	21.9944	28.2223	39.572	19.4319	29.2938	39.8306	30.1793	20.6231	32.7942	19.4875	28.5436	26.15	21.1948	13.6895	12.7251	15.4405	29.5341	33.3655	33.3405	17.9996	14.6904	13.5219	16.5812	16.3073	39.3132	30.3875	25.7397	13.0009	26.4827	28.5319	30.9432
F8	ENSBTAG00000010726	40.1088	45.41	41.4467	15.5544	19.7202	21.1823	32.6265	31.6999	17.9417	23.7893	30.9726	22.34	25.0998	20.0609	22.9139	33.3771	14.2049	23.8481	28.0798	22.9053	29.5943	35.4176	35.0787	36.5266	34.4644	30.5987	29.0903	26.2377	17.2183	25.4758	28.5442	31.2101	24.4417	31.0253	31.8071	33.5663
FADD	ENSBTAG00000018274	26.3855	24.8519	30.0184	40.9327	43.1519	34.3789	26.531	39.9418	45.6589	42.7702	42.0298	53.0631	35.5452	61.1438	50.539	43.1746	53.3146	42.9582	33.8266	28.1247	35.7828	34.5214	30.2656	29.9268	30.0924	27.9727	24.2662	30.4942	43.1824	41.7804	32.9571	31.4918	22.6588	38.8542	31.1142	29.3401
FAF1	ENSBTAG00000014482	20.7264	20.0702	21.2821	12.8802	13.6823	9.88055	10.6406	13.1554	13.4712	15.1847	14.6616	10.5582	11.7464	12.1327	16.3823	15.6108	14.0204	13.6771	17.0535	16.6074	20.955	13.4423	14.6841	13.5979	18.2787	17.697	15.3491	17.5342	20.8169	14.481	14.1883	17.5797	19.0185	17.7357	14.3604	15.2044
FAF2	ENSBTAG00000017744	30.3822	28.1698	31.7961	21.285	26.3675	26.3933	23.818	25.3071	18.7762	23.0301	22.5422	26.237	19.6283	32.0735	23.3422	23.5142	22.6449	22.9953	36.0693	38.7793	42.7065	37.2488	45.0312	49.0435	44.6037	49.8561	47.4361	47.9649	36.0309	43.8721	44.2965	49.1595	56.3126	47.6012	46.6084	42.1157
FAIM3	ENSBTAG00000019796	5.44687	2.86252	2.43804	8.2957	8.47527	2.36863	6.76489	4.06815	5.54345	11.8947	7.94168	8.42846	7.69063	20.1811	8.78008	9.53631	12.1757	9.1602	46.1145	36.9245	46.5053	34.911	42.4207	42.785	43.1618	17.3925	56.4994	56.9226	33.9356	50.3081	41.7829	55.5423	49.1064	57.798	51.7101	59.5547
FAM213B	ENSBTAG00000001727	96.346	117.363	105.953	98.5114	124.249	101.174	63.6322	104.451	153.13	127.741	114.421	118.27	79.4316	106.551	149.047	87.1984	135.408	123.663	59.1031	55.8612	55.5123	30.2354	20.7209	24.6355	23.9995	28.9622	36.8379	25.3483	40.8138	29.4983	32.7336	24.8296	25.4818	22.4716	21.0367	26.3284
FAM3B	ENSBTAG00000030921	2.90028	3.5131	2.84438	5.18481	3.656	4.19585	4.15759	5.33614	5.78188	4.49213	10.9351	6.57057	4.2088	5.40564	4.71126	24.4286	4.88871	7.86514	2.80331	2.41562	3.9214	28.4431	16.8867	19.2874	4.60455	3.27299	5.99347	7.30591	3.68964	21.3997	15.5289	11.2313	3.71455	10.7284	11.7151	14.7672
FAM3C	ENSBTAG00000007976	99.4231	87.9575	109.661	85.3038	98.6566	79.9242	105.314	72.0644	73.3762	78.897	66.1603	84.8284	86.7013	86.9708	91.1201	66.4276	98.5121	84.9372	103.536	115.518	113.904	74.108	89.1651	88.6993	90.6027	87.4574	85.078	108.826	91.4666	84.848	88.8724	87.4794	97.0241	90.6597	79.2972	78.9367
FAN1	ENSBTAG00000009855	42.2663	35.0659	39.415	19.5386	19.0555	20.9793	22.3382	24.5674	23.4851	23.2832	28.59	24.515	18.71	25.2263	22.2714	31.6788	20.8923	24.6062	31.6774	28.9874	31.9226	27.3911	23.2498	29.7561	29.8133	30.18	22.6582	20.0118	26.3741	26.0122	25.8071	25.2848	27.4877	22.8582	22.3594	24.4339
FANCA	ENSBTAG00000001906	10.7169	12.5561	7.31413	11.4066	15.2333	10.828	13.7412	17.1708	13.65	18.0318	22.1756	21.8415	13.2003	13.9345	10.4933	19.1379	11.4839	21.1632	46.021	45.5517	33.7608	42.9374	46.826	39.4282	47.8129	76.4586	44.951	46.1225	43.5013	40.3859	39.6602	44.4524	55.8669	28.899	52.4659	36.578
FANCC	ENSBTAG00000017195	15.2442	17.1751	19.3012	10.2605	11.3004	9.33915	10.6406	10.9365	11.5638	10.7558	11.546	12.9599	9.06805	12.493	8.673	12.7368	9.59294	11.6872	23.5478	22.6896	32.1064	18.7023	24.7182	17.9219	32.1388	29.8375	26.9706	23.6966	23.1855	19.5225	18.0426	23.0263	23.996	24.0181	20.029	20.0621
FANCE	ENSBTAG00000019492	9.54971	9.49837	6.09511	7.80451	10.8572	6.2261	7.89237	8.6118	15.0806	11.3252	11.9125	9.15349	7.69063	10.3308	12.3135	10.4507	8.71666	12.8243	14.9043	13.9761	9.92604	10.4032	10.6868	10.1842	11.6742	12.7875	12.7179	13.2777	16.1706	13.891	11.2278	13.3323	17.2355	11.0667	9.95152	11.0754
FANCF	ENSBTAG00000007230	5.62372	3.93597	3.4031	11.1883	9.80473	9.00078	5.63741	7.5023	12.0406	9.04753	8.18604	7.38623	9.45067	9.36978	10.6003	7.70743	11.2071	9.82352	13.3624	12.7683	8.14915	5.96137	9.38151	8.42046	9.06957	6.50793	6.94365	10.5459	11.8888	7.50867	8.15548	9.10136	8.91492	9.18195	8.18796	6.12063
FANCL	ENSBTAG00000005870	11.5658	12.7187	11.3775	13.8625	17.6707	13.4673	11.8033	16.1141	19.6703	17.7154	17.1662	19.893	14.3865	17.1779	14.7762	19.5951	16.7876	15.5408	19.4363	23.8543	19.3619	17.3776	17.8657	20.8805	22.6042	22.7207	22.1466	16.5177	17.856	19.6298	21.8969	20.268	19.0928	24.308	17.4466	16.2245
FAS	ENSBTAG00000010785	31.3372	20.8184	26.8185	30.0719	22.9885	19.0167	26.1435	18.0161	21.5181	23.5362	19.9153	33.1248	26.4389	33.9955	23.4492	26.6494	26.7495	23.5638	43.498	50.9006	50.6105	32.4953	55.2285	40.5092	45.8595	58.3049	43.5623	56.4779	46.4621	60.7666	41.1126	50.5528	60.3986	51.2739	48.3089	38.2296
FASN	ENSBTAG00000015980	131.892	194.684	107.426	97.9656	120.87	184.279	118.632	223.431	141.328	105.344	334.161	191.77	113.829	204.453	138.019	650.559	120.142	200.672	253.559	227.888	187.921	294.445	257.788	305.811	249.902	258.681	219.2	201.834	241.239	270.688	239.972	256.31	263.807	246.415	264.786	246.234
FASTK	ENSBTAG00000011228	59.7388	57.6083	40.5325	68.3849	65.2541	49.4028	48.376	67.6264	80.4098	69.027	71.5973	60.5852	59.1145	79.8834	72.5962	83.7366	82.7852	83.0419	72.559	63.1512	66.1736	66.666	64.9364	48.5314	62.2312	87.838	61.3234	67.4049	98.527	77.7147	56.1388	63.8503	74.5882	57.798	58.1975	60.8177
FASTKD1	ENSBTAG00000010743	19.8776	19.5172	19.3012	12.9347	18.2246	18.4753	14.4459	15.4801	13.8288	19.1706	16.4943	18.6242	15.1134	20.4213	17.1319	15.2189	15.5424	17.2149	26.8183	23.6817	23.0382	20.2609	20.1499	20.2546	24.7902	22.5304	20.5386	21.8542	22.32	19.2007	21.1149	21.1797	20.2815	21.7951	18.5804	20.0621
FASTKD2	ENSBTAG00000016193	18.2859	22.087	21.2313	19.5931	23.5424	25.5135	16.5599	23.8277	21.7565	25.1812	21.748	24.1525	23.7223	29.9112	23.5563	25.2777	18.2174	25.4274	37.5176	38.3911	27.0209	21.3518	20.6393	25.3752	23.3483	26.4503	26.3128	26.1107	26.6474	23.8668	29.4379	27.3349	32.4652	26.9176	22.7373	23.2195
FASTKD3	ENSBTAG00000009400	9.69119	10.1815	12.0378	8.24112	9.91552	11.5724	7.25816	9.19296	8.04694	6.32695	11.6682	11.3739	8.87675	7.5679	10.6003	11.4305	8.30158	10.013	16.5395	16.6937	14.5827	15.6242	10.0341	15.4754	15.9997	14.5001	9.13639	12.3248	11.9344	13.2474	14.4117	13.18	12.9266	13.4346	11.5261	10.8325
FAT1	ENSBTAG00000020657	425.634	444.862	455.609	249.526	416.895	467.77	476.15	606.524	217.804	289.268	469.842	579.389	298.442	234.845	231.387	399.218	270.447	425.855	122.037	136.008	149.074	329.005	329.25	317.929	180.275	156.875	173.372	99.1698	75.5693	277.499	286.727	226.149	104.676	182.528	285.697	327.696
FAT4	ENSBTAG00000003345	39.6136	32.919	37.4341	9.93301	13.9039	15.7683	37.8763	42.2137	9.47751	18.538	39.5862	23.065	15.9552	11.8924	11.6711	42.7827	13.6515	29.1231	15.1379	15.1839	20.8937	28.599	19.4156	22.758	20.6972	22.5304	24.1932	13.6589	11.3878	14.2665	27.7063	21.8822	11.2179	9.0853	33.8855	29.3401
FBF1	ENSBTAG00000030175	29.0028	22.2496	23.3646	24.2867	28.3063	29.0326	19.0615	25.8882	36.5391	24.8016	47.4057	41.6892	14.1569	35.9175	26.019	38.2105	32.9296	34.335	27.4724	29.0306	26.2856	18.9361	21.4551	27.7079	16.8834	28.6958	22.0004	17.5977	33.2523	31.2146	23.6285	24.5509	22.0644	18.4606	30.7993	22.8795
FBLIM1	ENSBTAG00000018725	207.193	224.643	210.332	139.826	171.666	175.549	153.373	201.875	173.039	140.711	178.26	189.459	146.543	137.544	142.301	164.207	155.747	176.097	76.9509	77.041	82.8395	93.6675	61.4285	72.1429	64.1381	60.3601	52.3332	40.659	40.0394	81.5227	62.395	50.5091	26.8191	44.1217	61.0318	66.0639
FBLN5	ENSBTAG00000018123	18.8872	14.6054	21.3837	12.8802	14.901	12.3169	38.7924	27.7902	21.7565	19.5503	33.2329	13.7302	13.736	14.6553	19.2733	39.3862	18.7708	25.0484	18.2682	19.4112	26.2243	22.9883	23.4946	30.3819	26.0459	35.2037	19.6615	19.9483	17.7649	15.0173	20.3887	17.4805	17.5327	12.5648	16.8798	18.9448
FBXL19	ENSBTAG00000040555	18.6396	21.534	15.2886	24.2867	26.3675	26.4609	17.9692	22.8239	25.3926	24.1057	31.6445	27.098	25.2528	25.2263	24.7341	27.3679	28.7788	26.1224	21.8191	15.2702	11.5804	26.0274	17.7841	23.0425	16.6508	20.2088	17.1764	16.8989	21.1813	19.5225	22.7348	23.9569	23.2531	21.3601	22.9263	24.2882
FBXO45	ENSBTAG00000006388	4.24432	3.57815	4.36816	1.30985	2.54812	2.50398	3.73478	4.38515	2.50349	2.40424	2.56577	4.89395	3.32878	2.28238	1.92733	2.22078	2.25988	2.71647	2.89675	3.32148	3.67631	3.31187	3.50787	4.5516	4.69757	4.18639	5.11638	4.0659	2.09535	3.59343	4.85977	5.61057	4.1603	4.97758	4.7868	4.51761
FBXW11	ENSBTAG00000015376	37.8805	36.1068	40.3293	22.2674	28.1401	22.2651	30.442	33.3377	19.8491	29.7366	28.7122	34.9826	25.3676	28.9502	24.9483	33.3771	24.0746	28.2387	41.3488	45.0341	44.5446	43.5609	47.4786	41.8178	48.4175	50.2366	54.2336	43.1366	35.5299	45.9638	47.2012	52.9827	48.3635	53.4003	56.182	49.9851
FBXW5	ENSBTAG00000010515	51.144	63.1056	43.9356	127.819	103.753	128.176	103.235	101.545	120.466	93.3225	110.389	104.223	129.784	111.356	88.122	92.6197	111.564	119.967	44.5726	44.4733	43.9932	62.3411	37.526	40.0541	36.8364	50.3508	42.9045	43.5813	44.5945	48.4309	48.6536	50.3716	41.1572	38.0809	56.119	62.1292
FCER1G	ENSBTAG00000024503	29.3919	23.6483	25.1931	28.5983	34.5658	16.3774	34.0711	29.3224	37.1351	42.3273	32.0111	27.687	22.2684	28.71	25.4836	30.1112	23.9823	22.3003	28.4069	24.3719	25.5504	41.7296	30.8366	31.7474	32.2319	26.222	34.499	43.2637	33.7078	46.9292	35.8618	52.6238	34.1739	80.7528	38.2315	53.3369
FCF1	ENSBTAG00000020381	6.86165	7.02619	7.87285	8.89605	9.36158	10.0836	6.94106	7.23814	10.7293	9.99658	8.61367	11.3739	7.38453	12.1327	9.20837	13.9779	11.2533	10.3605	20.8847	22.9915	15.4405	13.4033	13.8683	13.1996	15.9066	15.9463	13.3026	19.0589	19.9969	13.1402	16.1992	16.698	17.2355	16.0926	13.9195	15.5444
FCGR3A	ENSBTAG00000002096	9.19602	7.28642	9.59979	21.9945	40.1052	20.8439	45.9801	29.111	60.5607	73.6457	64.5109	56.9148	41.0549	40.3621	44.1145	58.5242	36.8037	22.3951	7.10172	4.91751	10.2324	34.5993	18.2735	30.0406	18.2322	10.3518	29.0903	28.6519	16.9906	48.4845	47.9274	54.554	16.7155	86.9869	39.932	70.5815
FCGRT	ENSBTAG00000013926	200.968	264.328	240.757	368.504	341.559	425.202	321.403	381.508	377.431	362.534	380.895	358.572	303.722	284.097	336.855	402.876	310.341	356.869	322.381	274.647	213.655	268.184	211.043	238.049	208.461	176.627	196.03	180.17	192.499	201.769	229.862	178.826	132.015	174.892	176.671	227.726
FCHO2	ENSBTAG00000017545	89.8734	83.0132	96.4043	25.8695	39.3851	40.199	46.1563	36.9832	23.0083	32.7736	40.5637	35.2998	33.5174	22.8238	20.4512	30.2418	25.4121	31.8712	17.9412	19.5838	34.6186	28.0535	30.0208	33.2836	30.0924	21.617	23.9008	21.9177	11.1145	31.1073	32.7336	27.4234	17.0126	23.6798	32.9408	32.0604
FCHSD2	ENSBTAG00000019062	58.7838	42.3523	60.4431	14.2992	18.4462	18.0016	23.6419	23.5107	14.9614	24.1057	22.4811	23.5181	24.0667	22.9439	14.8833	26.0615	15.404	23.3111	42.3767	50.3829	44.1157	42.1582	45.847	52.2865	60.4173	65.2696	51.4561	53.619	41.0871	44.462	52.2845	60.0545	65.8219	58.3779	57.1267	54.8913
FEM1A	ENSBTAG00000003476	101.899	102.693	98.3852	86.6682	93.0064	91.9703	79.9807	104.821	96.1461	89.463	107.824	107.395	78.7429	109.795	97.1162	113.978	94.2691	105.374	154.276	136.741	125.669	114.045	122.041	114.587	130.137	142.147	144.867	149.739	154.054	131.563	128.309	131.364	144.942	131.06	126.976	118.478
FER	ENSBTAG00000003051	11.495	11.6127	14.6791	4.52989	6.86885	6.63215	9.9007	9.19296	3.03996	6.95964	8.00277	9.42538	6.77234	1.80188	4.92541	11.4958	4.33527	6.85436	5.23285	6.341	6.12718	9.39013	6.771	10.2411	9.99978	8.33471	6.13965	5.52708	3.87184	8.79587	9.94298	9.43968	6.53761	7.9738	8.75481	10.4925
FERMT1	ENSBTAG00000020465	38.0927	38.2537	40.888	16.9189	17.1167	16.6481	16.9475	21.5031	16.2131	11.7681	16.3721	14.3193	14.7691	15.6163	11.8852	20.9668	14.5739	20.0261	21.492	30.3247	35.3538	25.443	30.5919	31.975	27.5808	18.991	12.7179	10.2283	14.1208	22.6869	21.0032	18.7145	13.521	16.7208	19.7771	20.8393
FERMT2	ENSBTAG00000014501	63.2757	61.8695	72.9889	47.8094	51.6272	52.3805	55.4932	108.097	46.7915	41.8844	85.7701	55.9632	49.2047	51.2935	53.5371	110.647	56.4046	90.1174	63.4015	56.2494	56.4926	61.6398	75.3784	71.6308	45.7199	54.9558	47.0707	35.8942	55.2535	63.5555	49.6032	52.7269	32.5395	77.8533	41.3807	55.1342
FERMT3	ENSBTAG00000045862	23.4145	20.2003	21.2313	28.7621	30.9098	28.5589	29.8783	34.3944	31.1148	48.6542	45.573	36.2514	32.0252	54.657	32.6576	36.7082	36.6192	34.5876	110.123	100.464	114.64	101.811	117.962	112.709	125.067	164.791	161.458	169.243	136.289	137.784	120.489	158.554	188.253	162.327	159.602	120.032
FES	ENSBTAG00000002941	26.9514	23.2255	24.9391	39.35	35.7291	30.5214	42.8091	32.1754	41.9633	44.2886	52.1096	36.1155	29.806	44.5665	39.8316	57.4791	37.0343	29.818	38.5455	28.9874	39.3978	48.9767	44.297	44.6626	44.8827	40.9505	38.9576	43.2002	43.3191	49.9326	41.4477	53.5752	41.1572	69.3962	46.1675	53.5798
FEZ2	ENSBTAG00000009021	35.051	35.4237	41.9547	33.0191	37.7787	35.3264	34.3882	33.7075	30.7572	37.7086	36.1041	33.8951	34.0913	28.1093	34.4779	33.8343	28.3176	32.1555	32.2381	34.0344	29.2267	24.8585	21.9446	31.0078	29.6273	27.0973	32.1601	29.9225	26.6929	30.1956	27.9856	29.2415	29.2707	27.8841	25.2567	30.5546
FGF2	ENSBTAG00000005691	10.9291	11.4176	8.53315	7.80451	9.63855	8.6624	14.1288	14.3178	8.10655	8.60465	17.4717	13.1411	7.69063	8.40878	10.3862	19.2032	12.0373	14.0878	14.3903	10.4821	7.96534	11.8448	19.742	15.0203	11.023	7.30715	7.3822	7.56003	8.24475	10.8339	8.37892	11.3159	5.7947	15.8509	8.25094	11.3669
FGFR1	ENSBTAG00000015457	38.4464	40.9536	38.6023	30.6177	33.181	24.363	39.9904	57.3768	48.1624	37.4555	61.7007	40.1032	26.6302	39.281	42.9367	68.5177	42.5687	47.4435	51.8612	41.2381	46.5666	45.509	46.3365	45.4022	37.0224	39.999	35.8877	35.9578	44.4123	37.2215	38.3196	39.1307	33.6538	42.7202	40.6878	35.4608
FGFR2	ENSBTAG00000014064	50.755	58.7468	59.3257	33.8923	36.3938	30.7921	48.4465	40.84	42.4998	40.9986	48.6886	38.6984	28.352	34.476	38.1184	49.9676	39.8015	37.62	28.9208	27.2189	33.5157	35.4176	28.5524	30.4957	28.3715	28.6958	24.2662	26.746	26.5563	26.9776	33.9067	28.4651	22.3616	18.7505	30.4214	38.3268
FGR	ENSBTAG00000011784	21.3277	19.4521	24.6852	16.646	20.9389	9.94823	20.9993	14.2121	13.65	28.5978	26.2686	25.6932	12.6647	16.6974	13.4913	18.8767	14.4816	10.8659	28.22	23.2072	31.1261	46.8338	37.2813	32.7146	43.6735	27.7443	36.1801	42.3107	29.5171	52.4534	40.1071	49.5361	27.4134	66.9316	46.6084	53.1912
FKBP10	ENSBTAG00000011454	25.8903	26.7386	25.4471	22.4857	26.4783	21.1823	28.9974	43.059	34.7509	26.5732	40.6858	24.4697	18.4422	25.5867	35.1203	46.1139	30.3469	33.8927	36.2094	25.8816	37.7435	31.2095	34.4261	34.5353	34.4644	28.2391	21.4157	26.6189	32.3413	32.0727	33.3481	27.8786	20.5786	30.3488	25.8865	30.7003
FKBP11	ENSBTAG00000015828	60.6937	69.7415	75.2238	109.809	114.998	109.43	58.3119	84.7443	129.586	112.873	88.1526	106.896	118.803	132.258	139.518	85.9574	140.389	117.314	47.3759	43.9557	37.192	57.7045	41.4418	52.2296	35.255	30.5987	33.4757	34.1154	39.4017	54.3306	40.554	40.4418	30.0136	46.1514	35.6491	45.9533
FKBP14	ENSBTAG00000007870	23.1315	17.9884	21.5868	21.5579	23.6532	25.6488	21.9859	22.3484	17.5841	24.6751	30.606	23.2916	23.9136	23.5446	29.9808	31.6788	26.9801	30.8604	27.7528	20.9641	20.2197	26.495	30.0208	22.7011	22.2786	19.7141	13.668	21.473	25.4631	20.6488	18.9922	21.8955	24.4417	22.4233	17.3837	19.3334
FKBP15	ENSBTAG00000005116	88.5648	79.435	80.0999	62.9818	44.2598	48.7937	59.6861	46.4931	40.4135	43.5294	52.5373	49.9364	50.7352	39.281	42.6155	50.6208	41.8769	42.0422	62.5605	57.371	70.5239	83.9657	67.7916	84.6598	78.882	64.5465	72.5795	60.4802	52.6571	73.7995	70.1595	80.8101	66.5648	80.028	84.3359	88.3119
FKBP1A	ENSBTAG00000008303	201.322	213.616	224.351	199.315	247.002	220.891	178.882	248.104	220.784	209.042	214.12	197.163	178.224	250.221	231.815	286.546	234.012	246.315	367.607	360.704	305.93	288.25	299.8	312.752	300.273	275.274	292.291	314.218	353.294	313.219	279.744	281.354	286.986	298.027	264.471	271.931
FKBP2	ENSBTAG00000013606	41.7712	49.8665	44.9514	83.5573	94.4467	82.2251	48.7636	69.7925	95.3712	102.37	78.3172	75.7655	85.8596	105.23	115.961	69.3015	102.94	90.0858	67.186	68.9746	52.51	59.4968	48.1312	54.0503	44.5572	44.1854	46.559	50.9508	72.3352	60.1766	58.2614	54.1802	52.4495	67.2699	49.3797	43.6216
FKBP3	ENSBTAG00000002610	38.8355	42.1572	39.7706	52.0118	51.2394	52.8542	41.752	41.0513	54.0635	47.1358	49.2384	47.2175	51.0413	70.2733	53.43	50.5555	55.9896	53.6661	140.633	139.631	93.8685	71.0299	79.131	92.9664	107.486	115.773	95.457	111.367	130.868	80.1282	97.8658	96.9443	115.151	103.756	82.8243	82.0455
FKBP4	ENSBTAG00000007605	261.485	276.591	280.629	265.899	291.815	360.979	187.479	281.706	284.623	231.313	229.82	332.834	251.227	287.58	279.142	262.118	268.556	289.778	262.25	204.292	202.258	231.169	191.383	251.533	186.135	174.534	182.655	178.391	229.304	202.037	192.994	206.445	192.934	270.094	172.073	186.679
FKBP5	ENSBTAG00000047502	589.925	341.779	408.829	294.934	83.5341	121.206	105.701	95.3109	53.9443	87.6282	77.8285	108.392	97.5677	79.2827	64.0303	83.2794	70.8402	86.4533	242.954	223.661	314.018	197.037	453.331	246.583	228.088	244.751	185.067	222.989	215.958	198.39	198.692	197.435	237.657	198.33	187.315	162.439
FKBP7	ENSBTAG00000001097	6.93238	8.8478	8.2284	9.66012	7.81055	7.8503	8.98462	11.7289	12.7559	9.1108	10.4464	8.83629	8.07325	8.64903	13.2772	18.4848	11.2071	9.03385	9.11076	9.83503	5.8821	6.62374	7.58679	8.47736	7.30217	5.32813	6.94365	5.40002	6.87822	6.86507	7.7086	8.38917	5.7947	9.47191	5.98351	8.30656
FKBP8	ENSBTAG00000045585	14.8551	14.8331	14.1711	20.7938	18.557	19.9641	14.1288	19.2313	22.591	22.7137	21.9923	19.6211	17.8683	26.5477	16.3823	20.5096	21.0768	20.0261	27.0519	23.2935	24.2636	17.0269	18.763	16.6133	18.2787	25.1183	20.3924	22.8071	30.4737	20.1661	17.8192	22.0771	25.4075	20.9252	20.9738	17.0017
FKBP8	ENSBTAG00000016264	145.509	145.208	136.53	168.37	156.045	159.645	137.095	175.512	207.969	160.704	195.182	159.416	160.547	179.347	165.965	181.582	205.234	172.212	194.69	183.415	214.819	167.698	173.272	153.048	191.531	223.439	193.765	209.521	264.333	188.146	179.867	189.682	220.199	186.78	179.19	168.56
FKBP9	ENSBTAG00000016707	76.7868	80.7036	80.303	47.5911	61.5981	64.2913	69.622	90.8729	57.938	60.4856	82.7767	68.6965	59.8798	47.8099	66.2789	94.5139	58.9874	75.0505	35.8824	42.4459	37.2533	48.0027	38.6681	47.3366	37.4876	35.6604	29.0172	30.3036	25.873	39.7959	45.6372	38.6097	29.4192	32.5234	40.9398	47.5563
FKBPL	ENSBTAG00000037781	2.54659	1.52885	1.11744	3.05631	2.82509	2.57165	2.2902	2.37749	3.69563	1.96135	3.23776	2.8548	3.13747	2.16226	1.71319	3.39649	3.59735	2.71647	7.38205	6.2116	4.28903	4.36388	3.83418	4.26713	6.18591	6.24152	3.43528	6.03532	5.19283	3.96887	4.02188	4.72721	3.78884	4.10772	4.53487	2.4774
FLCN	ENSBTAG00000008010	81.3494	85.2902	67.7573	70.0768	62.6505	47.3725	56.0217	51.4066	44.7052	68.7106	65.305	58.4555	60.7215	48.4105	43.6862	56.5647	49.0716	51.0444	67.5131	64.1433	70.8915	69.9	64.8548	56.6674	59.2545	66.1068	53.1372	71.852	64.637	62.9656	54.5188	58.1947	59.6557	54.5601	61.0318	53.5312
FLNA	ENSBTAG00000011190	1506.66	1388.81	1538.51	636.968	777.011	707.881	1019.84	2583.49	757.187	763.22	2022.56	1197.2	840.536	949.231	875.224	2898.45	1255.71	2216.04	907.291	964.393	1007.31	1615.02	1660.61	1081.35	707.752	1387.63	1065.89	769.535	874.763	1106.13	915.592	1211.37	968.755	1054.72	1296.22	1521.8
FLNB	ENSBTAG00000022004	582.002	500.909	439	315.728	412.186	393.936	457.053	609.905	384.644	401.761	596.115	472.311	353.654	378.875	332.786	697.261	411.067	556.814	246.084	233.711	279.338	551.018	454.962	417.154	294.412	321.324	259.839	229.977	220.968	377.257	313.427	319.918	214.85	269.273	365.876	425.675
FLOT2	ENSBTAG00000010073	59.2082	60.1781	59.5289	69.6402	47.5834	85.6089	69.9391	68.1019	63.6602	71.4312	84.8538	59.6336	61.9459	81.0846	67.4567	81.6465	66.5971	63.616	52.8891	54.826	56.1863	81.1604	74.8073	72.4842	69.7194	53.4716	65.4165	65.8167	56.8022	68.2216	70.7739	76.3721	52.4495	91.0463	78.6674	79.3253
FLRT2	ENSBTAG00000021393	13.1574	8.35987	7.11096	3.5475	5.81636	6.90285	12.6137	14.5291	5.78188	7.97195	14.1728	8.38315	6.84887	6.84715	7.60226	9.66694	5.62663	10.013	11.1198	9.53307	19.7908	13.4033	13.6236	18.8322	19.4414	16.8597	15.276	12.4518	10.7045	13.4083	15.9758	18.7602	15.5268	18.2189	19.2732	18.0218
FLT1	ENSBTAG00000016915	70.2081	72.8968	68.4684	24.6142	26.8107	48.523	61.5534	63.8224	23.8428	31.9511	44.229	34.892	30.6477	18.8597	19.8087	33.8343	19.232	36.7987	18.2682	17.9446	30.4521	25.1313	31.6524	32.9991	21.3484	20.1708	16.007	13.5318	10.1579	18.0744	24.5223	20.0967	13.3724	15.9959	23.5561	23.4624
FLT3	ENSBTAG00000018572	14.2185	12.7512	16.406	12.3344	15.0118	5.48168	20.5413	7.6608	11.3849	20.436	12.3401	13.3224	11.7846	21.8628	18.3097	11.0386	12.2218	6.41214	26.5847	24.5013	24.0186	23.3	23.7393	19.1736	25.6273	13.3203	23.1699	20.8377	24.6887	22.2578	25.8071	20.8342	16.1954	15.1744	24.9418	23.0252
FLT3LG	ENSBTAG00000038045	12.733	16.0692	14.7298	22.1037	21.7698	15.3622	18.5682	17.1708	23.1871	23.9791	27.7959	17.8538	16.07	21.5024	20.8795	27.2373	19.4626	16.9937	19.0158	15.6153	13.7862	17.4555	15.4183	13.7117	15.5345	12.9397	14.1066	18.2965	20.5435	21.936	16.1434	18.9323	12.7781	21.1185	18.0135	19.8192
FLT4	ENSBTAG00000001462	25.1829	20.0377	18.9456	7.5862	7.09042	10.1513	22.6553	22.4012	12.3983	14.9949	30.6671	8.97223	13.0855	9.97041	13.1701	21.424	13.6976	14.1825	11.0264	10.8703	16.1145	18.8972	21.9446	15.9875	19.9996	17.4686	12.2062	10.0377	8.15365	8.8495	16.5903	15.3014	9.65783	10.4384	17.8245	19.2848
FLVCR1	ENSBTAG00000015974	63.4525	49.0207	66.1319	33.7831	53.012	44.1918	55.2818	42.0552	25.3926	37.4555	38.3033	51.2505	45.6081	34.5961	23.2351	27.6292	28.9633	38.5044	29.4348	37.8303	40.562	43.5998	42.3392	42.273	40.0456	52.0634	38.8114	35.7672	23.5044	38.8842	39.4368	42.7215	40.4143	29.3822	51.962	45.1275
FLVCR2	ENSBTAG00000040078	45.8033	35.8466	41.7515	46.1721	44.5921	28.4912	70.08	22.3484	18.0609	22.5239	22.0534	38.2	50.5821	22.9439	12.2064	14.1738	21.2613	24.0376	17.474	17.0388	23.0382	26.2612	16.8867	20.8805	20.4647	17.1261	19.223	12.7059	8.70026	16.2509	21.1149	19.6221	11.3665	11.2116	23.4931	28.4172
FMNL1	ENSBTAG00000004196	25.5366	21.4364	18.6917	30.6177	29.5804	23.957	32.1685	29.9564	33.9164	51.1217	43.6792	35.7077	29.4616	62.9457	31.0515	39.3209	35.8352	34.335	112.366	130.314	112.434	133.371	110.376	121.755	157.578	156.685	141.87	151.391	146.766	134.834	127.471	146.67	156.383	149.328	139.888	137.083
FMOD	ENSBTAG00000014912	27.0575	31.3576	32.1009	29.3078	30.1897	27.6791	48.5522	107.674	58.1764	25.6241	86.1367	37.6109	28.5816	35.1967	59.212	135.141	57.9727	92.518	54.4309	67.4648	50.5493	65.4582	82.1494	63.8931	57.7662	81.1398	72.6526	66.452	90.6011	81.9518	71.6118	110.209	71.8394	199.152	78.1635	87.6804
FN1	ENSBTAG00000008300	636.612	555.069	556.179	364.956	352.527	433.188	922.562	1212.1	709.383	435.357	887.941	515.586	357.633	379.236	449.604	1275.51	409.821	837.4	317.989	241.648	454.086	616.671	824.757	748.34	620.731	624.875	480.72	344.839	290.889	537.674	512.846	594.57	449.164	472.242	657.241	795.633
FNBP1	ENSBTAG00000020313	59.2082	57.5758	60.24	37.7127	37.6679	27.8821	68.1774	66.1999	36.4795	64.5981	80.5164	55.3288	47.0238	55.0174	35.9769	85.6961	43.0299	57.7724	94.2847	99.213	121.318	136.566	162.994	129.095	151.439	149.835	149.617	121.659	101.351	120.461	134.789	144.521	133.13	144.882	148.013	148.061
FNDC3A	ENSBTAG00000020681	154.458	130.115	151.311	52.8305	69.1316	88.3836	109.612	88.9181	35.943	69.5964	75.3238	79.436	74.381	42.8848	48.1833	63.8149	51.3314	71.6707	49.1514	66.0413	93.9297	89.1478	91.2046	103.435	96.2305	80.607	78.5729	67.532	37.3975	84.0435	90.5482	81.2704	67.6048	73.0207	92.7758	87.6804
FNDC3B	ENSBTAG00000019376	59.7741	51.9808	66.3859	16.9734	23.5978	30.8598	46.7552	49.9801	19.0742	30.5592	46.6116	39.1516	35.0478	27.1483	27.7322	37.884	28.9633	34.8403	21.3519	21.5249	31.0035	47.4961	49.1917	50.1245	31.8598	28.0107	29.4557	23.5695	14.8952	35.5053	39.1016	39.2633	26.299	37.356	43.3962	46.0019
FNIP1	ENSBTAG00000025443	70.0312	59.9504	73.5476	27.2339	37.5571	28.3558	47.4247	42.0023	16.0939	35.1146	37.6313	43.7283	40.5193	22.5836	26.4473	31.1563	22.2298	32.7872	25.8372	35.0265	44.2383	39.7814	39.8918	44.8333	43.627	41.4072	41.0041	32.9719	21.6823	32.8772	46.8102	43.6995	37.3684	36.5828	51.962	44.8846
FNTA	ENSBTAG00000003201	55.07	51.9158	52.3163	49.4467	53.9537	55.8996	45.7687	45.7006	51.6792	47.7052	44.5956	51.1145	57.8902	58.8614	48.2904	63.423	53.9603	54.361	62.9343	64.3159	50.5493	50.4963	52.3733	52.0589	53.1151	46.2025	56.0609	48.0919	54.9346	52.1316	56.3063	48.0587	45.689	55.1884	41.6956	45.6618
FNTB	ENSBTAG00000005897	27.5527	32.5287	24.9899	27.6159	32.1839	29.7093	24.8751	27.6317	30.5188	30.6224	27.2461	31.856	23.3015	29.1905	27.0897	22.1425	26.8879	33.6716	26.1175	23.6386	23.896	20.5726	18.192	21.2787	21.953	19.7521	18.7844	19.6307	19.0859	20.5416	17.3723	19.7847	17.607	20.007	16.8798	20.645
FOS	ENSBTAG00000004322	38.2696	25.0471	30.374	136.988	40.9915	52.7188	122.226	69.5812	120.287	47.1358	77.5841	102.048	72.3914	133.579	59.5332	76.0292	105.661	72.0813	17.9412	17.0388	21.7515	45.6649	82.6389	60.6501	30.2784	30.2562	34.3528	24.5224	26.7385	53.9552	49.1005	48.6891	32.3166	50.7424	61.5986	46.099
FOXF1	ENSBTAG00000000009	31.0543	30.1866	30.0692	21.3396	16.1196	16.7834	32.2389	36.5605	21.0413	24.8649	36.715	23.4275	18.3274	21.6226	16.5965	36.0551	23.9362	23.0268	21.8191	15.8309	19.9746	25.8326	21.1288	20.0839	18.8833	17.7351	14.1066	19.1224	15.9429	21.2924	22.9024	20.346	15.0068	17.494	24.6269	20.2564
FOXO1	ENSBTAG00000044105	14.8551	10.9622	13.8664	4.91193	10.0817	9.33915	19.5548	14.0536	7.15284	9.7435	13.4398	14.4553	9.2211	10.6912	4.92541	10.9733	9.36234	13.1717	31.6774	36.8813	49.3238	39.5087	63.7127	47.6211	51.9524	64.3562	58.6922	53.5555	38.0352	46.6074	40.945	58.896	67.0848	50.4524	61.5356	52.5111
FOXO3	ENSBTAG00000011234	59.0667	46.9389	55.3639	18.9928	15.0672	17.8662	36.2908	29.4809	10.5504	17.146	33.294	30.134	26.6685	9.85028	15.2045	22.2078	15.3118	19.8682	13.1756	12.4663	32.229	25.4819	37.7708	25.6596	28.7436	23.1393	22.3659	20.393	10.4768	23.2232	22.1203	28.3365	23.9217	24.9362	29.3507	31.1375
FOXO4	ENSBTAG00000004879	41.948	40.791	47.8466	32.2004	28.1955	12.7906	24.2761	21.2917	26.8231	36.0636	33.4772	19.2133	31.1834	21.6226	21.736	22.861	27.1185	24.3219	17.0535	15.7447	21.2001	18.8582	11.7473	12.8583	15.7206	21.6931	15.9339	20.2024	16.3073	14.9637	16.8696	16.67	15.1554	12.3231	21.1627	14.0386
FOXP1	ENSBTAG00000016533	34.4497	29.0481	35.9103	21.1213	27.143	26.1226	36.1499	41.1042	23.3659	33.343	32.3776	29.1824	27.2807	29.9112	25.8049	45.3954	27.2107	37.9359	75.923	88.2133	99.1378	87.901	103.36	106.109	108.091	105.269	104.374	100.123	81.992	79.1092	87.9786	101.676	101.407	95.5406	110.789	94.9669
FOXP4	ENSBTAG00000014211	186.007	163.522	169.596	131.64	126.575	133.726	127.511	144.129	138.825	137.295	147.899	125.521	98.2947	93.4575	104.718	118.159	112.579	121.61	88.1641	82.088	96.7482	81.6669	78.8047	76.3531	81.7657	93.1281	66.6591	72.4238	65.7758	83.2926	75.2985	70.5938	61.8844	61.2291	71.6131	83.6486
FOXS1	ENSBTAG00000009206	5.44687	8.78274	5.4348	44.644	37.1693	39.3869	25.9673	61.8147	46.9703	67.4452	53.2093	67.9715	21.9623	22.1031	15.5257	53.2335	16.926	57.7724	10.7927	7.63509	7.78152	20.2998	16.7236	12.46	16.3717	19.8663	16.08	27.953	35.211	31.1073	23.6844	23.8494	12.4066	21.1185	22.8003	35.0722
FRAT1	ENSBTAG00000007956	34.2375	28.6578	33.3707	3.60208	3.43442	2.4363	3.13581	2.00766	3.27838	3.16347	2.9934	3.21732	1.56874	2.04213	3.42637	2.22078	2.72107	1.9268	2.28937	2.41562	8.63933	2.53261	3.67103	1.93443	2.41855	3.23493	2.33892	3.11295	2.0498	2.0917	1.28477	3.24665	2.4516	2.4163	2.07848	2.04021
FRS2	ENSBTAG00000019155	16.1991	14.768	18.8948	4.42073	7.53358	8.6624	12.1557	10.3553	3.57642	8.60465	8.91912	9.96915	8.80022	4.92514	4.71126	7.38084	4.47363	8.14942	7.52222	7.54881	10.2937	9.58495	10.1973	10.6963	12.3718	8.90559	10.9637	5.90826	3.32523	8.09864	10.5574	11.7155	9.80642	7.82882	12.5969	12.6299
FRZB	ENSBTAG00000010977	4.52727	6.57079	10.3109	3.98412	5.42861	3.5191	7.6105	21.1861	4.17249	4.68194	13.623	9.15349	6.54277	5.16539	5.56785	15.0883	15.9114	16.8358	3.27053	5.47828	6.37227	5.18211	2.52893	1.76375	1.02323	6.24152	5.48183	4.00237	7.60703	4.5052	2.62539	4.05727	4.30888	1.78806	3.02325	3.10889
FSCN1	ENSBTAG00000003191	29.498	31.9106	26.7169	30.0719	35.5075	31.1982	37.3831	52.9916	38.5061	49.6665	58.3408	40.8735	32.5608	62.2249	46.1489	69.6281	34.6822	43.0529	72.2787	67.5511	42.4001	78.1991	61.5917	58.6019	78.5099	63.4808	57.5227	61.9414	60.4008	78.2511	67.6458	73.908	48.512	96.7004	66.5114	79.9082
FSTL1	ENSBTAG00000022155	359.741	332.541	373.173	256.13	210.996	256.827	422.066	469.422	285.16	243.334	461.595	287.836	231.905	223.433	320.473	580.408	282.208	357.058	253.559	210.59	281.667	282.639	324.763	354.228	293.11	274.589	240.031	194.401	197.828	228.961	236.174	233.065	206.009	211.33	240.789	270.133
FSTL3	ENSBTAG00000003018	12.5915	13.2717	12.9521	11.1883	10.4141	14.0087	12.508	20.8162	14.9614	12.4641	23.3974	15.3616	11.402	12.6132	12.5277	31.6135	19.4165	16.7095	24.1552	17.2544	16.6047	14.4943	27.4919	18.8322	10.6509	13.777	13.0833	13.9765	22.9578	14.1592	14.1324	14.6718	11.2179	19.6204	13.7936	10.0553
FTO	ENSBTAG00000012501	40.3918	37.1477	41.3451	22.2674	28.6387	28.4912	31.9923	32.5452	26.1079	29.4836	36.8983	24.4697	21.8858	26.9081	22.1643	34.1609	28.0409	32.5345	45.7407	45.7242	44.7284	32.6122	34.3445	37.8921	42.8363	44.1093	30.3328	36.4025	35.0744	34.0572	36.3086	36.9727	32.6881	36.1962	35.2712	39.7355
FUCA2	ENSBTAG00000001752	70.5971	59.1046	69.9922	23.5772	15.6211	20.1672	26.9186	19.9181	18.0013	20.5626	24.0694	23.8353	20.4318	18.8597	13.1701	32.0054	17.8945	20.3735	23.4544	24.8464	58.4533	22.0142	16.5604	14.9065	15.6276	15.4516	13.8142	15.8824	9.70239	18.6108	21.1707	18.0749	10.0293	17.8323	19.2102	21.2279
FURIN	ENSBTAG00000002939	167.261	165.766	152.581	111.883	98.3242	122.153	156.262	142.914	109.617	117.808	159.017	127.152	136.059	96.7009	96.6879	131.745	114.423	113.018	87.9772	75.6175	92.7656	137.579	118.37	113.221	108.928	104.888	98.8192	89.1956	77.0269	117.457	128.7	109.402	96.8012	91.8195	123.449	121.538
FUT4	ENSBTAG00000038062	79.6163	62.5201	54.9068	44.8623	41.6562	43.515	36.7841	62.2902	41.0096	34.4186	47.8944	52.1115	45.6081	35.1967	34.692	38.1452	41.2312	50.1916	18.315	19.3681	20.955	31.9109	27.2472	22.9856	23.2553	19.9424	17.9073	16.5177	13.2098	32.4482	29.1028	23.53	14.3382	16.3342	26.0755	33.372
FUT8	ENSBTAG00000019819	131.892	138.344	147.146	74.9887	57.0004	57.2531	56.8321	46.9686	44.8841	53.3994	45.5119	52.2927	42.3176	41.9238	53.6441	47.2896	54.4676	51.5814	59.7105	54.6965	62.9874	39.0022	37.2813	46.4832	50.4175	61.7302	59.2038	55.9696	47.1909	52.6143	48.4301	61.2778	66.119	64.5153	52.088	58.3888
FXYD5	ENSBTAG00000031441	20.3727	16.5571	18.0314	30.6723	36.0615	21.1823	25.2979	27.6317	40.2347	45.8071	39.0975	26.101	23.6458	47.4495	40.6882	38.0799	36.6192	32.3134	27.3323	28.7286	27.3272	48.3144	36.5471	36.6973	36.4643	26.6406	32.9641	37.9907	36.0309	44.1939	43.0676	40.7152	27.9334	46.1514	35.0822	49.6937
FYB	ENSBTAG00000001492	42.5139	28.2999	39.7198	19.7023	26.7553	23.4156	39.9904	32.7565	16.8688	44.1621	38.9753	31.4028	21.1588	36.7584	22.4856	30.3725	21.169	21.2264	23.8749	20.4465	25.3665	68.2246	54.8206	59.1139	63.394	32.2732	50.7983	55.0802	27.9684	72.2441	65.0204	71.6527	45.7633	87.3252	70.7313	78.7909
FYN	ENSBTAG00000011851	33.424	30.1866	31.6946	47.2637	50.4085	34.6496	50.1377	49.3461	48.9373	74.658	65.4272	59.3164	45.0724	57.1797	57.0705	74.4616	58.9412	43.3372	52.8424	33.3011	36.6406	83.9657	63.5495	74.8169	70.3706	45.6316	59.7885	66.5155	52.4293	93.6975	90.2689	78.8531	49.1807	100.663	74.7623	86.806
FZD4	ENSBTAG00000040128	33.3179	35.684	36.0627	5.51227	4.98545	5.9554	15.9961	13.5253	7.45087	9.36388	14.7837	10.7848	5.66275	3.12326	8.78008	13.9126	7.84038	8.18101	8.31649	9.05858	16.911	11.9227	14.9288	15.0203	12.6509	9.24811	10.8175	9.52945	5.01062	8.63497	13.127	12.8503	8.09772	8.79534	15.935	14.5729
FZD6	ENSBTAG00000010529	24.7939	17.2077	23.4154	15.9911	16.6182	17.3925	29.5964	19.2841	12.5175	16.8929	18.6324	18.8054	16.223	11.4119	15.7399	18.5501	14.62	19.1417	11.0264	10.2233	13.1734	15.4684	17.7025	17.1823	13.6741	11.3413	12.4986	8.70356	8.15365	10.1903	13.518	10.9299	8.2463	10.6317	10.2035	10.6382
FZD7	ENSBTAG00000002283	12.0609	10.4092	14.0187	6.44008	8.08752	5.54935	10.4997	15.4273	8.04694	9.68023	16.311	10.7848	8.03499	8.88928	8.24471	16.0027	10.8382	13.8351	22.2863	17.5995	19.9746	18.8192	20.6393	17.5237	18.6973	20.8558	23.5353	21.9813	16.5806	16.8945	16.1434	21.722	20.3557	22.7616	19.903	19.8677
FZD8	ENSBTAG00000015072	2.15753	3.0577	2.53963	2.67427	2.88048	3.31608	4.82703	5.54748	4.53013	4.5554	6.5977	5.02989	2.94616	1.68176	5.24663	6.33576	3.55123	4.13788	5.27957	4.70183	3.86013	2.68846	2.93682	2.90165	4.09293	3.9961	4.0931	4.25649	6.28605	4.45157	3.63086	4.76471	3.41739	3.09287	4.03099	4.51761
G6PD	ENSBTAG00000019512	80.5359	84.8998	66.9954	77.663	56.0587	77.5556	80.932	88.2841	78.9792	64.8512	73.1856	59.7696	65.3512	81.8054	67.0284	70.9344	72.8694	76.3771	109.329	112.758	117.703	114.63	111.191	114.473	128.927	131.985	107.956	110.542	101.898	101.153	94.9052	122.449	124.883	123.908	114.883	122.121
GAB1	ENSBTAG00000002813	58.6069	52.9242	64.9129	38.7496	37.3909	29.0326	48.5522	45.7006	38.2677	40.1128	56.1416	37.2937	44.4603	29.3106	34.0496	58.5895	29.4245	42.8634	26.211	30.9286	35.0475	35.8461	32.8761	29.6423	33.2086	34.7851	27.8477	27.8895	28.2872	31.9655	31.2813	29.8756	21.3215	31.7985	27.6501	34.7321
GAB3	ENSBTAG00000013044	22.0704	19.3871	21.9932	9.55097	11.1896	9.06845	14.2345	12.3629	6.25873	9.17407	11.546	10.3317	11.5933	8.64903	5.24663	6.72767	7.70202	8.74957	6.40089	7.11745	7.96534	8.18227	6.60785	7.51014	8.79051	9.40034	4.53165	6.35296	3.59854	7.34777	8.21134	9.3634	5.12608	4.97758	11.4002	11.9498
GAB4	ENSBTAG00000001786	17.7554	18.3787	16.2028	22.5403	31.6299	22.9418	19.5195	20.9219	25.7502	28.5345	25.5966	22.4306	26.9363	21.8628	25.0553	21.6853	27.0724	26.0276	15.8387	13.631	16.6659	18.9751	9.95256	17.6943	14.5578	17.2784	15.4222	13.4683	10.0212	11.5312	26.645	15.9368	9.06351	10.1001	17.5096	23.0738
GAB4	ENSBTAG00000002922	34.1314	36.302	34.4881	20.0843	12.6298	15.2946	21.7745	19.6539	17.1668	21.5116	25.2912	18.6242	20.2788	9.85028	14.455	19.2686	18.2174	19.268	11.8206	14.1486	17.4625	18.2348	17.213	14.0531	14.8369	16.5172	18.6382	11.6895	10.1579	14.0519	15.4172	17.944	15.5268	13.6763	21.0367	17.5361
GALNT2	ENSBTAG00000004870	122.201	104.905	135.311	66.3656	71.4582	94.4743	88.155	90.5559	62.2893	71.1781	73.7354	102.274	73.3097	71.835	66.3859	69.6281	68.6264	77.0404	52.5153	53.4887	71.5655	58.1331	58.8996	58.8294	50.185	56.364	46.4859	43.9625	40.586	48.1091	57.647	51.2733	39.82	49.1959	56.7488	55.3285
GAP43	ENSBTAG00000006451	3.00639	4.6516	6.39986	2.18308	3.21285	2.30095	2.78347	2.37749	3.75524	3.66963	4.94828	2.94543	2.06614	3.24339	3.96174	5.35601	4.65811	5.46453	3.73775	5.13319	2.08324	1.59749	1.22368	2.61717	1.3023	3.80581	3.43528	2.98589	3.27968	1.50173	1.06133	2.6276	1.56011	1.98137	1.51162	1.45729
GAPDH	ENSBTAG00000014731	623.349	736.775	714.804	563.289	553.441	636.28	536.012	626.389	612.044	447.442	524.273	474.803	578.978	638.827	677.993	520.708	519.633	571.975	539.918	521.17	1132.36	781.524	922.896	842.16	869.609	910.082	719.947	677.162	776.783	660.924	679.083	715.428	773.221	793.659	662.595	628.239
GAPT	ENSBTAG00000016770	8.31179	9.62849	7.72047	7.09501	9.14	2.09793	8.06854	4.91348	5.1262	9.04753	9.46893	10.377	4.59142	15.2559	5.56785	10.3201	8.02486	7.13864	27.7061	25.3209	25.8567	16.949	17.8657	20.027	23.0228	14.9188	22.3659	27.0636	18.9493	33.3599	24.634	25.9173	19.6871	23.6314	23.3672	32.9834
GAPVD1	ENSBTAG00000011544	89.8027	85.3878	83.0966	50.4291	72.1783	65.9155	74.449	73.9135	56.6266	72.6966	81.0662	80.2516	73.3479	70.6337	60.8181	76.6823	59.4947	73.5027	111.572	117.805	115.252	118.643	125.06	120.788	129.113	138.912	128.64	120.135	97.4794	114.507	124.008	127.567	139.444	119.414	134.471	112.94
GAS1	ENSBTAG00000046803	12.3085	10.0188	11.3775	4.80277	5.59479	3.72213	9.09032	8.03063	9.53712	4.68194	11.9125	10.0145	6.54277	6.84715	5.782	11.1039	6.13395	8.74957	4.11152	4.35674	5.08556	3.93528	4.40523	4.72229	2.37204	6.54599	4.67783	5.7812	4.73731	3.43253	5.64181	5.24814	3.86313	3.76943	3.96801	5.39198
GAS6	ENSBTAG00000019964	43.5396	43.5559	54.7036	52.7213	37.7787	37.695	48.2351	52.4104	65.9849	54.3485	73.0024	45.1331	47.1003	39.0407	49.6824	79.4257	53.9142	52.3079	44.3857	38.5205	59.2499	50.8859	43.8076	43.5816	36.3713	42.1683	47.4361	52.1578	51.9283	41.6731	35.0797	44.2235	38.9285	43.1552	43.8371	46.9734
GATAD2A	ENSBTAG00000003034	168.287	177.932	173.152	74.4976	90.4029	91.2936	81.4605	111.531	85.536	83.8953	108.984	100.96	81.6125	96.8211	74.5236	96.8654	77.2047	96.1821	129.186	122.118	149.197	142.255	153.367	136.719	152.136	192.688	152.614	146.055	148.952	146.365	142.051	155.932	169.532	142.03	161.366	146.798
GBA	ENSBTAG00000014841	62.8866	58.9094	46.2212	45.2443	33.0702	33.7022	38.0173	37.4587	39.0426	37.2024	41.7855	36.2514	43.8098	28.5898	30.302	39.7128	36.8498	31.6185	36.1627	31.4462	44.9123	50.1846	34.0182	32.1457	33.2551	32.806	34.6452	39.2613	32.3868	33.3599	37.4817	41.3712	33.3567	42.9619	41.8845	43.2816
GBP5	ENSBTAG00000015060	15.7747	2.82999	11.987	40.7144	11.7435	71.7355	35.1986	17.0651	34.3336	61.8143	43.2516	35.6624	8.26456	29.9112	6.10322	61.0715	25.9655	20.4367	8.69026	14.6231	11.948	38.6125	43.4813	68.1033	26.4645	6.43181	38.0074	24.0142	17.7649	171.412	78.4267	67.0094	5.64612	121.105	63.1102	74.1762
GCG	ENSBTAG00000000730	7.21534	9.5309	6.19669	10.9154	8.03212	11.7755	7.01153	11.5705	15.4382	4.93502	21.8702	7.56749	17.8683	11.1717	26.2332	65.8397	7.79426	10.1078	157.219	94.5974	81.8592	64.9906	36.5471	59.2277	44.0456	36.3454	31.9408	19.6307	17.5827	41.9413	31.9516	23.3308	18.4242	10.825	20.5329	39.5412
GCH1	ENSBTAG00000040151	13.1928	12.9789	18.2345	15.4999	17.8922	15.7006	14.2697	13.7894	12.0406	12.7804	12.4012	16.4944	13.2386	15.8565	13.4913	11.2999	16.2803	13.4244	4.99924	7.03118	7.8428	10.7149	6.93416	9.89973	5.11617	4.30056	4.45856	3.17648	3.73519	13.9447	8.37892	7.27306	2.15444	7.49054	7.43214	8.01511
GCNT1	ENSBTAG00000012757	23.1669	22.5424	29.866	6.60381	8.36449	3.72213	9.23125	9.82696	6.49716	11.7681	13.1954	9.28943	8.76196	7.20752	7.28104	15.0229	8.76278	8.46529	9.76486	8.06645	24.7538	13.9488	12.2368	12.3462	11.0695	8.29666	10.8906	10.8636	7.10597	11.2094	14.1324	13.312	5.7947	14.6911	12.9748	15.7873
GCNT2	ENSBTAG00000039326	21.8582	20.6557	26.9201	12.6619	12.2421	16.445	16.3837	18.9671	12.4579	17.2093	15.7001	23.1556	18.8631	12.7333	15.954	21.4893	13.5131	17.6887	9.34437	6.85864	12.3769	24.6637	12.8078	16.9547	14.1857	11.3794	12.7909	8.25885	4.87397	22.0969	17.5957	15.8741	8.54347	8.07045	16.9428	25.9398
GCNT3	ENSBTAG00000009443	19.2055	24.1037	26.8185	30.2902	12.2421	16.9864	21.3869	39.4663	48.2817	14.4887	62.9225	34.0764	10.5985	67.8708	51.9309	190.204	69.1337	48.3911	14.8575	18.7642	21.9966	148.255	154.346	170.344	53.6732	21.7312	19.0768	12.4518	13.2098	152.855	67.0313	35.5009	8.98921	52.4821	42.5774	33.9549
GCSAM	ENSBTAG00000016556	5.12855	2.79747	3.65706	3.71123	2.93588	2.23328	4.40422	2.21899	1.96703	4.04925	3.78757	4.62206	2.29571	4.44464	1.17782	4.11498	2.306	2.71647	33.4061	39.8577	39.214	25.8326	44.1339	37.38	43.3479	44.9466	48.4594	46.2496	48.7397	30.1419	37.3141	41.3683	52.3009	41.4154	37.9795	29.7773
GDF1	ENSBTAG00000020923	5.97741	6.73344	7.5173	2.78343	4.15455	2.63933	3.55861	5.49464	6.37795	3.85944	7.26969	2.99074	2.33397	3.12326	3.85467	6.79298	5.16543	4.07471	4.67218	3.88225	7.35262	3.42876	4.8947	3.35681	4.23247	9.93315	4.53165	6.54355	10.4312	4.07613	3.74258	4.71329	6.16616	2.36798	2.14147	4.17757
GFI1	ENSBTAG00000016723	5.97741	4.91183	4.31737	9.27808	13.073	7.8503	9.61883	7.92497	12.1002	20.1197	15.9444	12.6427	8.34108	13.5742	8.673	19.2686	10.8382	9.38131	7.98943	4.7881	4.04394	13.4423	10.1157	9.33078	10.4649	6.46987	7.74766	9.27533	7.78924	12.8184	14.0766	12.0733	6.09186	11.26	12.6598	14.2815
GIMAP1	ENSBTAG00000040331	5.12855	4.71666	15.8981	30.0173	45.1461	32.6194	16.2075	22.9824	12.3386	25.3078	33.7216	15.7694	22.9571	37.359	10.4933	18.5501	12.3601	28.1755	16.0256	16.9093	13.296	17.8451	14.6841	22.758	19.581	12.1405	13.0102	17.0895	20.2702	23.7059	25.5278	21.4117	5.42325	29.4789	14.9273	31.8175
GIMAP5	ENSBTAG00000004894	12.0256	7.67677	11.1744	23.4681	23.9856	16.3774	12.2614	15.7971	12.3983	36.8861	25.2912	22.0228	18.7483	40.6024	14.7762	22.5997	17.9868	17.5623	32.2381	41.5832	27.7561	39.158	29.5314	40.2248	28.2319	21.008	28.4324	35.7037	38.8095	35.2907	34.7446	38.6453	19.91	46.4413	32.059	52.1711
GIPC1	ENSBTAG00000000764	46.6168	57.2505	43.834	38.5859	40.9915	40.8757	30.0897	46.2818	54.3616	39.3536	54.7976	43.5924	33.3261	45.8879	46.5772	69.9547	52.3922	46.0537	34.9479	41.3244	29.7168	32.4953	28.1445	23.2701	25.3483	25.6892	23.9739	19.186	28.4239	32.7163	26.7567	25.4973	20.5786	23.5348	26.1385	27.7371
GJA1	ENSBTAG00000001835	75.2659	78.264	87.2108	47.0453	41.2131	48.0493	72.5464	109.259	33.9164	45.2377	86.8087	51.8849	46.756	59.4621	54.2866	84.7164	61.7545	74.9557	51.2539	47.1046	43.0128	57.6655	68.9337	99.1111	56.1383	41.7116	41.8812	35.259	37.2608	49.1818	48.8212	53.3585	32.3909	83.9907	44.7188	48.3335
GLG1	ENSBTAG00000002303	237.363	194.131	233.036	71.1138	107.353	114.912	157.248	158.394	78.6216	125.843	187.424	154.658	123.854	81.445	89.9423	200.589	100.818	132.002	81.3427	90.1113	120.399	145.177	153.286	139.45	128.741	128.827	121.477	102.092	46.371	121.158	150.653	141.115	107.648	124.343	171.569	156.902
GLI3	ENSBTAG00000010671	14.6783	14.1174	10.5649	3.82039	8.03212	3.85748	11.7329	15.1631	6.7952	8.98426	13.7452	11.3286	7.07844	7.0874	5.56785	15.0883	6.73351	11.4976	13.6895	14.7525	14.644	18.2348	12.3183	14.2806	15.395	18.6865	15.6415	15.0565	10.9323	12.872	16.9813	15.3665	13.1495	10.6801	15.8091	17.8275
GLMN	ENSBTAG00000018737	11.0352	11.5477	10.3109	10.315	13.9593	6.09075	8.91415	10.9893	10.014	13.7927	11.0573	10.6942	8.03499	15.7364	9.95789	10.712	9.36234	11.1186	38.0783	41.9714	28.6752	19.5985	18.5183	28.163	33.5807	32.7299	29.8943	30.3036	28.925	21.4533	23.2934	26.0906	29.2707	27.8841	22.6114	20.5964
GLRX3	ENSBTAG00000005027	68.4042	67.1392	75.1222	62.436	81.8722	78.9767	54.0839	71.8002	79.3965	80.4788	72.0249	75.3577	73.3479	90.9349	82.4471	75.7026	77.297	84.0211	99.097	95.7621	84.739	75.9393	76.5205	80.7909	80.4634	80.645	84.6395	81.6991	92.2865	76.1057	78.5384	79.4642	82.6859	84.8122	74.9513	71.4073
GNA12	ENSBTAG00000017871	31.0896	32.366	37.4341	21.7216	21.2713	26.867	26.1082	34.8699	19.3723	20.9422	27.6737	28.8199	22.4597	23.4244	24.4129	31.9401	20.9384	28.4914	20.5109	18.5485	21.1388	23.6896	24.3919	22.5873	18.1391	17.012	17.4688	15.5648	10.8867	19.5762	22.1762	21.2146	14.6353	23.7281	22.0445	20.4507
GNA13	ENSBTAG00000046174	39.932	35.2286	42.2594	13.5351	15.3995	16.445	30.5477	21.3446	12.4579	16.5766	20.4651	25.0135	21.3118	21.0219	9.95789	17.2437	12.7291	19.5839	34.4807	42.7047	52.4487	40.0152	50.2523	48.4176	57.115	59.7131	52.4063	44.4072	32.2502	46.7683	46.5868	54.3856	54.6039	51.4189	61.0318	46.4876
GNA15	ENSBTAG00000019988	9.72656	8.1647	8.63474	12.1161	10.6356	6.09075	14.6573	8.6118	11.683	15.1214	15.3336	10.4223	11.3255	10.571	11.7782	10.9733	10.2386	8.71798	4.90579	3.88225	4.65666	17.6503	9.70782	13.3134	17.2089	5.78482	8.84402	9.59298	9.11022	11.9066	15.8082	13.9806	8.3206	14.3045	16.3759	12.9213
GNAI1	ENSBTAG00000002714	39.7197	46.0931	49.0656	33.7831	49.9099	63.7499	59.9679	68.049	44.586	58.5243	70.742	71.8232	48.0951	41.8036	56.6422	77.4008	50.6858	58.0567	25.5101	21.5249	20.1584	28.9886	24.3919	30.6664	27.3482	16.403	17.688	19.186	17.0361	22.0433	29.4938	18.6121	12.5552	14.5945	19.3992	23.8996
GNAI2	ENSBTAG00000020645	194.85	171.166	183.26	169.516	154.494	145.84	178.248	222.903	191.338	202.905	222.734	181.121	163.99	218.148	179.349	233.182	183.096	189.616	446.334	443.051	455.495	377.709	434.242	383.814	463.757	475.916	466.76	495.849	463.118	416.946	406.992	458.8	493.664	480.023	439.756	417.757
GNAI3	ENSBTAG00000013016	139.143	133.595	142.168	138.789	159.368	155.449	127.793	128.966	127.142	131.158	137.88	141.335	138.814	163.851	148.619	132.202	144.309	134.213	187.962	195.536	160.471	148.333	144.965	179.618	167.624	142.718	179.804	154.568	168.311	155.215	171.433	155.007	160.989	156.673	151.666	146.701
GNAO1	ENSBTAG00000003794	6.93238	8.45746	8.83791	3.43835	7.36739	3.18073	5.63741	8.9288	4.2321	6.20041	10.4464	6.0268	4.2088	4.20439	4.71126	12.7368	7.24082	9.00226	4.25169	6.29787	4.41157	7.5199	5.62891	3.75507	3.16272	7.38326	5.26256	5.08237	5.83054	4.93427	5.02735	6.69461	4.53175	4.10772	6.17246	7.96653
GNAQ	ENSBTAG00000009789	37.8452	28.6578	44.8498	18.5562	23.764	23.1449	39.2857	32.3339	15.7958	24.1689	28.529	31.1762	25.9415	12.9735	15.954	23.8408	18.863	26.1855	9.85831	10.1801	15.2567	20.5726	18.5183	22.9287	19.1624	12.5211	15.2029	10.1012	5.32948	18.9862	21.3942	20.266	10.0293	15.9476	26.2644	24.8225
GNAS	ENSBTAG00000017475	632.934	643.873	682.093	730.84	691.316	754.712	703.725	774.111	752.538	656.547	697.89	651.756	647.505	684.715	782.926	780.605	729.063	692.953	742.036	734.349	831.581	616.437	677.263	675.913	747.426	706.358	639.766	634.026	678.985	602.893	645.456	592.931	583.63	585.809	596.083	602.202
GNB1	ENSBTAG00000000215	678.383	759.805	695.198	639.697	560.31	620.377	568.18	602.456	539.145	534.374	542.295	547.034	570.101	546.57	522.093	538.867	509.763	538.872	602.758	606.881	673.439	551.758	559.301	540.673	587.103	607.597	580.782	588.729	586.197	591.469	592.557	568.693	583.333	528.784	579.77	578.885
GNB2L1	ENSBTAG00000019648	1622.43	1702.03	1643.7	1182.3	1329.68	1184.52	929.045	1187.64	1465.44	1548.9	1327.67	1156.92	1129.07	1380.84	1488.33	1400.14	1399.83	1373.46	1766.23	1770.74	1907.33	1517.19	1648.7	1474.38	1652.15	1793.98	1584.4	1664.41	1872.42	1490.42	1551.22	1549.99	1725.19	1592.1	1448.26	1430.43
GNE	ENSBTAG00000001142	23.4852	26.8036	27.2248	16.1002	25.3704	29.5063	25.2979	35.6623	24.2004	31.7613	48.1999	35.6624	39.2566	29.5508	30.9444	59.0467	32.0995	34.6824	33.3127	37.5284	36.6406	55.4446	58.2469	56.895	49.1617	50.9978	50.7252	39.1978	29.2438	48.4845	48.7653	48.5293	46.3576	44.2667	50.5764	48.9164
GNG2	ENSBTAG00000003043	8.9838	7.80688	8.93949	6.27635	9.19539	6.02308	8.13901	8.40046	8.5238	14.552	12.0958	9.96915	6.88713	10.0905	11.3499	19.5951	10.0541	9.98146	6.68122	6.25473	6.311	10.4811	6.44469	8.59115	8.83702	6.01317	6.5782	6.67061	6.96932	9.38584	8.82579	11.7912	8.3206	13.7729	7.81005	13.2614
GNL1	ENSBTAG00000025516	28.826	25.9254	25.4979	26.2515	26.2013	23.957	19.6605	24.9372	25.2734	26.8895	31.5834	26.4636	21.1588	32.6741	28.0534	26.4535	32.1456	28.6493	61.5327	62.3316	64.458	48.0806	61.3469	58.1467	63.3009	69.9127	70.8984	72.4873	82.0375	52.668	58.7083	65.2434	83.3545	66.9799	59.5201	47.1191
GOLPH3	ENSBTAG00000032848	173.133	158.675	179.653	110.791	116.992	129.462	124.129	111.531	105.445	111.924	115.154	132.227	110.615	109.795	92.0837	117.375	106.076	105.753	116.711	111.119	127.262	112.292	107.357	102.07	109.579	94.384	105.324	104.125	86.0005	110.27	102.446	107.544	92.418	114.098	108.711	110.949
GPAM	ENSBTAG00000011917	39.2599	44.5318	39.923	39.0225	57.5543	57.5914	79.0646	42.9005	50.0699	43.8457	69.5202	48.5769	71.6644	51.4137	47.1126	95.755	55.8051	49.9073	34.8078	42.2302	35.2926	28.56	30.5103	35.5594	33.1621	36.2693	35.5954	30.3036	26.5563	31.3755	31.5047	32.3019	33.5795	26.7726	32.9408	31.9147
GPD1L	ENSBTAG00000009826	50.0829	47.8497	55.7194	39.5137	69.3532	79.8565	74.7661	72.3814	54.0635	45.1111	56.7525	79.7079	65.1216	43.125	51.1814	33.9649	40.3088	61.9419	20.8379	23.8974	25.244	24.9754	20.6393	25.8303	23.8599	20.7797	23.0968	18.4871	13.4376	20.7025	29.6055	24.8461	21.6187	18.0256	28.3429	27.3971
GPI	ENSBTAG00000006396	233.933	283.097	277.581	189.6	246.558	300.68	191.073	281.865	273.119	229.035	232.569	223.626	193.796	271.483	271.968	241.869	254.951	260.276	165.162	190.446	279.828	283.068	232.988	256.653	212.786	224.01	184.043	166.702	157.197	205.148	218.355	197.717	161.954	225.441	187	212.473
GPR116	ENSBTAG00000004347	94.2946	91.2104	95.3884	45.7901	49.633	46.0867	80.5445	72.3285	36.1218	61.8775	69.4592	53.4709	36.0426	33.9955	43.5792	62.5738	38.833	47.8857	36.957	33.2148	51.9585	45.8987	39.8102	41.0213	39.8596	37.1827	26.5321	24.1413	21.8645	28.1039	30.22	29.5022	21.1729	25.3712	34.5784	32.8862
GPR124	ENSBTAG00000008814	32.752	33.2443	35.7072	16.2639	16.7844	16.8511	28.9269	31.6999	23.5448	19.7401	37.5703	24.9229	17.3326	12.7333	16.1682	37.2961	19.0475	26.1224	11.3067	8.54094	20.0972	14.6891	14.9288	14.5082	13.4416	17.05	12.7179	11.1812	12.2532	10.2976	15.1379	13.9801	11.8123	8.65036	14.9903	16.4674
GPR183	ENSBTAG00000032084	5.16392	3.25287	4.87609	8.02281	8.41988	3.92515	10.8872	7.07964	5.90109	14.1091	12.1569	10.4676	8.4176	13.2138	7.28104	21.8159	8.16322	6.44373	19.8568	31.6619	17.4012	19.2868	17.9472	18.0926	20.5577	9.74286	20.1731	25.0307	17.0817	28.3184	26.0305	26.5682	14.561	29.2373	26.7053	31.769
GPRC5B	ENSBTAG00000019596	13.5818	11.7429	10.4125	6.3855	3.43442	3.45143	8.80845	10.461	6.55677	6.13714	10.9351	5.98149	5.47144	6.24652	5.56785	10.7773	7.01022	7.01229	7.14844	6.68609	8.33297	6.85752	6.93416	5.86019	6.51149	7.76384	5.92038	5.7812	4.60066	5.09517	5.69766	5.62139	3.86313	5.21921	4.15696	5.24625
GRB2	ENSBTAG00000004736	70.2788	67.5946	67.4017	81.92	73.9509	76.4728	73.991	76.5552	75.9393	79.7828	89.069	100.87	82.2629	99.8242	81.2692	93.077	75.7289	74.4819	131.195	128.934	135.349	125.812	121.389	126.079	134.183	127.571	142.381	155.33	140.297	146.419	140.207	150.013	155.268	164.164	142.596	134.022
GREM1	ENSBTAG00000046604	12.733	12.2308	15.3394	4.09327	9.41697	6.63215	11.5919	15.9028	7.33166	7.52907	15.8834	16.9022	11.7081	9.0094	10.065	12.0184	10.6998	14.2773	21.2584	18.1603	29.6556	41.1451	47.9681	52.1727	43.9525	28.5816	34.8645	31.4472	22.9122	39.1523	38.4313	40.8593	28.5278	40.1106	40.8138	49.9851
GRK5	ENSBTAG00000007981	79.3334	69.8065	76.9507	69.9131	76.4436	75.1869	80.8616	66.8867	76.4757	74.1518	83.1433	93.3022	58.1963	76.2796	75.166	66.2316	78.45	57.4881	28.5003	26.1405	26.4082	49.2885	36.3839	44.5488	37.6271	29.1525	31.6484	31.3836	27.3307	48.5918	50.7762	42.8309	27.3391	32.2335	52.2769	55.4743
GRN	ENSBTAG00000018823	379.619	315.919	302.013	363.155	252.873	316.787	377.953	379.712	303.161	403.469	348.823	315.388	277.513	268.36	259.548	279.296	279.671	294.264	259.68	234.401	438.951	395.048	327.129	308.542	331.063	323.379	274.311	337.342	318.903	301.527	289.129	348.09	282.677	380.568	333.88	391.234
GSK3A	ENSBTAG00000020756	83.2947	91.0152	88.5822	73.7335	76.776	77.6232	63.7027	81.997	75.1644	75.7335	79.7833	78.8469	73.3097	79.2827	78.2712	83.9979	79.5107	71.0073	91.9953	97.962	87.2511	108.668	94.1414	105.313	94.7886	95.6018	90.8522	92.6262	96.1584	99.0072	96.6369	95.7856	95.2411	91.7712	97.9405	94.1896
GSK3B	ENSBTAG00000048057	38.1281	39.685	41.1928	15.9365	20.8281	19.4904	28.8917	23.8277	13.7096	16.8297	21.1371	26.5542	18.557	16.9377	16.0611	20.9668	17.1566	18.5415	19.3896	22.3876	29.9007	22.287	24.5551	32.4302	26.232	21.7692	24.3393	18.6142	13.1643	22.8478	25.6953	25.9043	21.9901	23.4865	28.7838	25.3569
GSK3B	ENSBTAG00000040597	18.1091	19.2895	20.9773	9.7147	9.69394	12.5876	11.6976	12.4686	8.88144	9.7435	11.1184	13.549	9.71851	8.40878	8.13763	9.60162	9.68518	9.85511	5.51318	5.21947	12.2544	12.8189	16.4788	12.9721	13.4881	9.97121	9.57493	9.65651	8.74581	9.8149	11.2836	13.1329	10.475	12.4198	11.841	13.7957
GSN	ENSBTAG00000019915	303.363	269.37	267.22	330.627	254.591	302.304	445.461	464.403	482.817	468.89	684.573	384.764	345.083	352.928	494.789	916.53	444.596	348.246	237.814	177.246	278.297	411.179	359.679	380.912	355.109	291.487	318.239	351.382	320.088	423.65	349.345	403.672	293.45	368.68	462.745	485.813
GSS	ENSBTAG00000003504	38.8355	41.9295	38.7039	47.0999	45.5338	53.6663	30.3715	43.4816	48.0432	38.4046	46.7337	43.5017	50.85	56.4589	54.7149	42.9134	49.994	46.9065	26.211	22.2151	23.896	23.4169	16.8867	20.9374	16.7903	18.5343	20.2462	15.9459	16.7173	24.8859	22.5114	20.6927	18.5728	17.9773	17.4466	24.774
GSTP1	ENSBTAG00000003548	52.9832	57.5432	61.3066	105.934	118.875	101.242	78.219	120.829	198.551	130.272	164.759	133.632	230.221	167.575	188.558	228.675	181.482	127.39	102.227	98.5659	71.3817	162.944	100.097	104.971	99.1606	91.6819	123.524	84.0497	128.135	150.549	134.063	118.102	89.6693	108.637	115.387	154.716
GTPBP4	ENSBTAG00000014917	62.2854	72.7667	56.4305	68.2212	94.3913	85.7442	51.089	88.337	78.562	82.6299	85.7701	93.3928	80.809	108.113	84.9098	88.6354	76.0978	94.6659	157.406	166.548	102.569	129.241	104.257	110.092	121.858	119.883	106.274	121.532	145.581	124.698	120.824	120.088	129.415	141.837	101.342	103.759
GYLTL1B	ENSBTAG00000009607	18.8518	17.598	12.9521	32.1458	37.1139	21.5207	26.0378	25.5712	33.976	36.1901	30.7893	28.4574	28.6199	24.0251	23.7705	21.2281	35.3278	36.4197	10.5591	10.6115	13.4185	18.7413	12.4815	10.1273	13.9532	16.0986	11.5484	17.2801	15.123	14.4274	13.3504	13.6458	13.3724	11.2116	14.4864	11.5126
H1F0	ENSBTAG00000038439	115.834	121.072	137.851	129.129	119.152	121.071	133.994	145.344	180.728	152.986	157.612	157.195	98.4094	150.637	185.774	182.366	147.03	153.607	94.0978	111.205	115.191	82.3682	63.3048	75.7272	71.8124	71.3589	117.53	94.9768	93.6075	98.6317	91.2744	98.2617	106.608	76.4035	98.6334	107.402
HABP4	ENSBTAG00000011586	14.6075	13.9223	11.8855	21.4487	17.3383	21.7914	24.8751	21.8201	19.0146	16.5766	21.4425	14.5912	26.4389	21.0219	24.9483	27.4332	17.6178	21.7634	31.7241	30.8423	24.2636	21.6246	17.213	19.6288	24.5576	25.6131	21.1964	27.1272	21.9101	19.1471	21.1707	25.9698	25.5561	16.7208	29.4766	28.1257
HAPLN3	ENSBTAG00000001740	3.14787	4.1962	3.65706	2.89258	5.53939	2.1656	3.94619	4.96631	4.88777	3.41655	5.68136	3.53452	1.10959	5.64589	5.35371	10.908	2.85943	5.74881	7.24189	4.74497	6.49481	3.07809	4.8947	5.57571	5.62778	5.78482	1.16946	3.04942	3.78074	4.5052	4.85977	5.25989	3.26881	5.60582	2.14147	6.02347
HAVCR2	ENSBTAG00000000495	22.7071	25.7302	16.8123	24.0139	25.7028	20.2348	22.0916	21.3974	28.5517	26.763	22.4811	22.5665	24.4493	27.749	24.4129	21.6853	25.1353	21.4475	45.0399	37.2264	33.2093	31.9109	31.9787	33.3974	35.1155	31.8927	39.1768	34.9413	33.389	29.3374	31.0579	31.3506	30.385	32.8134	31.6811	26.5227
HAX1	ENSBTAG00000013025	19.3824	19.3546	16.0504	31.6546	30.5221	26.4609	19.3081	22.4541	30.2207	28.2815	26.513	24.651	25.3293	28.71	27.7322	30.1112	31.915	27.6069	29.6216	24.717	32.3515	27.8197	29.0419	23.7252	27.1622	32.0068	35.4492	28.5248	33.89	29.3374	28.8235	30.3492	33.6538	33.2967	26.0125	24.4339
HBEGF	ENSBTAG00000021766	1.23793	1.82161	1.62536	2.72885	1.10788	1.69188	2.14926	1.69066	2.32467	1.89808	2.19923	1.22349	2.56354	4.44464	1.49904	3.65776	1.52196	2.77965	4.57874	5.43515	5.14683	5.33796	4.56839	5.46192	3.34876	3.31105	5.04329	3.4306	4.91952	5.9533	4.58048	5.83349	4.23459	6.28239	5.41665	3.40035
HCFC1	ENSBTAG00000011904	141.76	153.373	121.75	66.9114	100.263	115.792	123.107	163.835	71.0515	108.191	165.126	162.724	108.817	92.6167	65.7435	123.384	80.2025	135.287	247.672	237.809	255.871	292.964	348.421	298.073	351.574	439.647	327.594	311.994	229.213	308.124	294.435	362.794	415.807	326.588	386.849	317.933
HCFC1R1	ENSBTAG00000002367	10.9645	11.6453	10.6664	11.4612	9.08461	7.3089	8.80845	13.5781	19.1338	12.211	12.5845	8.15658	7.00192	12.493	15.5257	18.8767	14.989	15.2565	12.2878	12.7251	12.3156	13.0916	12.6446	7.68083	11.4416	13.1681	10.8906	10.1647	15.0774	11.5848	6.4797	11.353	9.21209	10.3418	9.76256	12.0955
HCFC2	ENSBTAG00000020933	29.5334	22.9652	29.0533	17.1372	21.659	17.7985	24.8046	20.8691	14.2461	21.4483	25.0468	22.1587	22.1153	15.6163	15.847	21.8159	19.2781	19.3944	30.0421	31.6187	32.903	26.9625	24.4735	29.9268	31.7667	34.9754	27.9208	27.4448	21.2268	30.5174	30.3875	29.4317	26.9676	25.7578	31.8071	29.1944
HCLS1	ENSBTAG00000001009	49.6585	41.0837	44.9514	58.5065	58.6068	40.199	65.852	58.9617	47.2087	101.737	69.6424	60.9024	51.1561	107.632	54.2866	63.6189	66.0898	56.4774	264.866	271.8	267.697	231.013	290.337	285.499	311.621	359.611	309.248	335.754	308.609	256.582	254.272	313.845	333.047	330.019	303.269	285.046
HDAC1	ENSBTAG00000012698	103.491	113.33	93.3567	137.316	156.322	140.832	117.998	154.537	157.66	153.745	148.571	147.317	118.803	180.068	156.864	164.273	149.659	154.934	243.561	227.802	193.619	204.128	200.846	201.636	212.042	226.293	236.742	243.001	222.973	225.046	214.053	226.312	264.253	224.426	206.022	206.547
HDAC2	ENSBTAG00000011849	50.1891	59.2022	52.9766	40.2778	49.7438	48.3876	53.4497	54.3653	50.2487	51.2483	46.4894	53.0631	53.2222	60.7834	54.8219	59.5039	51.7004	56.1931	117.178	123.801	100.792	84.9008	92.102	94.3888	108.928	104.888	108.467	117.911	111.327	87.6369	94.7935	101.688	109.876	111.44	95.988	85.4459
HDAC4	ENSBTAG00000017764	24.0865	25.0796	25.6502	8.73231	10.1371	11.5724	16.8065	16.5368	8.40458	13.6029	19.732	19.3492	10.6368	12.9735	8.35178	21.5547	9.7313	16.0146	11.6337	9.53307	10.5388	17.2217	16.3157	14.2238	12.6044	11.6458	10.2328	11.0542	7.97144	17.9672	15.0821	13.8388	7.20623	12.4198	15.1162	16.6131
HDAC5	ENSBTAG00000016254	63.5586	50.7447	57.3956	73.7881	62.0412	57.1177	74.9071	68.4717	69.6209	66.4962	89.069	68.5152	83.7934	53.0954	64.1374	89.6151	68.4881	64.5636	71.4377	72.6843	90.0083	88.1348	84.2704	78.4582	83.8586	110.216	97.7959	96.8192	115.745	83.6144	75.2427	100.322	119.46	100.035	96.4289	81.3655
HDAC6	ENSBTAG00000013244	296.819	319.334	257.366	109.045	105.747	81.007	96.1883	94.0429	99.484	90.6019	92.6733	70.645	68.3356	64.1469	70.0265	77.0089	80.3409	96.877	83.7723	84.9781	108.941	76.5627	73.1758	64.8034	82.4633	101.044	78.8653	76.1085	70.8775	65.54	67.8692	77.3465	91.7494	67.1732	75.8331	70.6301
HECTD3	ENSBTAG00000019013	97.1241	100.514	85.5347	137.206	112.117	122.695	97.4214	91.2956	125.592	119.453	129.205	107.168	121.405	118.323	109.644	102.221	127.383	108.943	76.5771	59.8297	59.9239	81.0824	66.2416	71.3463	70.8822	72.8812	63.1507	76.6803	79.35	81.5763	73.12	70.8032	66.1933	62.2923	76.211	74.5162
HEG1	ENSBTAG00000021396	41.1345	44.0438	40.2785	15.3907	25.8136	36.2738	61.2011	57.7994	13.7692	25.5609	43.0073	43.1845	31.8721	12.6132	14.8833	44.0891	19.0936	37.2725	24.7159	23.0778	34.7411	34.7552	36.3024	41.0213	35.7202	33.0344	29.6019	20.4565	11.7977	31.59	32.4543	35.4436	25.5561	34.8431	39.6801	37.6953
HEPACAM	ENSBTAG00000018650	17.4371	24.8844	16.3044	10.6425	16.8952	12.7906	10.4644	14.0536	19.3723	16.0072	15.3336	13.8209	11.8612	9.24965	14.1338	8.88313	13.5131	14.2141	9.43781	9.87816	6.43354	7.87057	9.0552	6.65672	7.86029	7.64967	10.7444	8.00473	8.15365	4.1834	9.55197	6.50414	6.46332	3.38282	4.7868	7.38361
HERC5	ENSBTAG00000020538	6.43721	8.32734	8.38077	46.1721	34.0673	30.0477	33.5073	55.4748	26.1675	53.3994	38.9142	53.1084	21.5797	27.2685	15.2045	27.6945	14.6661	45.7378	10.419	9.57621	7.72025	15.936	31.9787	19.2305	28.6505	22.0737	24.047	30.8754	22.7756	23.8668	27.9297	29.9885	26.2247	35.9063	16.5649	37.2581
HES1	ENSBTAG00000000569	39.7551	41.6367	43.9356	47.0999	38.9419	34.8526	42.351	34.0245	46.9107	47.0725	43.9847	36.2514	37.5349	35.5571	40.2599	58.9814	53.3146	41.1261	19.7166	22.3445	21.5677	21.8194	21.2104	18.946	20.2321	17.2784	16.5917	17.0895	20.2702	19.1471	21.2825	18.6121	13.3724	12.9031	19.3992	24.774
HFE	ENSBTAG00000013065	6.01278	6.73344	6.55224	2.838	3.37903	2.30095	4.8975	4.22665	2.26507	4.04925	4.15411	4.39549	3.4053	1.4415	2.35563	4.50688	3.27451	3.88519	3.59758	3.7097	4.16648	3.58461	2.69209	1.36548	3.16272	3.72969	3.58146	2.92236	1.77649	3.218	3.68672	4.88135	3.93742	2.60961	3.14921	5.82917
HHEX	ENSBTAG00000014217	7.17997	4.8793	4.92688	9.60555	9.86012	9.13613	10.8872	6.7098	12.3983	12.5906	11.7293	8.42846	8.11151	16.5773	9.95789	11.7571	9.91578	11.9714	30.6495	24.5444	24.6313	21.8194	22.6788	30.7802	29.4877	29.5331	30.7714	37.1648	31.1114	26.5485	24.7457	28.6657	26.7448	27.9808	25.3827	30.5546
HIATL1	ENSBTAG00000003124	90.6515	87.925	101.738	58.9431	72.1783	75.4576	69.0582	69.8982	62.2893	59.5998	72.9413	73.7717	67.2643	69.4325	66.3859	83.8672	64.9368	63.8687	96.8544	104.734	93.0106	81.5889	87.6151	99.4525	85.7656	75.7355	90.4868	81.6991	79.3045	84.5262	93.6763	87.027	78.3027	98.0053	87.989	79.811
HIF1A	ENSBTAG00000020935	72.79	71.986	76.7476	43.8799	46.9187	66.4569	79.0294	83.2121	43.2747	51.6912	71.9638	62.8963	54.5614	64.3872	48.5046	85.6308	53.1762	59.794	132.877	134.024	168.375	153.671	251.996	202.432	158.601	143.327	149.398	149.168	98.026	169.75	159.646	165.223	150.142	186.49	166.467	153.793
HINT1	ENSBTAG00000010959	41.8065	42.6126	41.8531	54.0312	54.2861	51.9067	35.2338	44.7496	56.3286	49.3502	45.4508	54.6037	53.8727	62.3451	63.602	48.7919	57.0964	59.257	72.9795	71.8647	56.7377	45.1973	43.0734	52.6848	46.3246	48.1815	55.1107	49.6166	68.9188	46.7683	49.7708	47.7562	52.3752	49.9208	41.8845	42.8444
HIP1R	ENSBTAG00000021595	101.934	101.489	99.1471	110.027	92.3971	80.4656	81.5662	94.7298	102.345	108.634	122.852	99.4196	113.867	109.915	86.4088	98.8902	93.1622	99.6567	199.689	195.752	221.069	176.971	209.656	173.53	202.414	267.7	230.018	259.201	265.335	206.435	182.66	219.927	259.499	199.152	228.192	188.865
HIPK1	ENSBTAG00000011322	91.3236	82.2325	99.0455	27.5614	46.4755	53.3956	68.9173	74.4947	27.1212	50.8686	63.9	72.0498	52.8013	36.6382	27.7322	46.3752	35.0972	51.613	75.5959	88.0407	97.0546	109.954	116.494	120.959	128.137	138.037	113.73	93.2615	57.6677	106.409	108.311	126.406	120.054	114.388	148.706	118.478
HIPK2	ENSBTAG00000017860	24.0158	18.9642	19.7583	5.94889	9.02921	10.1513	20.1185	19.6539	4.2321	5.69425	14.5394	17.2194	12.9708	4.32451	5.67493	7.31552	5.67275	10.7711	3.59758	2.58816	6.37227	13.2865	11.5841	11.6066	9.44165	6.39375	8.11311	4.82825	2.59641	9.3322	10.5016	12.8426	7.50339	6.8623	14.1085	18.8962
HIVEP1	ENSBTAG00000001252	30.8067	27.2916	28.647	17.4646	18.6124	18.2723	23.0781	25.9939	16.3919	20.8157	30.9115	26.5089	21.7327	13.2138	18.4167	25.0818	17.1105	23.9429	30.229	24.0268	31.7388	33.6252	36.7103	33.5112	41.72	38.0581	29.9674	34.9413	26.6018	35.9343	32.2868	40.8158	38.7056	39.4824	42.2624	38.8125
HIVEP2	ENSBTAG00000001146	39.7197	28.4301	34.9961	22.5403	30.0235	27.8821	38.6515	49.2933	17.7033	35.3044	43.0073	38.925	29.3086	24.0251	23.7705	53.1029	26.0116	34.6192	64.6163	78.6802	81.6141	81.0045	107.928	84.0908	85.44	87.9902	76.3802	73.6944	45.6878	89.9968	94.4583	95.1419	88.1835	84.3773	107.388	96.6185
HIVEP3	ENSBTAG00000020745	13.2635	11.7429	10.0569	2.51054	4.5977	2.91003	8.84368	9.93262	1.01332	4.42886	6.04789	12.2349	4.47663	2.76288	3.21222	5.09474	3.82795	6.79118	20.6978	21.6112	26.1018	26.8067	32.3866	30.7233	36.1853	42.3967	35.9608	28.3977	17.7194	33.6817	29.1028	40.9698	46.209	36.5345	45.8526	31.2832
HLA-DMB	ENSBTAG00000012451	56.3433	50.2568	56.5321	121.27	126.021	73.2244	130.154	101.334	126.069	180.002	157.429	134.901	102.159	131.537	124.206	137.035	119.174	101.899	174.553	158.007	150.055	148.645	174.741	146.732	163.671	154.554	182.143	206.916	205.481	188.897	199.809	248.201	182.459	312.67	197.456	296.219
HM13	ENSBTAG00000008840	69.6068	85.1926	68.7731	82.7933	93.3388	96.5046	65.0768	97.3714	108.067	106.609	96.0943	84.058	88.997	95.86	125.384	98.0411	120.696	95.4872	88.5379	81.9585	70.7077	92.0311	84.8415	89.1545	78.5564	70.0649	69.3635	75.0285	72.1985	81.5227	77.8122	79.9764	72.4338	89.4032	78.2895	75.7792
HMHA1	ENSBTAG00000020772	25.1829	23.1279	19.098	42.4063	43.2627	26.3933	36.2556	30.8017	41.0692	79.6563	59.7459	53.6521	36.5018	78.562	43.1509	47.8122	55.0672	43.3372	117.973	109.264	106.062	122.111	107.112	100.989	129.997	154.554	138.069	163.398	154.008	151.461	130.935	144.632	154.154	140.242	146.061	134.071
HMOX1	ENSBTAG00000015582	177.023	173.475	169.596	133.222	151.17	100.43	136.672	123.207	104.968	169.879	120.408	129.372	108.281	72.3155	102.149	67.7992	65.8131	86.6113	47.9833	54.6103	92.2141	85.9528	49.5996	57.6915	41.3944	33.8336	40.2732	45.1696	26.4196	41.9413	42.0063	53.6179	32.6881	67.0766	43.963	66.744
HNRNPK	ENSBTAG00000021131	331.34	367.444	369.922	323.423	353.69	381.619	306.287	363.597	347.926	371.771	352.794	356.488	323.466	406.624	379.685	384.718	333.816	362.649	688.68	700.702	639.862	523.588	608.33	637.395	663.381	640.479	686.399	702.003	707.5	609.918	639.926	640.43	749.894	678.353	597.028	532.446
HOXA3	ENSBTAG00000008139	12.4854	12.3284	17.4726	6.93127	8.80764	6.97053	14.5868	17.2236	10.9081	10.8823	17.5328	8.60972	7.76715	12.3729	12.8489	14.0432	13.6054	14.909	8.40993	7.72136	7.29135	8.45502	4.8947	5.7464	5.20919	6.08929	4.23928	4.57413	5.78499	5.4706	7.54103	5.52821	2.37731	2.99622	6.4244	6.31493
HOXA5	ENSBTAG00000012211	6.29574	9.66102	8.99028	4.47531	5.31782	3.5191	7.2934	7.13247	5.78188	6.8331	14.9059	6.47995	4.93578	5.88614	5.03248	28.5436	8.02486	7.58085	15.278	16.6074	14.5214	14.845	5.05786	7.73772	9.72072	12.3308	6.79747	9.65651	9.06467	10.244	7.59689	8.95533	6.38903	4.97758	9.57361	10.8811
HOXB4	ENSBTAG00000039599	6.43721	6.47321	7.26334	4.91193	5.04085	5.21098	7.08199	6.28714	6.55677	10.3129	12.7067	7.25029	6.08363	8.28865	4.49711	10.908	7.97874	8.49687	9.2042	8.88603	8.21043	13.4423	10.442	8.24978	9.2091	9.62869	7.82075	10.9906	9.65683	11.5848	11.6188	10.1376	4.1603	7.44221	13.2897	11.6583
HPGD	ENSBTAG00000025942	128.992	143.517	208.503	61.2354	42.7087	38.0334	56.1274	23.7221	72.0648	36.1269	92.7344	45.7221	81.0768	82.406	92.8333	209.146	86.4287	46.5907	77.3246	70.4844	83.2684	54.2757	32.3866	46.9384	47.3478	37.5252	49.7019	31.8284	37.443	42.1558	54.0161	35.9078	27.9334	23.9214	41.1917	46.5848
HPRT1	ENSBTAG00000014685	35.4754	38.7417	42.0054	49.3376	59.1053	57.5238	35.868	61.1807	65.0312	55.8669	48.5053	75.1764	42.0498	102.227	53.1088	60.6796	50.9625	66.5852	183.944	197.822	157.652	124.643	153.041	149.349	185.81	169.358	158.973	186.841	220.832	148.189	162.83	151.058	174.212	194.609	117.403	114.009
HPS1	ENSBTAG00000014314	57.2983	59.9504	53.383	71.6596	66.1958	47.5079	60.7783	52.8331	69.2633	74.4049	67.9319	62.2165	56.7806	65.8287	53.0017	60.4837	62.3541	58.2778	51.394	47.8379	54.6545	57.4318	49.5181	42.6144	49.8129	55.4125	52.918	54.8896	52.7482	52.6143	46.3633	51.7072	47.472	51.3223	46.8603	57.1744
HPS4	ENSBTAG00000017038	31.9739	28.9505	29.0533	20.5755	22.213	22.0621	20.1185	22.2427	23.7236	26.0037	25.841	25.512	20.6231	24.7458	19.2733	24.1673	25.0892	25.0168	33.1258	37.0539	39.3978	29.5341	24.3103	29.9837	29.9993	37.4872	27.8477	37.8001	36.7597	32.0191	29.1028	32.5978	36.3283	31.0737	28.5319	30.4574
HRAS	ENSBTAG00000046644	27.3405	30.5119	25.4471	33.0736	27.5862	26.0549	17.7931	18.2803	34.3932	22.2076	27.0628	30.5872	24.0284	28.5898	25.2695	32.2667	31.2232	28.0807	22.4265	21.0504	22.8544	20.7284	15.3367	16.4996	16.4182	14.5762	20.9041	18.7412	23.8688	23.8668	17.2606	17.1006	15.1554	15.7543	16.8798	16.6131
HSF1	ENSBTAG00000020751	77.5295	75.2388	77.6618	60.5259	55.3939	67.4043	55.0352	70.6907	67.8327	60.7387	77.3397	65.4792	54.2935	62.1048	67.2425	73.1552	68.5342	71.0705	84.0526	75.747	87.6187	80.7707	77.2547	79.8237	76.2774	89.17	79.0115	85.3838	92.4232	83.4535	73.2317	84.1108	86.029	87.2285	79.4232	79.7625
HSP90AA1	ENSBTAG00000006270	765.993	803.296	761.99	799.007	903.42	1397.35	746.111	1093.86	790.925	736.014	806.264	1240.39	918.59	1042.69	853.916	989.816	726.527	1073.32	1592.56	1404.12	1367.89	1520.11	1463.19	1886.58	1556.99	1364.34	1371.34	1380.94	1551.61	1404.6	1352.3	1500.08	1561.08	1914.49	1261.01	1259.73
HSP90AB1	ENSBTAG00000047699	73.1084	69.709	73.1413	48.901	47.4172	70.8557	45.3811	56.1088	46.0762	49.2869	49.7271	65.4339	46.4116	54.2967	44.1145	64.2721	42.3842	52.4658	180.954	167.152	110.534	107.811	112.333	117.09	129.393	98.9129	104.009	98.7251	111.874	97.13	91.6095	109.528	110.248	131.447	99.8301	92.5866
HSP90AB1	ENSBTAG00000000778	1172.25	1087.89	1103.47	825.095	842.819	1133.08	737.655	971.337	857.625	882.925	833.51	1079.02	843.597	967.129	901.778	951.932	749.218	964.727	1579.1	1460.29	1871.92	1814.94	1879.89	1952.92	1823.73	1724.64	1720.49	1741.54	2113.71	1678.24	1561.61	1825.62	1947.02	2207	1573.66	1570.82
HSPA8	ENSBTAG00000013162	1777.63	1675.36	1592.25	1467.52	2008.64	2449.84	1268.91	2029.95	1728.48	1687.4	1421.26	2223.85	2087.3	1981.11	1769.83	1643.97	1557.33	1814.6	3553.66	2865.31	2354.13	3196.66	2433.56	3151.53	2630.69	2336.27	2614.1	2454.34	2718.35	2821.44	2499.32	2399.76	2546.33	2826.01	2274.11	1948.59
HSPB1	ENSBTAG00000011969	994.302	908.168	944.792	528.796	448.746	528.203	376.614	572.922	543.973	321.915	451.271	484.41	461.055	403.141	412.449	497.847	381.365	498.41	232.908	243.633	441.464	324.291	265.374	274.689	204.461	230.518	209.918	178.264	255.314	236.684	178.862	227.778	188.848	294.837	179.379	244.048
HSPD1	ENSBTAG00000012586	54.7871	69.221	66.0811	49.8288	62.2074	88.7219	48.0237	67.0452	54.6596	53.0831	48.9941	80.6142	64.8921	63.9067	64.4586	49.7064	45.5665	80.1359	78.9599	81.3115	64.1516	82.563	71.6258	93.6492	72.2775	62.9861	60.2271	72.4873	80.1699	72.5659	70.4388	72.6139	72.6566	91.2879	58.8273	63.6837
HSPH1	ENSBTAG00000005012	106.037	93.8778	96.0487	78.2634	96.2193	136.433	80.0512	107.357	88.2779	95.5369	89.4966	143.465	99.8634	109.434	93.3686	118.159	87.9507	100.983	185.626	138.467	157.285	194.271	184.449	224.451	175.671	141.995	157.511	149.485	151.23	163.689	139.258	169.251	159.8	230.564	143.226	139.414
HTATIP2	ENSBTAG00000013419	23.5913	27.2916	21.8916	42.8975	42.8749	52.3805	30.7591	27.6317	47.3875	46.25	37.0815	38.2906	44.1159	49.1313	47.1126	35.4672	40.2166	43.6531	28.0798	19.3681	18.5041	25.365	19.8235	24.7493	18.4182	15.1852	19.223	24.4589	20.498	22.4187	21.7293	21.9493	18.4242	22.7132	18.5174	24.1425
HTRA1	ENSBTAG00000008389	52.2758	54.0627	55.9226	53.8129	45.2015	40.1313	78.6418	76.7137	69.7998	59.3468	82.7767	51.9302	49.0899	62.9457	79.3419	103.724	56.2202	61.2154	47.2358	58.7082	56.4926	75.7834	72.1153	62.9259	70.2775	70.826	59.1307	77.5697	69.0099	63.7701	62.5626	64.6102	54.381	67.4149	56.6229	76.0221
HTRA2	ENSBTAG00000020124	51.1794	50.4845	42.361	54.9044	53.5105	46.4251	36.5374	44.01	57.2823	58.0814	53.3314	47.9425	43.2741	58.3809	52.7875	49.2491	63.3226	55.0875	80.128	73.3313	74.8129	60.7826	54.4943	60.3087	64.4172	84.9075	76.1609	85.8285	94.6096	69.8306	71.6677	69.7206	80.8286	63.7904	66.3854	63.878
HTRA3	ENSBTAG00000047613	16.8358	21.1436	20.3678	13.3168	11.4665	16.7157	19.6605	28.477	29.3862	13.6662	25.9632	17.4007	11.6699	15.376	18.845	29.3927	25.9194	26.4066	8.78371	8.88603	8.57806	13.3254	8.89204	8.30667	7.16263	9.78092	8.84402	5.71767	5.96719	5.3097	7.82032	7.30782	3.49168	5.07424	7.87303	8.79233
HYAL1	ENSBTAG00000047200	15.704	17.0776	15.6949	18.3379	22.8223	12.9936	14.4459	17.2236	21.995	16.3235	18.1437	20.9805	17.0265	24.9861	18.5238	22.7957	21.169	18.6047	9.6247	9.53307	9.1295	8.84465	4.32365	7.05498	5.20919	6.3557	5.48183	6.98826	5.96719	7.2405	8.82579	8.4207	5.94328	5.21921	8.12497	10.3954
HYAL1	ENSBTAG00000011622	10.4693	10.0188	10.768	6.3855	12.2975	13.0613	4.33376	10.144	5.1262	13.3499	6.71988	10.3317	5.70101	15.7364	12.956	7.11957	11.6222	12.1294	24.1552	22.1719	16.6659	8.72776	10.1157	14.6789	11.5811	16.0986	11.9138	21.0918	17.1728	16.3582	17.4282	14.4986	16.6412	11.6466	11.0852	14.6215
HYAL1	ENSBTAG00000000483	21.4692	23.7134	23.3138	15.5544	26.0905	18.2723	16.0314	20.4464	25.3926	16.2603	19.6709	24.6057	22.1536	22.2232	19.4875	23.057	21.6764	21.4159	11.1665	10.5683	11.0289	10.4032	5.95522	7.51014	6.74404	7.42132	10.6713	8.13179	5.55723	8.95677	9.99884	10.6058	6.31474	5.99243	14.3604	11.7555
HYAL2	ENSBTAG00000000484	58.8545	65.0899	66.0811	39.8958	43.4288	38.0334	36.4317	44.8025	46.6723	29.9265	38.8531	51.0692	56.2066	53.5759	42.8296	42.3908	38.1873	43.0529	42.0964	31.0148	28.0012	21.6635	23.0867	20.7098	17.395	18.4962	14.472	13.2777	16.1251	20.6488	19.1039	17.2956	11.3665	15.1261	20.9108	17.779
IBTK	ENSBTAG00000026716	61.8256	57.6083	65.4208	35.3113	52.5688	61.855	57.7482	61.9732	39.579	46.5031	57.5466	58.8633	48.8986	49.0112	51.8239	55.7155	51.4698	50.16	61.813	64.6178	62.1909	52.8731	63.5495	81.303	67.859	53.4716	60.6656	44.9155	39.7206	63.4483	66.361	63.0838	57.427	62.4373	64.4959	63.9751
ICA1	ENSBTAG00000000799	39.0123	37.9284	39.8214	28.5438	34.8428	30.5891	22.4087	28.8469	39.4002	31.9511	35.4932	33.7138	25.1763	32.4339	45.3994	39.9088	46.7195	35.7248	16.0723	15.4427	17.1561	13.0916	13.3788	17.2961	10.0463	7.64967	8.99021	5.84473	8.74581	11.263	11.2836	9.92531	5.42325	9.03697	9.82555	11.4155
ICAM1	ENSBTAG00000010303	14.0062	8.97791	11.6315	15.1724	13.5161	9.94823	21.704	20.7634	12.9347	19.0441	26.8795	17.7179	16.9883	24.1452	15.2045	22.7304	16.2342	18.731	54.2441	48.9163	52.6938	58.5227	58.6548	51.4331	64.1846	54.7655	51.7485	53.1108	46.0066	74.4431	65.4114	65.9602	45.9861	99.89	57.5676	56.3972
ICAM2	ENSBTAG00000019432	4.17358	2.82999	3.60627	3.60208	2.65891	5.414	5.17937	7.0268	4.2321	6.32695	6.41443	3.53452	2.83138	5.64589	4.81833	8.94845	7.4253	5.36977	14.3436	10.9997	10.4775	11.0655	15.2552	17.6943	11.7207	16.7455	15.4222	15.0565	11.4789	9.27857	14.5793	18.8826	11.1437	20.2969	22.3594	17.7304
ICAM3	ENSBTAG00000015742	43.1506	44.0764	40.2277	35.1476	28.8048	28.4235	32.4503	25.3599	41.6057	53.4627	54.7976	34.0764	23.3397	40.3621	36.4052	45.6567	38.5562	26.7857	32.4717	24.7601	30.5746	30.742	33.9366	30.8371	33.5342	25.9556	29.0172	32.0189	30.7925	42.9067	35.7501	39.5221	28.9735	37.6943	41.7586	45.6618
ICOSLG	ENSBTAG00000014880	25.8196	24.0712	26.1074	19.2111	13.5161	18.543	32.7322	22.3484	12.8155	20.436	23.7639	24.5604	21.1205	21.0219	18.6309	18.8767	14.4355	15.8566	37.1906	28.7286	41.0521	30.2354	36.7103	37.38	38.0922	37.7155	41.4427	39.2613	29.1983	34.4862	36.6438	41.1061	38.1113	38.4192	41.6326	42.2615
ICOSLG	ENSBTAG00000005240	6.64943	12.2958	6.19669	5.07566	6.81345	6.97053	10.0064	7.44947	5.36463	10.3129	10.6296	6.20806	6.12189	2.76288	4.60419	7.83806	2.95167	6.88594	6.02712	8.28213	6.00464	9.11739	6.36311	5.80329	7.95331	10.1234	6.43202	7.36944	4.60066	4.93427	9.38439	8.19087	7.57769	6.76565	8.25094	6.1692
ID1	ENSBTAG00000016169	63.0988	57.3155	52.1132	103.096	98.6012	105.37	71.4541	83.1065	118.976	81.9972	86.1367	120.4	67.4556	78.8022	95.9384	100.523	89.0114	75.1452	35.7422	37.8735	36.0278	49.8339	48.8654	46.8815	44.9293	34.5187	39.323	27.8895	40.586	58.9967	55.9153	36.5321	19.2414	29.3822	48.183	45.3218
ID2	ENSBTAG00000021187	147.349	82.5578	97.2678	67.6754	85.4729	53.734	81.4253	64.0337	79.3965	85.5403	76.0569	64.9807	51.2326	60.4231	57.7129	81.5811	54.0525	51.0128	91.0141	89.0329	114.272	84.9787	71.7889	63.2103	82.6028	78.7041	68.6325	65.6896	59.1253	75.8376	86.4704	63.7013	45.5404	47.4079	74.8883	82.9685
IDE	ENSBTAG00000019759	87.7513	84.8998	83.1474	27.6159	41.3239	50.6886	52.146	56.3201	23.962	30.1795	43.496	47.4894	45.8759	37.5992	26.5544	39.125	31.3154	41.3157	39.8537	47.1477	51.8972	57.9383	65.2627	66.112	56.5569	45.898	40.4194	36.0848	22.5478	49.0745	50.2177	47.9631	37.7398	47.5528	48.057	54.5027
IFI27	ENSBTAG00000003152	11.4597	13.8247	19.8599	552.373	284.06	567.59	132.303	594.108	162.369	729.75	561.599	1430.89	47.1003	196.765	50.9673	318.552	67.2889	527.375	19.2961	5.78023	36.8856	121.37	191.22	154.698	131.299	91.758	185.432	278.069	332.386	255.992	225.449	171.115	61.1415	181.561	128.425	309.335
IFI27L2	ENSBTAG00000003155	3.64304	2.27701	2.84438	6.33093	6.81345	3.04538	6.41255	10.2496	14.3653	8.54138	7.51405	17.8085	15.1899	11.7723	10.172	13.5207	14.4355	13.7403	4.95252	4.91751	4.04394	8.02642	5.22101	3.29991	5.2557	4.94755	4.16619	4.38355	7.01487	8.63497	4.85977	8.44765	6.83477	8.45706	6.04649	8.45229
IFI35	ENSBTAG00000007389	43.5396	45.6703	41.7515	112.592	83.6449	85.8119	67.2966	91.6126	86.7281	117.934	82.5935	125.611	77.6333	80.9645	68.2062	89.7458	66.8739	85.0951	65.177	57.8886	42.4001	67.8739	55.2285	58.3743	51.2547	46.3547	55.1838	53.7461	52.7937	80.5573	64.2942	61.2251	40.8601	74.0355	50.9543	75.0505
IFI44	ENSBTAG00000034349	4.8456	1.75655	2.48884	60.1984	47.4172	33.3638	49.6092	104.504	25.0945	99.5861	64.6331	117.863	17.677	30.632	9.95789	45.6567	9.54682	75.9033	19.2027	17.2544	16.2983	18.4686	31.9787	13.9393	31.4412	28.2771	18.1997	34.1789	29.6538	30.4101	27.3153	26.9926	14.2639	35.423	16.8798	37.4038
IFI44L	ENSBTAG00000030932	11.1413	10.5393	12.495	93.272	61.5427	56.5763	76.4926	128.543	37.5524	119.01	72.9413	140.928	28.352	41.0829	22.9139	54.9971	25.4582	106.385	30.4626	27.4777	30.5134	33.6642	48.8654	39.0869	56.3244	45.5174	37.715	60.7979	50.5162	58.3531	42.4532	47.2389	31.9451	55.9616	32.2479	64.8009
IFI6	ENSBTAG00000007554	13.2635	13.7922	25.4471	556.63	256.252	190.167	252.38	274.891	72.6013	560.188	178.26	463.792	167.625	57.6602	37.4759	98.433	49.625	254.559	47.5161	42.8773	62.1296	46.4441	126.61	48.9866	126.137	77.4862	39.7616	183.791	98.7092	80.5573	96.5251	84.5563	51.7808	108.395	52.025	122.024
IFIH1	ENSBTAG00000008142	38.9062	35.6514	40.3801	96.3829	78.9364	103.069	110.74	160.507	59.7262	122.933	94.1394	145.957	59.1528	51.6539	44.2216	90.203	48.3798	109.796	35.4619	29.7208	29.5943	60.1202	81.4152	64.9741	73.7193	46.0122	46.4859	70.1367	42.2714	97.2909	74.6282	69.8905	29.4935	89.0166	64.9998	92.0523
IFIT1	ENSBTAG00000007881	1.90994	1.75655	3.55548	27.1248	17.5599	24.2953	54.8943	81.9441	11.0273	55.9935	33.4772	108.165	4.36185	15.2559	6.2103	31.5482	7.74814	55.7193	5.9804	6.72923	10.1711	14.1436	43.9707	16.6133	34.3713	16.1366	12.3524	27.1907	14.6675	29.0693	19.3274	30.6361	12.9266	62.6789	12.093	30.846
IFIT3	ENSBTAG00000009768	1.62699	2.96011	1.62536	14.7358	20.385	19.8965	18.7444	71.0605	15.319	65.2308	35.9208	100.915	5.3184	19.5804	8.03056	24.6899	4.51975	53.3819	6.40089	7.72136	5.75955	12.8579	25.3709	14.3944	19.5345	14.4621	13.5949	24.7766	19.3592	25.3149	22.9024	18.481	6.6119	30.832	10.3294	22.1508
IFIT5	ENSBTAG00000017367	47.3949	49.2159	53.3322	104.297	120.98	114.98	146.502	174.402	79.8733	152.416	109.534	202.917	60.8363	74.5979	55.5715	102.875	55.9896	146.058	52.9826	49.0457	45.9539	55.016	87.6151	75.2721	83.254	57.9624	56.2801	66.0073	57.3488	85.5452	83.3423	65.4356	31.2022	81.3811	54.4184	90.7407
IFITM2	ENSBTAG00000019017	24.9707	19.8425	23.9233	161.111	125.301	118.025	109.295	140.8	122.671	251.876	131.893	266.267	42.815	117.122	68.3133	193.796	82.6469	108.912	76.9042	87.9545	48.2209	108.746	103.441	74.3049	91.9515	92.7094	96.1879	105.777	101.625	136.819	118.031	92.0821	61.8844	67.2215	96.051	139.171
IFITM3	ENSBTAG00000019015	30.6298	29.9589	34.1834	194.13	116.66	165.668	131.739	264.218	160.7	199.868	159.261	256.071	59.4206	109.194	63.7091	120.053	85.6447	232.416	39.48	36.45	41.3585	65.8478	82.231	62.0724	71.4403	50.9597	40.3463	58.3837	75.7059	74.9794	50.9438	59.2091	24.8132	90.4664	38.2315	79.3253
IFITM5	ENSBTAG00000020575	17.4017	16.5571	13.714	9.11435	8.86303	9.60985	9.61883	14.8989	8.64301	9.49042	14.3561	11.5098	10.4837	9.4899	8.35178	11.0386	7.8865	11.624	4.43857	6.08219	12.9896	3.66254	1.46841	2.2758	3.30225	6.12735	2.19273	2.54119	2.86972	1.9308	3.74258	3.22045	2.00586	1.20815	2.26743	3.40035
IFNAR1	ENSBTAG00000021819	72.7193	76.7026	84.0617	66.9659	45.4784	51.1623	68.4945	52.6746	31.1744	63.9022	58.0354	55.2835	59.6885	44.5665	43.7933	49.7064	38.5101	42.8318	72.5123	86.9623	92.2141	89.1868	106.215	98.6559	93.5794	75.8116	81.058	77.8238	52.2016	89.7286	85.465	84.1484	74.0682	88.2434	91.8311	78.4509
IFNAR2	ENSBTAG00000015212	25.6074	24.7543	24.6344	53.4308	52.8458	42.2292	46.1915	41.4212	50.1295	65.4839	46.6726	57.5945	47.7125	50.9332	53.2158	44.7423	43.8139	42.7687	76.3435	75.0568	66.9701	75.6276	84.1889	73.9066	81.4401	75.8116	82.3006	85.0027	86.866	85.9743	77.8681	93.4701	97.247	107.284	87.0443	78.3052
IFNGR1	ENSBTAG00000012544	208.148	195.4	191.285	322.386	217.2	289.92	274.366	163.518	177.45	173.864	152.114	221.995	254.25	201.45	188.236	179.883	196.563	166.305	173.992	173.191	147.788	187.842	178.82	185.819	169.206	115.088	111.098	143.895	119.435	192.597	182.828	131.611	114.037	114.919	145.62	147.867
IFNGR2	ENSBTAG00000012899	250.91	213.974	231.97	224.584	159.147	192.197	217.111	137.102	145.083	134.384	124.868	139.251	188.707	119.885	120.994	107.251	127.475	120.409	83.7255	77.6449	109.064	99.9017	93.4888	92.0561	87.8585	70.0649	66.8784	72.9956	74.7494	72.4587	84.0685	78.2701	64.1875	76.6451	80.179	88.069
IFRD1	ENSBTAG00000010549	58.9606	54.8108	52.5195	55.7777	92.8402	77.6232	83.187	69.317	65.0312	54.9179	46.1839	115.778	64.9303	103.548	59.5332	50.0329	77.9426	66.6799	71.391	64.2296	47.6695	38.5736	39.6471	52.571	43.4874	39.314	35.8877	39.2613	55.9823	50.2008	46.0841	44.8117	40.4143	61.3741	38.4834	34.975
IFRD2	ENSBTAG00000000480	48.4206	46.451	48.6085	49.5559	51.3502	53.1926	31.4285	49.7688	61.1568	44.4784	54.9809	55.9632	36.1192	50.813	43.7933	61.2675	52.3461	57.425	62.5138	50.4692	48.0984	45.8207	48.8654	46.8815	39.9991	41.0266	45.3896	46.3131	63.5893	52.1853	42.5649	46.0983	40.9344	55.1884	42.6404	41.63
IFT122	ENSBTAG00000019121	12.1317	11.6127	11.1744	12.9347	10.7464	11.5048	12.1557	14.5291	9.71594	12.0845	19.6709	15.1803	12.2438	14.7754	15.954	23.3182	17.8023	16.6779	37.1439	34.4657	31.8001	26.5339	32.9577	29.3009	35.255	40.6841	31.4292	30.9389	43.4102	27.4603	30.3875	32.0186	34.6939	28.9473	33.5706	26.8628
IFT140	ENSBTAG00000007245	9.16065	9.85619	7.00937	8.13197	10.8572	5.414	7.99807	11.8346	10.312	11.5783	15.8223	8.51909	7.30801	8.0484	10.065	15.2842	8.67054	11.7187	13.0354	14.0192	13.9087	11.65	10.9315	11.7773	11.9067	14.5762	8.55166	13.7224	17.9016	12.9256	9.83126	12.4996	12.1837	10.1968	11.0852	12.5327
IFT172	ENSBTAG00000018157	13.9001	13.2392	11.6315	12.771	13.7377	10.4896	15.5733	16.0613	12.4579	16.8929	22.2978	16.0413	14.3482	14.2949	12.956	21.9466	14.0666	19.5207	20.2773	18.3328	21.3226	24.8585	17.213	16.9547	23.2553	27.6301	18.492	23.7601	17.7649	20.2734	20.3328	20.2874	19.4643	13.5796	22.9263	21.1793
IFT20	ENSBTAG00000008110	66.848	70.5547	52.8243	82.3566	77.8839	74.4425	75.8231	46.863	74.5683	59.2202	51.1322	63.8479	99.9782	73.2765	61.6747	49.3145	72.5466	64.2477	46.5817	47.6654	34.9862	42.6257	29.7761	36.3559	34.4179	31.1695	38.5921	37.419	41.5426	33.7354	39.2133	36.7343	34.9911	34.0699	32.8778	40.9985
IFT22	ENSBTAG00000014343	4.35043	3.38298	3.96182	4.69362	5.59479	4.73725	4.19282	5.81164	6.67598	6.70656	6.47552	6.61589	4.01749	5.88614	8.56593	7.83806	6.82575	5.46453	14.0633	14.7525	13.296	9.4291	13.0525	12.8583	13.302	11.4935	13.8873	16.9624	17.1728	9.86854	11.3953	12.518	13.9667	11.26	10.6443	10.201
IFT27	ENSBTAG00000006213	2.51122	3.12275	3.60627	1.47358	2.7143	3.38375	3.52338	4.12098	5.90109	3.35328	6.5977	2.8548	3.97923	4.68489	3.74759	6.13981	5.21155	5.11708	5.18612	5.17633	3.43122	4.51973	2.77366	3.29991	4.93013	4.56697	3.36219	3.17648	5.14727	2.84257	3.29571	4.58704	1.70869	5.21921	2.70832	4.71191
IFT27	ENSBTAG00000026657	2.22827	2.96011	2.89518	2.23766	4.37612	3.2484	2.5016	5.54748	4.2917	3.92271	5.49809	3.35326	2.44876	7.32765	5.88908	5.55196	4.79647	4.3274	5.23285	2.97639	2.57342	3.3898	2.93682	3.4706	3.11621	2.39766	2.77746	2.85883	4.91952	2.8962	2.73711	3.45763	2.4516	2.4163	2.58236	2.38024
IFT43	ENSBTAG00000012005	2.68807	2.92758	3.25072	4.42073	6.09333	3.99283	3.69955	6.39281	6.55677	5.50444	5.86463	4.758	3.97923	5.40564	5.88908	8.49123	7.51754	5.68564	4.90579	5.09006	5.08556	4.24699	2.03946	3.18612	3.11621	3.19688	3.65456	3.68472	4.05405	4.77337	2.73711	4.46336	2.30302	4.30102	3.02325	4.22615
IFT46	ENSBTAG00000012941	11.8841	12.7838	16.4568	16.8097	15.1779	15.7006	12.7194	15.5329	15.1998	12.211	14.3561	17.7632	13.2003	16.3371	15.2045	19.7258	17.5717	15.7619	11.0731	9.40366	6.67863	7.16923	5.46575	7.51014	5.99987	5.74677	4.82401	3.11295	5.19283	7.93774	6.92657	6.02857	5.05179	2.99622	5.6056	6.46066
IFT52	ENSBTAG00000019606	6.01278	5.36723	6.1459	6.27635	9.86012	4.19585	6.41255	6.81547	7.51048	10.2497	11.0573	10.6942	7.00192	10.6912	7.92348	17.505	9.7313	9.91828	22.0994	25.1483	20.3422	17.1048	16.5604	20.4253	23.1623	27.5921	22.2928	23.7601	23.2766	20.2734	20.9473	22.6911	23.7731	21.0702	22.2964	19.6249
IFT57	ENSBTAG00000005787	14.749	14.0524	13.6632	10.4242	13.9039	10.2866	11.1339	14.6876	16.6303	14.3622	15.5779	11.5551	12.7795	12.493	15.954	22.3385	15.1734	13.8351	16.4461	16.1329	17.0336	12.3513	11.9104	12.0617	12.3253	11.5696	11.3291	11.4353	11.1145	10.2976	13.127	11.8692	8.09772	13.7246	7.81005	13.8443
IFT74	ENSBTAG00000019568	8.48863	8.58757	7.16175	6.3855	9.25079	5.00795	8.80845	7.1853	6.73559	8.98426	7.57514	9.15349	6.81061	7.0874	6.95982	10.712	7.14858	10.7711	12.1944	12.5957	8.39424	8.18227	7.09732	9.44457	9.95327	10.1234	10.3058	13.8495	9.01912	7.0796	10.2781	9.63828	8.91492	7.58719	9.25869	8.79233
IFT80	ENSBTAG00000031572	7.03849	7.57918	5.89194	3.43835	7.97673	7.44425	5.46124	8.50613	3.87445	6.32695	6.96424	5.21115	4.74447	5.04527	8.45885	6.72767	5.85723	7.04388	20.1838	21.6112	25.0602	15.2346	19.9051	25.2045	27.6273	31.7785	27.9208	27.0636	22.8667	19.3616	22.0645	24.8244	25.9276	24.6946	27.965	16.7103
IFT81	ENSBTAG00000020584	7.63977	6.76596	3.35231	4.80277	6.09333	3.5191	6.94106	6.33997	3.09956	7.21272	7.88059	4.758	4.82099	5.04527	6.63859	9.47099	7.56366	5.52771	6.72795	6.68609	6.18846	5.92241	8.23941	10.4687	8.60446	6.85045	4.16619	6.98826	6.0583	5.6315	8.32306	8.49908	6.83477	7.68384	6.92827	8.54945
IFT88	ENSBTAG00000014286	9.51434	9.43332	10.3109	9.60555	9.86012	7.78263	9.72453	12.5743	5.1262	10.3762	9.77438	10.1504	7.65237	9.73016	9.20837	12.6715	8.8089	12.6979	15.8854	13.8035	13.7862	13.0137	11.9104	13.9393	16.1857	20.0947	10.9637	12.1977	14.7586	10.3512	12.5125	14.3503	13.8924	14.8361	12.7228	11.9498
IGBP1	ENSBTAG00000007797	70.2788	66.1959	72.0239	83.4482	80.155	82.0898	71.5598	66.7282	76.4161	79.2134	68.4206	70.645	86.4717	75.4387	78.5924	63.6842	78.7728	68.3856	71.2508	72.1667	72.6071	62.3022	61.918	65.543	72.51	66.4494	64.978	64.6732	76.9814	63.0192	71.8353	64.1113	65.5247	60.4559	62.7323	63.7322
IGBP1	ENSBTAG00000038335	26.9868	20.8184	25.3963	25.0508	22.3792	24.0923	20.189	15.8499	22.591	21.4483	21.0149	21.8868	24.4876	24.6257	21.4148	22.5344	19.3704	20.4367	29.6216	28.0385	33.9446	28.0925	30.5103	31.1785	28.9761	25.2325	31.1368	27.4448	27.6495	30.4637	26.1422	29.274	25.8533	27.7392	26.9573	32.5462
IGDCC4	ENSBTAG00000006440	4.4919	4.48896	4.21578	1.96477	2.54812	1.8949	6.48302	6.65697	2.74192	3.22674	9.46893	5.12052	4.09402	2.88301	3.3193	9.1444	3.22839	7.07546	5.70006	6.12532	9.86477	11.4941	9.0552	8.98941	9.99978	10.3137	11.8408	11.88	8.97357	9.0104	11.7863	12.5149	11.5894	6.13741	15.5571	12.7756
IGF1R	ENSBTAG00000021527	56.1311	47.687	48.1513	15.2815	23.5978	23.5509	31.3933	40.206	12.7559	23.0301	32.7442	32.5357	23.7223	15.1358	17.6672	33.8343	16.6493	28.6177	23.4544	24.5013	33.3319	29.3783	28.7156	31.5767	27.3017	30.9031	23.4622	23.1248	15.6696	21.6142	25.8071	25.2521	17.3841	25.4195	26.5164	27.6885
IGF2	ENSBTAG00000013066	330.915	297.019	370.227	215.852	232.378	269.685	455.503	413.366	372.484	195.819	396.534	218.37	161.274	171.659	329.039	474.79	218.562	321.965	212.164	168.49	328.356	324.447	256.972	331.3	215.763	246.35	197.273	188.048	264.151	229.551	213.942	235.426	201.626	258.979	209.927	267.17
IGF2BP3	ENSBTAG00000019406	154.564	162.09	159.641	90.2157	89.7382	107.536	86.5694	86.752	75.7009	79.4664	77.3397	87.3207	98.6773	79.0425	61.6747	60.2877	65.8131	78.7461	78.6329	89.9819	125.056	81.8227	79.702	96.4939	96.37	95.716	81.2773	87.8615	73.565	71.9223	85.1298	74.3905	75.7769	63.5488	71.8021	82.4342
IGF2R	ENSBTAG00000002402	635.41	493.818	589.752	132.404	108.295	174.399	226.448	179.685	96.3249	108.57	172.701	129.825	182.203	84.2079	94.0111	134.684	101.141	136.361	61.3458	65.7825	170.152	111.513	99.6887	96.9491	106.509	121.634	93.7028	82.9697	64.5004	96.3255	96.3576	102.165	99.55	81.2844	118.851	104.974
IGFALS	ENSBTAG00000033299	7.25071	16.0041	9.59979	9.87843	8.1983	9.7452	10.2178	10.6195	6.67598	9.36388	7.88059	8.33783	2.94616	7.0874	7.06689	9.92821	8.16322	9.44448	22.333	17.5132	20.4648	9.27324	12.3999	14.1669	16.6043	20.3611	16.811	19.6942	26.6018	15.7146	15.9199	18.0541	18.5728	16.9624	15.2422	17.4389
IGFBP7	ENSBTAG00000019368	184.522	172.337	192.656	237.574	194.876	191.926	222.008	275.102	261.257	179.559	264.947	171.424	147.002	212.262	252.267	329.525	226.818	222.814	136.521	125.957	177.627	200.466	224.667	213.982	168.741	144.963	142.455	95.4215	162.162	165.62	184.616	134.509	114.037	131.254	124.898	163.848
IGHM	ENSBTAG00000048049	64.0538	11.7754	20.5202	1788.43	891.233	709.166	1244.39	1231.33	2702.52	5389.48	1861.59	1634.53	3403.62	2851.06	2624.49	925.022	4022.21	1796.54	3278.61	4339.01	4305.51	4401.6	5075.72	4147.02	4445.9	4475.21	4737.11	5551.16	4372.27	4091.37	3608.13	4485.05	5339.37	4512.74	4319.84	3764.23
IGHMBP2	ENSBTAG00000022185	44.9898	48.1424	23.7709	43.4978	38.6096	34.0405	37.1364	36.8775	37.4332	37.3923	56.0194	40.2844	32.5991	38.1999	28.2676	41.7377	44.5057	46.18	36.7234	32.0501	36.8856	42.6647	36.1392	34.8766	35.9527	51.759	25.8012	46.059	42.7725	47.0901	37.4258	39.1168	40.2657	31.0253	44.4039	36.7723
IGJ	ENSBTAG00000018531	27.3051	5.5624	19.9615	711.629	930.064	284.844	516.845	373.424	2276.45	3266.03	1218.86	1440.63	1314.1	3207.83	4114.64	743.113	4595.39	1894.2	625.092	853.879	643.906	939.909	969.151	804.154	894.074	407.069	894.489	1069.33	797.053	1277.6	786.613	927.653	700.564	916.117	934.687	1155.24
IGLL1	ENSBTAG00000031160	42.0187	4.55401	12.0378	1415.51	1648.69	485.433	694.846	692.114	4110.91	5669.51	2424.17	2167.88	2356.05	6518.48	7497.22	1368.26	9864.45	2526.1	1330.78	1712.03	1968.6	2737.09	2833.3	2221.58	2296.23	2001.36	3255.4	3585.93	3531.4	3501.02	2315.99	3115.41	3500.52	3165.84	3304.47	2486.82
IGSF3	ENSBTAG00000004849	66.8126	59.3974	56.7353	22.1582	39.9944	36.2061	57.0083	47.0215	19.1934	18.4114	28.59	44.5893	34.0913	21.8628	18.2026	22.5344	16.2803	35.9459	9.53126	10.3958	15.4405	12.7799	12.8078	9.72905	6.93008	15.9463	11.7677	6.79767	5.28393	7.83047	9.71955	9.49889	7.87485	7.10393	7.74707	11.2697
IGSF6	ENSBTAG00000018869	5.83594	4.84677	3.75865	2.56512	3.60061	2.1656	5.98975	3.01149	3.03996	6.39022	4.70392	4.03297	3.02268	1.92201	4.28296	2.61269	2.25988	2.55854	3.17709	3.32148	4.90175	6.23411	6.44469	4.89297	5.48825	4.11027	5.11638	6.16238	2.86972	6.22147	6.03282	8.13558	4.53175	9.0853	6.4244	8.50087
IGSF8	ENSBTAG00000009982	30.9481	32.854	25.4979	25.542	24.8165	17.7309	19.9423	27.9487	41.6057	30.749	45.5119	23.1103	18.1361	28.8301	27.518	40.1047	31.1309	32.1555	24.5757	24.415	24.3249	27.0015	22.2709	18.2064	23.9995	38.3245	27.1168	30.6213	40.6771	33.2527	29.8848	33.814	25.8533	42.237	30.8623	32.3033
IGSF9	ENSBTAG00000001481	84.4973	126.439	80.1507	150.687	173.217	199.235	153.831	136.996	175.96	195.882	100.126	123.753	108.128	111.236	75.7014	72.3061	132.733	156.071	61.5327	98.0483	39.2752	53.1068	15.2552	28.6751	40.1852	38.8192	20.9771	26.3648	12.071	31.7509	26.0864	31.5322	9.88071	10.4384	48.8128	52.9969
IHH	ENSBTAG00000008452	107.983	114.208	119.718	57.6879	61.8196	37.5596	57.1845	45.3308	89.4701	56.4364	80.5164	55.7366	57.8902	57.4199	82.4471	143.306	73.5612	60.9311	43.7784	40.4185	89.3343	39.9762	15.9078	18.3202	26.418	25.9556	25.2895	21.9813	32.1591	22.7405	23.4051	24.9288	20.8758	6.81397	31.933	36.0923
IK	ENSBTAG00000015034	116.754	118.437	116.924	100.858	106.246	109.904	103.869	110.791	109.677	122.11	108.74	117.002	103.728	110.275	121.957	123.58	118.159	112.923	173.945	172.76	165.924	143.501	135.583	160.785	156.787	158.55	153.418	181.568	183.617	160.096	164.897	163.136	173.618	172.427	153.808	148.692
IKBKAP	ENSBTAG00000004991	48.6328	49.1508	62.1193	15.3907	21.3821	21.25	25.5797	25.3071	11.8022	19.1074	28.7733	20.9352	20.7762	17.6584	17.5602	24.2327	17.2027	19.0785	35.3217	30.7129	46.7504	31.5602	41.0339	35.6163	46.9757	32.8441	37.2034	30.6848	27.6495	26.2803	33.2364	36.28	42.8659	31.7019	41.6326	24.9197
IKBKB	ENSBTAG00000007599	69.8544	68.9933	60.0368	96.765	89.295	75.2546	76.704	76.9778	91.0199	88.7038	94.0784	93.7553	66.4991	88.7727	81.5905	95.2324	95.1915	78.7777	78.8665	75.2293	65.6834	99.9796	88.6757	85.627	84.1377	92.2908	62.2736	83.3509	74.5216	102.708	85.6325	85.1967	74.5139	82.9275	88.5559	90.7893
IKBKE	ENSBTAG00000010408	11.9195	14.1825	7.61888	20.7938	25.2596	15.4299	17.8988	20.7634	24.7965	27.0161	27.9181	19.893	22.4214	34.3559	21.629	21.0321	23.5211	21.8581	33.0323	22.7327	29.4718	45.3142	28.7972	25.4321	36.7434	39.314	34.1335	32.9719	29.9271	38.8842	35.1356	35.395	30.1622	28.5607	35.964	42.893
IKBKG	ENSBTAG00000006268	26.2087	23.7134	21.8916	26.6336	28.0847	27.3407	28.0461	27.1034	28.6113	29.6734	28.8955	30.3606	23.7223	30.9923	24.4129	33.4424	28.1331	24.8905	42.5169	39.1244	41.2972	46.8727	43.726	39.8834	40.8363	48.0293	46.9976	41.8025	45.3689	43.2285	37.6493	46.6504	51.6323	44.0734	45.4117	41.4842
IKZF1	ENSBTAG00000014016	12.3793	8.32734	7.21254	5.13023	6.53648	5.88773	10.0064	9.61563	3.63603	13.0335	11.4238	13.2318	8.14977	21.3823	6.95982	10.3201	9.22398	13.2981	95.3593	100.162	128.671	89.3816	121.633	103.321	141.95	144.849	135.365	123.057	88.8247	108.339	106.859	134.122	154.154	119.269	146.564	112.503
IKZF3	ENSBTAG00000011003	9.05454	4.94436	5.18084	3.32919	5.53939	2.03025	8.42088	5.07198	1.96703	12.4008	11.546	12.8239	5.85406	17.1779	2.56978	7.77274	6.13395	9.34972	92.7429	109.954	115.559	78.0043	129.057	117.943	139.811	144.735	146.255	121.024	73.2462	93.4293	109.485	139.227	168.418	125.841	159.602	99.0473
IL10RA	ENSBTAG00000005215	15.1381	11.385	13.9172	7.53162	5.42861	5.6847	12.3318	7.87213	9.53712	12.907	12.89	11.7817	8.53239	16.0968	9.20837	10.3201	6.64127	7.17022	13.4559	11.8193	13.1734	20.6115	17.9472	17.2961	16.9299	11.1891	18.1266	16.1365	8.97357	18.3426	17.7633	21.4482	14.1153	22.1333	20.7218	24.8225
IL10RB	ENSBTAG00000019404	56.7324	61.3816	58.9702	71.2775	63.5368	57.5914	53.5906	44.3798	61.6932	57.4487	53.698	51.3411	57.7754	54.0564	50.2178	43.8278	56.0818	45.3904	49.1047	49.2614	55.3285	49.6391	55.0654	50.6934	49.5338	50.2366	46.559	47.7743	45.0956	48.0555	47.8716	50.3083	51.0379	50.7907	47.994	47.4106
IL11RA	ENSBTAG00000014907	21.8936	31.3902	26.209	16.1002	18.3354	12.3845	16.8065	19.9709	26.8827	19.2972	22.7254	18.6242	13.6977	19.5804	26.4473	26.1269	23.6134	19.4575	19.0625	17.6858	18.3816	12.3903	7.9131	10.3549	10.2788	14.8426	11.8408	12.8965	16.6262	9.4931	8.5465	11.0096	12.0351	8.07045	8.56586	11.3669
IL13RA1	ENSBTAG00000019338	64.8673	60.3732	83.7061	31.1089	30.3005	51.027	54.401	59.2787	23.5448	29.104	36.8983	42.5955	53.9109	24.866	30.5161	32.3973	30.2085	39.1046	14.9977	14.3643	24.7538	34.989	38.0971	38.8593	25.8599	19.5618	22.2197	16.7083	10.6134	28.3184	32.3426	26.4455	13.4467	20.2486	32.6259	35.4608
IL16	ENSBTAG00000010963	30.2054	23.258	24.8884	36.7303	34.0119	23.4832	36.9955	26.2581	27.7769	58.2079	46.4894	34.3029	27.1276	57.2998	31.3727	41.607	36.3886	25.8381	79.6607	77.343	72.117	75.4717	73.8284	72.7687	87.3469	88.5611	88.7326	99.4874	97.1605	93.912	85.465	94.2528	89.2235	90.7563	89.5636	103.468
IL17RA	ENSBTAG00000011067	66.1052	67.5946	67.6557	70.1314	57.7205	62.058	68.0365	56.0559	65.1504	64.345	80.4553	76.4906	76.5237	58.1407	55.3573	80.8626	66.7355	59.3834	39.48	33.0422	39.4591	59.5358	62.8153	50.2383	51.3012	48.6763	40.6387	50.9508	40.0394	67.7389	53.2899	52.5487	35.3625	53.3036	56.3709	61.1577
IL17RC	ENSBTAG00000033669	51.9221	61.5768	39.0595	59.4889	65.8634	51.8391	53.6611	67.1509	84.5823	69.8495	77.4008	76.0827	62.4433	76.64	66.3859	71.1957	75.8211	78.9672	22.2863	18.6348	16.7272	30.1575	18.0288	19.4581	16.5113	14.6904	15.8608	12.5153	16.7173	26.1194	21.8969	18.5198	9.06351	15.4643	19.903	25.6483
IL18	ENSBTAG00000000277	6.64943	7.38401	4.62212	46.827	38.8312	52.3128	36.6431	33.549	25.5714	37.5821	33.2329	36.2968	49.5873	40.0017	29.5525	25.3431	22.4604	27.449	43.498	35.8461	17.3399	32.1057	22.1893	26.6269	28.2319	23.8624	27.9208	36.0848	35.8943	36.7388	33.8508	31.894	24.8132	45.3782	26.3274	27.0571
IL18BP	ENSBTAG00000027676	7.63977	9.85619	3.35231	20.5209	21.936	12.9936	21.5983	19.6011	23.962	31.5082	21.1982	20.4368	11.8229	16.0968	15.954	14.5657	18.6324	21.4159	7.10172	8.41154	5.69828	12.8189	13.1341	11.379	8.04634	10.466	6.43202	12.0071	11.2056	12.7647	10.5016	16.608	8.76634	30.977	7.87303	14.8158
IL1R1	ENSBTAG00000005273	15.9162	15.9716	14.0695	12.6073	12.6298	12.8583	22.1268	19.3369	11.4445	11.5783	21.6869	14.41	14.5395	14.7754	11.9923	26.1269	11.53	13.9298	15.3248	11.0428	12.7445	26.8456	43.1549	30.8371	28.418	17.6209	18.3459	18.7412	17.4916	25.7976	27.7621	32.7556	19.6128	48.471	27.4611	31.4775
IL1RN	ENSBTAG00000019665	1.98068	3.64321	1.62536	6.44008	5.15164	2.30095	6.13068	7.6608	6.91441	4.04925	8.06386	5.93617	3.94097	7.44777	6.74567	18.2888	3.87407	5.7804	5.23285	1.94112	3.79885	22.9104	26.1051	13.1427	20.2321	6.27958	5.04329	5.20943	10.4768	28.1039	12.7918	13.6923	4.75463	34.9397	5.73157	5.3434
IL20RA	ENSBTAG00000015638	1.09645	1.30115	1.01585	6.65839	6.14873	4.19585	4.05189	5.65314	11.6234	6.89637	8.67476	6.11743	4.09402	5.52577	12.6347	7.31552	11.7606	11.0238	3.31725	4.05479	2.94105	4.40284	4.07892	3.29991	2.51157	2.96853	2.77746	2.54119	3.59854	3.75433	5.19493	4.00416	1.93157	4.10772	2.77131	3.20604
IL23A	ENSBTAG00000004378	3.99673	5.46482	4.92688	11.1883	11.1342	8.3917	8.98462	11.8346	12.1598	16.6399	13.8063	15.135	8.03499	10.571	8.78008	16.264	9.5007	9.72876	7.89599	9.48994	8.14915	8.53294	13.2973	9.95663	10.1858	10.0854	8.40548	10.1647	10.9323	13.5692	11.3953	11.5156	7.72627	9.90684	11.0222	13.4071
IL27	ENSBTAG00000018015	5.83594	5.49735	6.34907	6.98585	6.4257	3.04538	4.54516	3.80398	5.66266	9.55369	6.84206	6.11743	3.13747	5.64589	3.74759	9.86289	3.92019	3.88519	3.83119	2.41562	3.24741	6.15619	3.50787	3.35681	3.9534	4.41473	2.11964	3.17648	7.06042	8.42044	4.80391	6.67901	3.12022	6.23406	6.17246	7.18931
IL27RA	ENSBTAG00000016933	38.9416	42.515	38.8563	52.4485	53.8429	36.4092	43.3376	49.6631	56.3286	68.3943	67.9319	55.8272	43.8481	68.5916	55.4644	66.7541	62.5847	52.0236	95.0789	88.9466	71.688	93.2389	97.0782	82.384	85.533	74.9363	88.8788	95.2309	97.3883	90.3186	86.4146	84.9763	83.5774	99.2134	75.3922	77.7222
IL2RA	ENSBTAG00000020892	7.10923	5.82263	4.31737	11.352	10.4695	4.80493	10.2883	8.50613	3.51681	13.9826	10.8129	8.33783	8.68544	19.8207	13.2772	10.908	8.8089	9.34972	81.4362	82.088	45.2186	27.0405	44.2155	56.0985	50.0919	36.6499	45.3165	52.9837	34.5277	36.8461	50.1059	73.3863	57.2784	158.123	45.7266	28.4172
IL2RB	ENSBTAG00000016345	14.6075	11.4501	15.5933	10.315	11.0788	12.9936	18.9558	14.2649	8.34498	24.2322	21.4425	23.6541	11.7464	14.5352	8.673	22.1425	14.4355	10.2657	18.1281	13.5447	14.4602	29.4951	26.9209	22.8718	24.6506	20.323	21.1233	24.6495	14.303	34.2717	32.5102	30.4438	16.0469	36.0512	30.7993	34.8779
IL2RG	ENSBTAG00000007626	33.0349	26.1856	33.4215	57.415	53.8429	32.0103	51.4413	45.8591	51.6196	94.5246	59.9902	48.4863	49.2047	89.4934	58.1412	62.9004	69.0415	45.9273	152.921	152.788	161.206	150.476	156.059	152.308	166.741	138.874	174.98	192.177	155.694	163.045	148.586	171.925	153.485	200.167	170.813	159.233
IL33	ENSBTAG00000018347	8.59474	6.08286	10.2601	7.36789	14.1808	7.17355	11.8738	10.8308	10.5504	9.68023	13.9896	10.4223	8.03499	17.7786	15.3116	16.7865	14.4355	13.6771	20.6511	12.8114	12.4995	18.7803	21.2104	19.7995	25.3018	22.4923	10.8906	11.4353	11.2056	29.3911	17.5399	16.0562	11.0694	18.0739	13.9825	17.0989
IL34	ENSBTAG00000009357	14.0062	14.4102	16.8123	50.0471	33.4579	45.8837	29.7021	27.7902	39.579	41.4415	23.2752	37.6109	41.935	33.8754	37.583	14.1738	25.2276	29.1863	22.4265	14.7525	17.6463	11.8059	7.66836	10.1273	10.6509	12.7875	11.1098	15.5012	18.6304	12.9256	10.6692	14.4427	11.2179	17.929	12.7228	11.9012
IL4R	ENSBTAG00000001602	98.3621	95.0488	89.8012	88.9059	69.2424	55.1551	73.7443	71.9059	59.7262	74.8478	82.7156	68.4699	71.1288	80.484	65.5294	92.8157	56.7736	68.4172	120.402	115.95	111.086	102.863	125.06	91.8854	104.881	128.941	107.663	124.328	113.787	119.12	107.194	123.292	111.139	131.737	123.197	123.093
IL6R	ENSBTAG00000018474	58.7484	41.3765	55.5163	12.1161	14.0701	9.40683	44.8174	25.6241	17.4648	31.1286	40.0749	29.7715	26.6302	35.0766	23.9846	25.1471	24.1207	20.4367	28.1265	22.9484	48.3435	49.3664	42.176	42.7281	54.5104	31.2076	34.7914	35.4495	20.9535	46.3392	54.6864	47.9927	33.431	45.0882	53.9775	55.4743
IL6ST	ENSBTAG00000017745	46.4045	32.854	42.2594	13.6442	21.0497	21.7914	49.574	43.693	12.9347	21.5749	34.027	30.27	23.7223	19.2201	18.845	31.2216	18.9092	29.976	29.8553	26.1836	37.192	41.4568	51.4759	51.49	53.6732	31.0554	39.323	26.746	14.9863	39.2596	53.4575	47.3982	29.345	53.6903	46.9863	55.5714
IL7	ENSBTAG00000016284	4.8456	2.96011	4.57133	8.84147	5.70558	3.58678	7.2934	4.43798	4.05327	6.07387	4.8261	7.65812	6.84887	5.88614	3.64052	4.5722	5.07319	4.01154	2.89675	1.89799	2.14451	3.77943	3.42629	3.64128	3.53481	2.8163	2.85055	3.24001	2.59641	6.86507	6.4797	5.55228	2.22873	4.68763	6.04649	5.24625
IL7R	ENSBTAG00000019975	9.44361	4.22873	8.32998	6.44008	6.59188	5.34633	11.0986	16.9066	4.94738	14.0458	13.8063	16.3132	7.95846	9.85028	5.99615	9.20972	5.11931	9.69718	8.78371	7.33313	9.80349	18.4296	29.8577	15.7599	14.6974	10.0854	14.3259	10.6095	5.28393	17.9135	17.5399	16.9844	8.2463	21.1185	18.2025	16.3702
ILF2	ENSBTAG00000012471	83.4716	99.2125	86.2966	107.08	128.957	122.018	81.1787	126.905	133.4	124.388	120.286	134.765	105.603	147.514	152.045	132.267	134.578	139.74	223.751	213.006	148.4	161.152	156.059	170.116	177.485	168.521	176.223	189.128	215.457	185.679	179.532	172.839	184.316	193.739	157.839	151.461
ILF3	ENSBTAG00000040076	126.551	132.912	126.981	83.3936	82.8139	90.8199	87.0627	117.448	81.7808	99.2698	106.419	106.035	82.4925	94.899	88.4432	111.496	86.4748	104.458	181.608	179.575	189.82	170.269	202.967	191.85	205.065	214.952	204.436	201.135	192.727	181.495	176.404	210.23	247.018	210.412	195.629	183.862
ILK	ENSBTAG00000000696	143.776	139.353	138.461	135.351	138.596	132.508	115.849	172.659	139.778	118.567	145.821	123.028	128.368	138.625	142.837	150.817	146.292	151.428	142.875	135.792	132.96	116.617	128.078	109.466	113.672	134.764	119.577	117.276	131.734	119.656	116.746	114.888	117.751	111.827	112.112	113.863
ILKAP	ENSBTAG00000010176	35.5815	33.7973	31.5422	36.4028	38.0556	34.4466	28.0461	37.2473	45.1821	39.4801	46.4283	41.0095	38.1088	51.2935	43.365	52.7109	43.3527	47.5067	72.7926	69.6216	70.8302	51.2756	56.6969	59.2846	61.5335	72.1581	67.6093	74.3932	83.7229	59.8012	59.1552	63.0413	72.0623	63.3555	60.5279	52.2196
IMPDH1	ENSBTAG00000000296	21.7168	18.8016	15.7965	28.7075	40.9361	33.3638	26.9539	48.2895	50.5467	46.1234	59.5015	40.0125	31.1451	48.6508	48.5046	69.4975	53.5913	45.9589	33.0791	35.2853	35.3538	59.9254	48.2944	56.0985	46.0455	43.4242	38.0074	42.5649	42.2259	56.5832	54.7981	54.7786	40.9344	66.69	51.7731	55.7171
ING2	ENSBTAG00000047706	18.2506	21.2738	18.2853	18.065	22.8223	24.16	20.8584	18.9671	22.7699	21.7647	21.9923	18.2164	21.924	22.8238	21.3077	18.746	19.0936	19.805	26.9118	26.3561	24.6926	23.1831	22.1893	23.4407	25.1157	27.1735	20.9771	23.4424	23.5955	27.9966	24.8575	25.215	27.4877	27.1109	22.2964	19.9649
INHBA	ENSBTAG00000002912	3.99673	3.67574	3.60627	5.51227	5.20703	3.85748	6.16591	10.6195	6.25873	5.12483	6.78097	4.62206	4.62968	5.16539	7.17397	5.35601	6.08783	8.6864	1.82215	2.89012	4.04394	2.92224	4.48681	5.40503	2.74413	1.94096	2.4851	4.0659	4.37291	3.5398	2.73711	5.51592	3.19451	5.50917	3.96801	5.39198
INPP5D	ENSBTAG00000020173	50.0829	38.3838	35.8595	49.4467	53.4552	36.8829	65.6758	54.3124	49.593	90.7917	75.9958	65.9776	45.8759	97.6619	58.1412	63.8802	60.0481	66.901	455.258	465.395	450.348	355.422	531.32	411.522	603.057	718.955	525.525	618.334	515.593	444.406	431.458	575.378	759.7	534.438	539.712	463.662
INPP5K	ENSBTAG00000011479	37.067	36.2044	30.3232	51.1386	41.1577	29.1003	39.9551	35.6623	51.3812	56.4364	51.9875	36.0702	34.5887	36.5181	37.7972	50.2289	45.5203	40.3049	59.9441	65.4374	66.7863	63.3542	54.7391	51.49	64.5567	76.0019	65.6358	80.9368	70.3765	54.8133	52.3403	62.8077	70.7994	52.5788	64.055	59.7976
INPPL1	ENSBTAG00000019167	162.133	154.251	144.505	144.356	146.905	143.065	143.437	166.319	151.163	146.595	197.381	166.757	144.553	161.449	133.628	182.692	147.999	176.634	285.143	246.221	286.63	270.21	252.811	263.765	316.319	399.495	343.674	336.644	325.736	286.938	262.484	314.346	352.585	296.239	316.307	288.252
INSIG1	ENSBTAG00000001592	155.201	142.313	100.569	88.633	249.55	206.815	139.878	127.592	87.3838	71.4312	135.009	196.12	293.239	216.346	99.9001	263.489	80.6176	166.589	78.1189	96.1072	89.1505	67.0946	48.7839	75.0445	70.1845	45.4794	46.2667	41.4849	74.6127	72.6196	54.9098	55.7067	62.033	60.5526	47.6161	48.625
IP6K2	ENSBTAG00000021853	118.699	116.876	104.176	65.2195	44.3152	29.0326	38.6867	30.5375	53.8847	54.8546	55.4696	33.1701	43.1211	38.8005	44.1145	42.8481	47.7802	40.0206	42.0497	40.6773	37.3758	35.4565	38.0971	30.6664	41.3479	46.5069	40.8579	42.946	45.6878	33.9499	35.1356	38.8698	41.3058	33.7316	40.058	36.3837
IQGAP1	ENSBTAG00000013060	385.49	367.249	364.995	250.945	302.672	312.32	390.214	398.256	270.02	354.246	403.987	388.48	279.617	298.512	308.802	496.998	297.519	362.396	549.682	591.051	600.954	653.335	810.481	778.437	739.798	643.295	716.22	631.929	485.438	655.56	685.842	705.862	676.717	709.861	727.783	705.086
IRAK1	ENSBTAG00000016085	73.5328	74.0027	58.4114	78.0996	72.9538	61.9903	53.8725	81.68	88.6952	80.6053	94.8725	74.2702	63.132	94.0582	86.8371	100.458	90.5795	89.233	117.832	105.942	83.2072	106.642	98.5466	90.2355	86.9748	100.473	87.2708	101.647	115.381	101.582	83.845	92.629	99.6243	94.5258	86.2885	86.0774
IRAK2	ENSBTAG00000006193	15.7393	12.6537	11.8347	9.16893	8.86303	7.5796	14.6925	8.24196	9.00065	14.8051	10.0187	8.83629	7.53758	8.5289	9.85082	15.6108	9.08562	8.87592	12.9887	11.4311	10.2324	15.7801	15.7446	11.6066	15.7206	12.3308	11.9138	18.8048	11.8433	18.5571	18.1543	16.9784	13.6695	16.7691	16.3759	17.0989
IRAK4	ENSBTAG00000021105	52.8417	50.3544	49.218	57.3058	58.773	49.7411	49.433	45.2251	49.4142	55.8037	40.9913	50.2989	55.4031	51.774	44.0075	50.8168	47.5957	48.2016	61.6261	52.626	39.888	43.3271	51.4759	50.409	48.7896	50.465	45.6088	49.1084	40.7227	51.1662	53.9602	47.8173	41.1572	54.4635	42.8293	48.8193
IRF1	ENSBTAG00000031231	179.782	206.264	162.282	355.733	318.848	337.969	335.884	336.283	346.376	396.51	415.594	442.63	347.341	283.496	252.052	568.847	250.523	277.554	151.612	146.792	88.5378	318.563	239.025	214.153	207.53	118.665	275.992	185.062	157.743	590.128	373.7	339.747	100.144	491.863	335.265	427.715
IRF2	ENSBTAG00000010002	34.9802	35.3261	42.4626	30.836	29.7465	31.6719	36.9603	32.4924	32.2474	36.8228	45.0843	37.7468	30.1121	35.437	28.5888	36.8389	29.7012	33.7664	59.4302	64.9629	70.5852	61.4839	67.3837	65.2017	76.8355	75.7355	70.606	83.4144	61.6762	70.6888	67.7575	75.4018	76.1483	76.5002	75.2032	69.7557
IRF2BP1	ENSBTAG00000000154	26.2087	27.812	26.209	23.0315	21.1051	19.5581	21.5631	24.1447	27.6576	24.1689	30.3006	28.4121	22.8806	23.9049	23.5563	27.3026	29.7935	25.2379	41.3021	39.3401	36.0891	31.0147	31.3261	28.5044	33.9527	45.86	35.3761	39.3884	42.6814	34.9153	33.0129	35.6285	43.3117	35.9063	31.996	27.2999
IRF2BP2	ENSBTAG00000046841	122.342	135.612	136.581	114.448	94.1697	90.4815	105.455	109.312	124.102	140.268	136.719	119.675	104.302	99.3437	97.3304	125.801	122.033	120.346	72.6057	59.3984	95.9517	94.1351	77.9073	77.0927	80.6494	76.4967	76.8918	81.0003	67.6434	78.0365	85.9677	80.7589	67.8277	69.3479	87.2332	94.6268
IRF2BPL	ENSBTAG00000025329	32.5751	35.196	34.285	19.5386	17.8368	20.2348	27.0948	28.5299	23.0083	17.9053	32.1943	22.8384	20.0875	16.9377	19.1663	27.0413	19.0936	22.9637	21.7257	19.2818	29.2267	26.1443	30.2656	25.2045	25.5343	29.8375	25.5819	26.1107	23.2766	30.9464	27.6504	28.6874	24.5903	29.1889	27.7761	29.1944
IRF3	ENSBTAG00000006633	52.6295	54.6482	42.7165	122.307	82.4262	86.1503	81.989	94.3599	109.498	128.564	114.299	107.168	87.8492	98.6229	90.4776	106.336	100.172	103.637	107.6	93.6053	91.2338	105.123	106.215	92.4544	103.812	112.157	106.713	126.17	136.198	107.374	97.754	109.607	113.294	120.235	101.027	99.8731
IRF5	ENSBTAG00000004989	26.3501	22.4123	26.3105	32.3096	28.6941	15.0915	38.7219	25.7826	29.9227	41.6946	41.6022	31.5841	28.8877	41.5634	27.6251	40.366	43.4449	29.4074	63.7753	69.5785	59.2499	63.1204	69.4232	48.9866	60.5103	64.889	47.4361	73.8214	62.1773	66.1299	68.9306	66.7416	58.1699	65.9167	68.5899	70.2901
IRF7	ENSBTAG00000047680	35.4047	45.8654	29.6121	112.974	87.8548	102.866	93.9685	135.464	121.121	148.873	126.639	161.002	65.6573	107.272	74.0953	85.3042	66.551	148.458	70.5967	58.7082	61.3944	69.1597	89.4914	66.9654	77.9053	82.7002	89.3173	87.5438	92.4232	96.0037	72.2263	83.4597	71.7651	90.0315	69.7236	98.3186
IRF8	ENSBTAG00000017824	179.429	185.413	208.707	167.988	187.508	158.901	183.251	161.141	230.619	232.199	219.74	206.86	169.844	224.995	178.385	208.296	185.679	155.376	298.973	289.314	297.475	261.287	282.669	281.232	294.97	322.466	364.14	365.105	363.316	327.217	320.298	340.954	354.294	343.55	338.163	323.81
IRGQ	ENSBTAG00000001262	8.17031	7.54665	10.3109	4.257	3.76679	6.02308	8.35041	7.71363	3.93406	5.56771	7.8195	7.43155	6.04537	4.56476	4.60419	7.44616	4.42751	6.44373	4.34513	3.88225	5.33065	6.89649	4.64997	6.37224	5.2557	7.30715	8.55166	6.28943	4.32736	5.7924	4.52462	7.23938	6.68619	5.31587	7.36916	5.58629
IRS1	ENSBTAG00000021308	23.8035	23.6483	22.7043	10.2059	8.03212	9.54218	10.253	28.794	8.70262	9.7435	15.2114	17.446	8.57065	7.68802	7.70934	21.0974	8.5783	19.647	7.84927	9.36053	15.8694	16.4035	22.7604	18.8322	8.97655	7.68773	11.1098	8.13179	5.51168	19.3616	14.5235	14.1843	8.09772	15.9959	13.7306	14.913
IRS2	ENSBTAG00000012019	25.7842	17.4354	29.866	28.8166	5.09624	5.54935	20.2242	6.44564	5.24541	10.8191	14.8448	11.5098	11.1725	6.36664	5.67493	12.6715	9.63906	6.47531	14.0166	18.3328	23.5284	16.3645	27.4919	19.2874	19.9996	30.9412	26.0204	36.5295	20.498	25.744	22.3996	30.3736	35.1397	22.3266	32.4369	27.5914
ISG15	ENSBTAG00000014707	2.54659	2.40712	6.04431	261.478	141.365	152.336	149.99	372.209	116.651	399.8	185.224	514.952	33.5939	144.03	38.0113	118.42	61.2472	296.001	16.7264	9.31739	17.7688	34.2876	81.0889	37.2093	65.9986	41.5594	30.1135	87.1627	85.8638	94.7165	56.7532	62.6814	15.4525	87.7601	39.3652	104.148
ISG20L2	ENSBTAG00000001518	40.0734	42.0596	39.8214	38.1493	37.7233	36.0708	30.8296	42.6892	37.7312	40.4925	36.5317	40.4657	35.0096	43.7256	37.0476	41.2151	38.7407	40.1469	91.6215	82.9075	74.8742	63.1204	62.7337	66.8516	83.4866	76.1542	71.9947	74.7109	83.5863	66.5054	68.1485	66.7946	74.5139	71.7642	62.5434	54.357
ISLR	ENSBTAG00000006024	9.40824	9.14056	11.0728	9.49639	15.7873	8.73008	20.4004	27.5789	27.7172	22.5239	38.5477	21.8415	18.557	17.2981	28.1605	42.7827	20.4772	26.4382	12.7551	13.2859	19.1781	21.196	11.5025	15.6461	13.6741	29.2666	27.263	28.8425	27.6951	21.0779	22.3438	23.4902	26.3733	10.7767	26.5794	26.2313
ISLR2	ENSBTAG00000002661	11.5658	7.57918	10.6156	3.87496	7.64436	2.50398	9.33696	15.6914	4.41092	5.88406	19.2433	10.7395	6.12189	7.92827	4.92541	26.9107	7.79426	14.1193	9.81159	11.1291	8.94569	11.1824	8.6473	7.22567	4.8371	14.3479	11.6946	10.4824	11.4333	11.7993	8.99337	11.3401	7.87485	6.13741	13.1637	14.1843
IST1	ENSBTAG00000019883	198.068	189.122	193.57	166.733	182.301	167.766	155.733	152.793	166.721	172.915	155.535	181.031	171.643	156.283	153.544	180.537	169.214	163.557	176.188	167.842	143.621	149.619	145.699	152.82	143.532	132.214	146.986	147.071	129.228	143.255	147.86	134.008	117.528	125.793	140.455	148.255
ITCH	ENSBTAG00000000308	124.606	122.633	116.518	85.6313	94.1697	105.438	104.961	83.6348	75.9989	92.0571	84.7316	89.1332	78.3985	82.0456	65.7435	81.0586	72.5005	86.2006	54.0572	47.8379	48.7111	59.5358	56.3706	57.4071	49.9524	38.1722	47.5823	36.2754	30.1093	58.9431	61.8364	48.1669	28.082	45.3782	54.2924	60.9148
ITFG1	ENSBTAG00000004805	130.407	123.869	150.498	103.969	91.677	108.212	115.215	100.33	83.2709	96.9921	88.5803	94.5257	120.257	92.3764	93.5828	109.341	95.5143	88.9487	73.1197	80.1037	99.0766	66.9777	57.1864	64.6896	65.766	59.0661	59.8616	52.1578	56.0734	59.6939	69.6009	59.3368	48.5863	50.7424	60.7168	73.3018
ITFG2	ENSBTAG00000007609	36.0413	34.5129	29.866	34.2743	32.4608	28.6942	26.3901	24.8844	39.8771	41.4415	38.731	31.9466	26.6302	27.1483	26.5544	35.3366	34.8666	31.0815	31.3504	25.7954	33.6995	31.716	30.1024	22.2459	26.9296	36.0029	29.1633	34.0519	34.0267	29.6592	26.4215	30.0778	35.8083	26.821	29.5396	24.1425
ITFG3	ENSBTAG00000016571	360.413	358.889	278.546	335.485	222.296	243.089	286.803	215.718	270.616	224.48	275.088	198.794	437.868	163.13	203.013	218.355	236.364	216.97	63.5417	70.2687	83.7586	90.3167	51.9654	42.5006	54.2314	62.6436	48.167	49.299	55.0713	46.7683	62.8419	56.0229	47.472	39.0958	60.4649	73.0589
ITGA1	ENSBTAG00000016525	69.3946	54.1928	69.9922	20.4664	32.5162	35.0557	60.426	80.6233	19.3723	31.3817	43.496	54.6037	36.0426	30.2716	24.627	48.4653	25.9655	55.4982	26.4446	19.4112	39.5203	58.9903	83.6994	73.2239	44.9758	26.1839	36.7648	17.8518	11.3878	47.5728	48.6536	51.7101	28.7506	48.1328	61.7876	64.1694
ITGA10	ENSBTAG00000008373	24.5463	29.9589	20.0123	10.9154	8.86303	6.29378	11.909	17.9104	9.89476	12.907	14.8448	12.3255	8.76196	7.5679	6.53152	11.5611	7.47142	14.1193	10.4657	10.5252	9.06823	16.1308	14.0315	9.21699	9.44165	18.4962	6.87056	12.3883	11.0689	11.1557	10.5016	11.7969	11.4408	10.0518	12.6598	9.03521
ITGA2B	ENSBTAG00000008165	8.84233	12.2633	4.7745	13.3168	15.7873	7.91798	10.9225	9.87979	18.7762	19.1706	21.6869	10.5582	10.9811	15.4962	12.4206	15.0883	17.9868	17.2464	12.942	10.5683	11.7642	16.0528	10.6052	9.78594	10.6974	15.8322	9.20948	17.9154	14.303	16.68	12.4008	16.5075	17.1612	14.1595	15.1162	15.593
ITGA3	ENSBTAG00000019498	250.839	290.449	158.168	219.563	257.083	272.054	261.576	216.14	220.605	214.737	226.949	210.077	212.468	166.374	161.575	212.02	181.159	205.852	51.5342	60.5631	73.0973	98.46	67.2206	64.9172	52.464	54.423	42.3197	34.4331	37.6252	61.0884	67.5899	57.3388	33.2824	40.3523	69.7236	81.997
ITGA4	ENSBTAG00000009256	10.8937	9.40079	10.9204	10.7517	14.2916	7.5796	17.0884	15.3744	9.53712	25.6241	15.7001	24.8322	14.1951	25.9471	15.6328	14.8923	15.8652	19.268	67.3262	94.8994	102.079	104.382	115.025	133.533	142.602	118.893	142.308	120.452	83.814	102.708	117.808	140.731	140.559	148.893	155.949	113.523
ITGA5	ENSBTAG00000013745	122.059	106.694	99.3503	138.68	77.7177	142.253	97.7738	367.718	93.9406	77.5684	141.606	93.3022	97.4529	112.317	86.9442	197.584	109.581	229.005	147.734	72.9	76.4673	145.605	186.57	133.476	67.859	97.8853	63.37	48.0284	64.136	88.2805	87.5876	80.5988	58.7642	92.8344	74.2585	92.538
ITGA6	ENSBTAG00000017266	195.557	172.662	193.164	96.5466	117.546	113.829	120.112	115.018	95.9076	99.1432	132.504	128.466	123.968	123.849	119.388	128.348	121.987	124.484	78.3058	80.8801	92.0916	122.695	143.659	156.291	97.7653	64.2801	86.2475	63.6567	47.4187	135.21	110.322	98.9949	54.1582	86.117	127.543	124.161
ITGA7	ENSBTAG00000012897	12.9098	12.1657	9.59979	14.572	18.003	9.40683	15.4324	20.0237	30.4592	15.6908	33.6605	13.413	12.856	16.3371	23.2351	48.2041	21.6764	31.429	34.3873	28.1679	47.118	48.0806	30.1024	23.1563	34.883	26.3362	18.492	20.9648	32.1591	34.379	24.243	21.0469	16.6412	13.7246	25.1937	24.6282
ITGA9	ENSBTAG00000016566	24.9354	23.2905	22.5011	9.7147	10.1925	9.00078	23.3248	28.16	10.5504	19.4237	26.2686	16.3132	16.3378	16.0968	13.7055	20.1177	12.5907	18.352	11.7272	13.3722	16.3596	16.5204	16.8051	18.3202	15.9997	13.3203	17.1764	11.2447	9.61128	15.7682	19.2715	18.4468	12.258	16.0926	19.966	21.4708
ITGAD	ENSBTAG00000019524	16.7297	10.4417	11.3775	12.2798	21.7698	5.414	21.845	7.13247	16.0939	17.6522	23.2752	12.4161	12.0907	20.1811	12.8489	14.4351	18.6324	11.087	8.73698	7.03118	6.18846	15.5853	8.81046	10.9238	11.4881	10.3898	14.6182	12.0706	11.2056	15.1782	26.645	20.2325	9.65783	11.9849	23.1782	32.109
ITGAE	ENSBTAG00000015264	72.9669	63.6586	67.4017	77.8813	77.6623	36.6799	78.3247	46.863	57.5803	127.931	80.3331	93.6194	55.2884	50.0923	41.2235	59.3733	54.0986	39.5784	43.7784	32.9991	31.4325	73.1729	52.2917	53.3675	63.4405	45.7077	67.5362	69.3744	38.354	84.9552	68.8188	64.5535	41.1572	49.4376	74.3844	89.2349
ITGAL	ENSBTAG00000007103	11.1767	8.71769	7.66968	11.1337	21.8252	14.2794	22.6906	24.3561	18.955	36.2534	36.715	28.2761	18.0213	36.5181	21.8431	36.0551	23.1522	26.0592	58.0285	57.6298	58.3921	91.7194	77.8257	70.6636	77.8588	87.153	88.9519	87.3533	61.5851	93.8584	91.3302	115.733	95.9097	146.428	100.838	115.758
ITGAM	ENSBTAG00000047238	28.3308	18.9317	17.6758	11.5157	12.2975	10.3543	31.3933	23.2466	15.7958	24.6751	34.3325	15.2256	15.3047	29.1905	19.0592	20.4443	21.7225	16.4252	44.6194	41.7126	52.1423	58.3279	54.3312	65.543	64.1846	60.2459	72.0678	77.6968	44.6401	48.6991	69.4333	80.0668	62.4788	77.66	88.9338	87.1946
ITGAV	ENSBTAG00000019929	90.6869	66.2284	100.823	28.9804	38.2772	42.7706	80.474	75.1287	28.1345	39.67	60.2346	59.4071	47.636	37.4791	29.1242	49.2491	34.7744	51.3287	83.2116	85.1938	124.872	128.929	160.791	158.908	143.625	114.707	126.74	108.953	68.3722	105.658	127.639	135.778	111.734	117.191	171.695	138.491
ITGB1	ENSBTAG00000015910	623.985	593.063	666.602	406.053	430.411	437.654	475.832	707.488	424.282	440.988	589.7	519.166	470.429	456.717	478.3	687.463	516.543	622.862	431.336	420.965	414.933	497.093	551.143	526.62	339.388	354.282	359.097	305.133	305.192	415.712	406.936	369.889	286.243	389.798	382	417.514
ITGB1BP1	ENSBTAG00000013063	25.1829	25.4374	26.5137	25.9786	30.7436	19.6258	25.5093	22.4012	30.3996	32.2674	24.1916	27.5511	23.1101	35.437	28.3746	33.5077	34.0365	26.5646	54.0572	51.5045	42.5839	33.1966	29.1235	39.7127	46.3711	38.8192	42.1005	48.2825	46.1433	41.834	41.8946	40.5667	43.4603	44.2667	36.3419	34.1978
ITGB2	ENSBTAG00000017060	53.7967	46.1907	44.1387	42.2426	43.2073	37.695	62.5048	50.9311	66.6406	82.5034	83.9374	59.6336	41.9732	70.5136	63.4949	72.1101	61.3395	44.2217	64.0089	57.7161	65.0707	117.279	88.1862	97.8025	100.742	81.1778	92.1679	102.473	80.7621	109.09	108.479	134.945	95.6868	165.662	128.992	145.438
ITGB3BP	ENSBTAG00000030710	4.81023	4.22873	5.02846	4.257	7.20121	4.12818	4.82703	4.12098	4.82817	6.20041	5.86463	5.16583	4.13228	6.00627	4.92541	5.35601	4.15079	3.1271	8.97059	10.5252	11.0902	5.37692	8.48415	8.93252	10.1393	10.1234	10.452	7.75062	10.9323	8.90314	8.99337	9.76362	12.9266	7.92547	7.93602	6.26636
ITGB4	ENSBTAG00000018169	489.441	350.009	387.496	159.31	62.8721	131.493	132.373	138.423	147.587	120.528	158.773	129.554	151.938	117.963	107.288	179.034	153.256	136.045	37.284	33.8618	64.5192	183.127	159.975	137.629	91.1143	86.2776	63.8085	69.6285	49.5141	151.139	69.6567	98.566	51.4094	72.1508	127.921	138.783
ITGB7	ENSBTAG00000018993	67.2017	53.7374	55.0591	89.2333	101.26	56.7117	111.198	84.7971	116.532	161.653	137.452	99.1477	86.7013	117.603	96.2596	97.3879	103.585	75.3979	42.9841	32.9991	37.2533	106.564	72.5231	64.2914	85.626	46.9636	82.0813	98.5345	68.8277	128.345	117.361	132.125	72.4338	134.105	128.173	189.788
ITK	ENSBTAG00000000306	13.405	8.32734	9.04108	14.5175	22.0468	9.06845	14.622	13.6838	12.279	33.1532	21.9923	26.101	12.4351	23.3043	16.0611	22.5344	16.926	13.2981	15.3248	5.30574	8.08788	26.3391	20.313	20.5391	24.7436	11.1891	22.0004	20.5836	12.891	32.4482	30.1641	28.8981	13.0752	40.9322	24.9418	32.6433
ITPKB	ENSBTAG00000019339	17.2956	15.8415	16.9139	8.45943	9.52776	8.3917	14.4811	17.2764	8.46419	10.4395	19.1822	14.1381	9.37415	10.6912	7.17397	19.2032	9.82354	16.9306	32.8922	29.2894	36.1504	29.1055	42.2576	29.8699	33.2086	44.566	44.0008	37.419	27.2396	33.789	32.3426	42.5605	50.6665	40.1106	40.247	35.2179
ITPR1	ENSBTAG00000020455	59.4204	62.1948	68.6715	40.769	46.4201	43.8534	66.0986	78.1402	34.4528	50.236	79.6001	62.2619	47.7508	41.3231	42.8296	98.7595	43.3527	61.6892	61.1122	56.5945	59.9851	67.4063	70.3205	69.1274	59.1615	57.1632	50.8714	49.6166	38.0352	66.2908	65.6907	75.2327	47.992	81.4294	76.5259	90.9836
ITPR2	ENSBTAG00000002313	81.7385	70.88	83.8077	33.1282	43.9828	46.5604	63.5618	55.8446	27.3	47.3256	58.0964	81.747	54.5996	48.6508	27.1968	47.4856	29.8857	42.4212	130.027	142.737	177.137	134.189	175.149	142.238	181.856	208.596	217.738	182.775	99.848	175.274	196.346	225.101	252.961	194.706	246.709	202.029
[truncated: 2,796 more rows]
