# Supplementary material for: Transcriptome analysis reveals regional and temporal differences in mucosal immune system development in the small intestine of neonatal calves
Source: BMC Genomics. 2016 Aug 11;17:602. doi: 10.1186/s12864-016-2957-y (PMC4981982; doi:10.1186/s12864-016-2957-y)
Supplement: Additional file 6: — The KEGG pathway of regional DE immune-related genes. (XLSX 34 kb) [file 12864_2016_2957_MOESM6_ESM.xlsx]

## Sheet: MJ
Category	Term	Count	%	Genes	List Total	Pop Hits	Pop Total	Fold Enrichment	FDR
KEGG_PATHWAY	bta04610:Complement and coagulation cascades	11	0.921273	585724, 576582, 577792, 589161, 573174, 579249, 570249, 594905, 593285, 569562, 598310	543	43	15665	7.37997	0.00238106
KEGG_PATHWAY	bta03320:PPAR signaling pathway	4	0.335008	584774, 573674, 591127, 593636	543	17	15665	6.788	0.00372255

## Sheet: IL
Category	Term	Count	%	Genes	List Total	Pop Hits	Pop Total	Fold Enrichment	Bonferroni	Benjamini	FDR
KEGG_PATHWAY	bta04662:B cell receptor signaling pathway	6	0.83877	379393, 397640, 414724, 378954, 379186, 395875, 403956, 398406, 384987	405	59	15665	5.90019	0.073858	0.0189991	0.0273577
KEGG_PATHWAY	bta04060:Cytokine-cytokine receptor interaction	7	0.931966	789032, 824669, 791091, 826624, 778509, 820620, 807537, 824956, 824090, 826681	405	62	15665	6.23855	0.0165992	0.00833431	0.0412533
KEGG_PATHWAY	bta04062:Chemokine signaling pathway	8	0.83877	746270, 745439, 754422, 753375, 751877, 770680, 768033, 766977, 747407	405	54	15665	6.4465	0.0394774	0.0133362	0.0992388
KEGG_PATHWAY	bta03410:Base excision repair	3	0.931966	472921, 468332, 441111, 438930, 475397, 441690, 472535, 435842, 451269, 434940	405	59	15665	6.55576	0.0110382	0.0110382	0.188962
