# Supplementary material for: Transcriptome analysis reveals regional and temporal differences in mucosal immune system development in the small intestine of neonatal calves
Source: BMC Genomics. 2016 Aug 11;17:602. doi: 10.1186/s12864-016-2957-y (PMC4981982; doi:10.1186/s12864-016-2957-y)
Supplement: Additional file 7: — The temporally DE analysis for the immune-related genes. Sheet 1. Temporally DE immune-related genes list in the jejunum. Sheet 2. KEGG pathway analysis of Temporally DE immune-related genes in the jejunum. Sheet 3. Temporally DE immune-related genes list in the ileum. Sheet 4. KEGG pathway analysis of Temporally DE immune-related genes in the ileum. (XLSX 45 kb) [file 12864_2016_2957_MOESM7_ESM.xlsx]

## Sheet: JE-temporal-DE-immune-genes
Epression Patter	Ensembl ID
UNN	ENSBTAG00000000031	TRPV4
UNN	ENSBTAG00000000050	PSMG3
UNN	ENSBTAG00000000067	SDF2L1
UNN	ENSBTAG00000000113	ARHGEF2
UUN	ENSBTAG00000000130	TNFSF13
DNN	ENSBTAG00000000153	LRFN3
UNN	ENSBTAG00000000205	MMD
DNN	ENSBTAG00000000251	ALAD
DNN	ENSBTAG00000000253	PTPRF
UNN	ENSBTAG00000000277	IL18
UNN	ENSBTAG00000000292	TCIRG1
UNN	ENSBTAG00000000296	IMPDH1
DNN	ENSBTAG00000000305	LMO4
UNN	ENSBTAG00000000306	ITK
DNN	ENSBTAG00000000329	MEGF10
UNN	ENSBTAG00000000345	CLDN15
DNN	ENSBTAG00000000421	EEA1
UNN	ENSBTAG00000000432	TRAC
UNU	ENSBTAG00000000442	RBP4
DNN	ENSBTAG00000000460	SYTL2
DNN	ENSBTAG00000000501	KLHL13
DNN	ENSBTAG00000000570	RET
UNU	ENSBTAG00000000575	TNC
DNN	ENSBTAG00000000582	LY6G6E
DNN	ENSBTAG00000000625	SMAD6
DNN	ENSBTAG00000000706	ADAMTS1
DNN	ENSBTAG00000000710	PIP5K1C
DNN	ENSBTAG00000000711	NDRG1
UNN	ENSBTAG00000000793	LAMC2
DNN	ENSBTAG00000000816	PRDM1
DNN	ENSBTAG00000000827	TAOK1
UNN	ENSBTAG00000000836	KRT8
DNN	ENSBTAG00000000928	SPECC1
UNN	ENSBTAG00000000990	PSMA2
UNN	ENSBTAG00000001029	RASGRP2
DNN	ENSBTAG00000001050	LDLRAP1
NNU	ENSBTAG00000001060	CXCR4
DNN	ENSBTAG00000001061	PRKCA
UNN	ENSBTAG00000001100	IL22RA1
DNN	ENSBTAG00000001101	IFNLR1
DNN	ENSBTAG00000001125	ADAMDEC1
UNU	ENSBTAG00000001139	ACHE
UNN	ENSBTAG00000001165	AIFM2
UUN	ENSBTAG00000001197	SLAMF7
UNN	ENSBTAG00000001233	MPZL3
UNN	ENSBTAG00000001273	NLRP3
NUN	ENSBTAG00000001292	LTF
UNN	ENSBTAG00000001294	PPP1R15A
NDN	ENSBTAG00000001324	SLCO2A1
UNN	ENSBTAG00000001333	PPARG
UNN	ENSBTAG00000001368	LGALS3BP
UNN	ENSBTAG00000001444	TNXB
UNN	ENSBTAG00000001447	HRH1
DNN	ENSBTAG00000001465	P2RY1
UNN	ENSBTAG00000001481	IGSF9
UNN	ENSBTAG00000001557	CCL28
UNN	ENSBTAG00000001568	PPIC
UUN	ENSBTAG00000001725	CXCL10
NNU	ENSBTAG00000001740	HAPLN3
DNN	ENSBTAG00000001752	FUCA2
DNN	ENSBTAG00000001776	SIRT2
UNN	ENSBTAG00000001778	NFKBIB
UNN	ENSBTAG00000001815	ARHGEF5
UND	ENSBTAG00000001851	AURKC
UUU	ENSBTAG00000001882	CD79A
DNN	ENSBTAG00000001890	KIAA0226
DNN	ENSBTAG00000001942	SNX27
NNU	ENSBTAG00000001983	SMAGP
UNN	ENSBTAG00000002041	SASH3
DNN	ENSBTAG00000002075	MME
UUD	ENSBTAG00000002096	FCGR3A
UNN	ENSBTAG00000002103	PLCG2
UNN	ENSBTAG00000002136	FCHO1
DNN	ENSBTAG00000002177	PIKFYVE
DNN	ENSBTAG00000002186	NDN
DNN	ENSBTAG00000002189	ALG1
DNN	ENSBTAG00000002190	DOCK8
UNN	ENSBTAG00000002227	LRIG3
NDD	ENSBTAG00000002258	APOA1
UNN	ENSBTAG00000002296	TMEM173
DNN	ENSBTAG00000002303	GLG1
UNN	ENSBTAG00000002315	RNF34
DNN	ENSBTAG00000002319	STON1
NNU	ENSBTAG00000002335	HAND1
DNN	ENSBTAG00000002402	IGF2R
DNN	ENSBTAG00000002422	BCL9
NND	ENSBTAG00000002435	PTPRE
DNN	ENSBTAG00000002471	CHL1
DNN	ENSBTAG00000002522	SYT5
DNN	ENSBTAG00000002682	MARK4
UNN	ENSBTAG00000002683	PFKP
DNN	ENSBTAG00000002688	ATP1B1
DNN	ENSBTAG00000002699	KIT
UNN	ENSBTAG00000002700	PLA2G2A
DNN	ENSBTAG00000002721	ZCCHC11
DNN	ENSBTAG00000002747	ABCA5
DNN	ENSBTAG00000002804	PDGFRB
NUD	ENSBTAG00000002885	MSR1
DNN	ENSBTAG00000002902	ANO6
UNN	ENSBTAG00000002912	INHBA
DNN	ENSBTAG00000002922	GAB4
NUN	ENSBTAG00000002929	IRF4
UNN	ENSBTAG00000002941	FES
NND	ENSBTAG00000002951	CD244
UNN	ENSBTAG00000003012	TRAF1
DNN	ENSBTAG00000003034	GATAD2A
UNN	ENSBTAG00000003039	PSMB8
DNN	ENSBTAG00000003045	BAMBI
DNN	ENSBTAG00000003061	LAMA5
UND	ENSBTAG00000003152	IFI27
UUN	ENSBTAG00000003155	IFI27L2
UNN	ENSBTAG00000003166	AXL
UNN	ENSBTAG00000003172	MEIS2
UUN	ENSBTAG00000003255	CD4
UNN	ENSBTAG00000003319	FLRT3
UNN	ENSBTAG00000003326	NAIP
UNN	ENSBTAG00000003366	DDX58
DNN	ENSBTAG00000003396	MAFB
DNN	ENSBTAG00000003502	SPOCK1
UNN	ENSBTAG00000003506	STEAP2
UUN	ENSBTAG00000003548	GSTP1
DNN	ENSBTAG00000003553	ZFP36L2
DNN	ENSBTAG00000003610	DENND1A
NND	ENSBTAG00000003636	LIPA
UNN	ENSBTAG00000003642	PRDX1
DNN	ENSBTAG00000003658	RELN
DNN	ENSBTAG00000003665	NUP210
UNN	ENSBTAG00000003806	ECM1
DNN	ENSBTAG00000003832	MFAP2
UNN	ENSBTAG00000003845	CSRNP1
UNN	ENSBTAG00000003895	CYBA
DNN	ENSBTAG00000003966	DUSP3
NNU	ENSBTAG00000004013	FGF7
UNN	ENSBTAG00000004018	DGKA
DND	ENSBTAG00000004063	SERPINA5
UNN	ENSBTAG00000004215	RARRES2
UDN	ENSBTAG00000004221	ESM1
DNN	ENSBTAG00000004269	SGK1
UNN	ENSBTAG00000004286	ADK
UNN	ENSBTAG00000004322	FOS
DNN	ENSBTAG00000004364	THNSL2
DNN	ENSBTAG00000004368	NFATC3
UNN	ENSBTAG00000004378	IL23A
UNN	ENSBTAG00000004380	STAT2
DNN	ENSBTAG00000004449	DGKE
UND	ENSBTAG00000004490	TRIM31
UNN	ENSBTAG00000004511	VAV2
DNN	ENSBTAG00000004555	LRP2
NNU	ENSBTAG00000004580	MS4A1
UNN	ENSBTAG00000004611	CEACAM18
UNN	ENSBTAG00000004651	NME1
DNN	ENSBTAG00000004772	THEM4
DNN	ENSBTAG00000004787	METRNL
UNN	ENSBTAG00000004840	C1S
DNN	ENSBTAG00000004879	FOXO4
UNN	ENSBTAG00000004894	GIMAP5
DNN	ENSBTAG00000004901	PIK3C2A
UNN	ENSBTAG00000004915	PFN1
DNN	ENSBTAG00000004991	IKBKAP
UNN	ENSBTAG00000005009	PRELID1
NDN	ENSBTAG00000005021	SEMA5A
UNN	ENSBTAG00000005043	TIMP1
NND	ENSBTAG00000005072	CUBN
UNN	ENSBTAG00000005105	PAFAH2
DNN	ENSBTAG00000005110	CADPS2
UNN	ENSBTAG00000005111	BMP2
UNN	ENSBTAG00000005120	TESPA1
NNU	ENSBTAG00000005128	VPREB3
UNN	ENSBTAG00000005129	CEP55
UND	ENSBTAG00000005182	PDZD2
UNN	ENSBTAG00000005269	CCNB2
UNN	ENSBTAG00000005280	ADA
NNU	ENSBTAG00000005311	POLR3H
NNU	ENSBTAG00000005353	DES
NNU	ENSBTAG00000005373	TPM1
UUN	ENSBTAG00000005413	NLRC5
DNN	ENSBTAG00000005481	ADAM10
UNN	ENSBTAG00000005574	CLU
UNN	ENSBTAG00000005581	CCL25
DND	ENSBTAG00000005615	CEACAM1
UNN	ENSBTAG00000005623	SOAT2
UNN	ENSBTAG00000005628	CD52
DNN	ENSBTAG00000005676	ADORA2A
NUN	ENSBTAG00000005759	PLA2G2A
DNN	ENSBTAG00000005799	KIRREL
UNN	ENSBTAG00000005814	PSME2
DNN	ENSBTAG00000005828	MERTK
DNN	ENSBTAG00000005847	ROCK2
DND	ENSBTAG00000005850	DLK2
UNN	ENSBTAG00000005871	MECOM
UNN	ENSBTAG00000005892	ZAP70
NNU	ENSBTAG00000005929	SPTBN2
UNN	ENSBTAG00000005947	PLAU
UNN	ENSBTAG00000005958	PTK2B
UND	ENSBTAG00000005997	CBLL1
UNN	ENSBTAG00000006024	ISLR
DNN	ENSBTAG00000006031	GPR98
DNN	ENSBTAG00000006037	WISP2
DNN	ENSBTAG00000006078	IL15RA
UNN	ENSBTAG00000006139	TRPM4
UND	ENSBTAG00000006156	BST1
NNU	ENSBTAG00000006262	LIMS2
NNU	ENSBTAG00000006263	GP2
NDN	ENSBTAG00000006276	C1QTNF1
DNN	ENSBTAG00000006287	NEDD9
UNN	ENSBTAG00000006367	CTGF
UNN	ENSBTAG00000006466	CD53
UNN	ENSBTAG00000006490	PYCARD
DNN	ENSBTAG00000006526	BCL2L1
UNN	ENSBTAG00000006572	CARD9
DNN	ENSBTAG00000006589	CFTR
UNN	ENSBTAG00000006615	CASP7
UNN	ENSBTAG00000006633	IRF3
DNN	ENSBTAG00000006716	PTGS1
UNN	ENSBTAG00000006731	LAT
DND	ENSBTAG00000006745	FGG
DND	ENSBTAG00000006817	CBL
NNU	ENSBTAG00000006835	MCAM
NNU	ENSBTAG00000006844	LEF1
DNN	ENSBTAG00000006909	PIK3CB
DNN	ENSBTAG00000006919	SMAD4
DNN	ENSBTAG00000006974	PLEKHA7
UNN	ENSBTAG00000006989	SEMA4F
DNN	ENSBTAG00000006990	AKR1C3
UNN	ENSBTAG00000007101	F3
UNN	ENSBTAG00000007103	ITGAL
DNN	ENSBTAG00000007120	ARFGEF2
UNN	ENSBTAG00000007135	REG3G
UUD	ENSBTAG00000007153	C1QA
DNN	ENSBTAG00000007164	FGFR3
DNN	ENSBTAG00000007177	EMP2
UNN	ENSBTAG00000007230	FANCF
NUN	ENSBTAG00000007268	F13A1
UNN	ENSBTAG00000007312	CD209
UNN	ENSBTAG00000007334	NFKBID
DNN	ENSBTAG00000007384	CYTH3
UNN	ENSBTAG00000007389	IFI35
DNN	ENSBTAG00000007411	F7
DNN	ENSBTAG00000007415	SLC7A8
UNN	ENSBTAG00000007423	TNFRSF11B
UUN	ENSBTAG00000007450	C2
DNN	ENSBTAG00000007467	MIB1
UNN	ENSBTAG00000007519	ADAR
UND	ENSBTAG00000007545	PHLPP2
UND	ENSBTAG00000007554	IFI6
UNN	ENSBTAG00000007626	IL2RG
DNN	ENSBTAG00000007666	IGF2BP2
UNN	ENSBTAG00000007796	POLM
UNN	ENSBTAG00000007850	ITIH4
UNN	ENSBTAG00000007855	VSIG10
UNN	ENSBTAG00000007867	STAT1
UNN	ENSBTAG00000007881	IFIT1
DNN	ENSBTAG00000008025	UBE3C
DNN	ENSBTAG00000008036	CELSR1
DND	ENSBTAG00000008063	PPARA
UNN	ENSBTAG00000008074	C1QTNF6
UNN	ENSBTAG00000008142	IFIH1
DNN	ENSBTAG00000008232	DAB2IP
DND	ENSBTAG00000008253	EXPH5
UNN	ENSBTAG00000008291	PROCR
UNN	ENSBTAG00000008329	CYTIP
UNN	ENSBTAG00000008353	CDKN1A
DNN	ENSBTAG00000008373	ITGA10
UNN	ENSBTAG00000008406	TREX1
UNN	ENSBTAG00000008410	OVOL2
UNN	ENSBTAG00000008436	CDC25B
UNN	ENSBTAG00000008441	SOCS3
DNN	ENSBTAG00000008452	IHH
DNN	ENSBTAG00000008468	AGAP3
UND	ENSBTAG00000008471	MX2
NNU	ENSBTAG00000008479	CXCL13
DUN	ENSBTAG00000008493	AQP3
UNN	ENSBTAG00000008499	TROAP
NDD	ENSBTAG00000008505	APOB
DNN	ENSBTAG00000008535	SOCS7
UNN	ENSBTAG00000008552	PLXNA3
UNN	ENSBTAG00000008612	C1R
UNN	ENSBTAG00000008631	CORO1A
UNN	ENSBTAG00000008703	EIF2AK2
UNN	ENSBTAG00000008758	KIF20A
UNN	ENSBTAG00000008788	SLC13A2
NNU	ENSBTAG00000008852	SIGLEC10
UNN	ENSBTAG00000008909	PNPT1
DNN	ENSBTAG00000008916	CYFIP2
UNN	ENSBTAG00000008934	ESPL1
DUD	ENSBTAG00000008936	ABCC2
NUD	ENSBTAG00000008948	P2RX7
DNN	ENSBTAG00000008951	ALPL
UNN	ENSBTAG00000008953	TAP1
UUN	ENSBTAG00000008954	PSMB9
UNN	ENSBTAG00000009035	CENPE
UNN	ENSBTAG00000009097	FANCI
UNN	ENSBTAG00000009137	NKG7
NNU	ENSBTAG00000009190	SLC2A4
UNN	ENSBTAG00000009206	FOXS1
UNN	ENSBTAG00000009304	PDCD5
DNN	ENSBTAG00000009315	CDON
DNN	ENSBTAG00000009343	AAK1
UNN	ENSBTAG00000009357	IL34
NND	ENSBTAG00000009381	LCP2
NNU	ENSBTAG00000009393	GAL
NNU	ENSBTAG00000009443	GCNT3
UNN	ENSBTAG00000009477	PIR
UNN	ENSBTAG00000009493	BCL3
DNN	ENSBTAG00000009510	ADRA2B
DNN	ENSBTAG00000009568	KANK2
DNN	ENSBTAG00000009576	PACSIN3
UDN	ENSBTAG00000009585	CDH16
UNN	ENSBTAG00000009607	GYLTL1B
UNN	ENSBTAG00000009681	PPP2R3C
UNN	ENSBTAG00000009683	PSMA6
UND	ENSBTAG00000009768	IFIT3
UNN	ENSBTAG00000009784	RAB32
UNN	ENSBTAG00000009812	CXCL6
UUN	ENSBTAG00000009849	PLAC8
DNN	ENSBTAG00000009855	FAN1
UNN	ENSBTAG00000009876	C4BPA
UNN	ENSBTAG00000009888	DRAM2
DNN	ENSBTAG00000009924	MR1
UNN	ENSBTAG00000009948	TRIM25
DNN	ENSBTAG00000009984	SGPL1
DNN	ENSBTAG00000009990	EPS15L1
DNN	ENSBTAG00000010030	EPHA4
UND	ENSBTAG00000010057	GZMB
UNN	ENSBTAG00000010069	EGR1
UNN	ENSBTAG00000010077	FANCD2
DNN	ENSBTAG00000010091	ARL6
DNN	ENSBTAG00000010106	CCND3
DNN	ENSBTAG00000010130	ZNF335
UNU	ENSBTAG00000010161	CCL21
DNN	ENSBTAG00000010229	LAMA2
DNN	ENSBTAG00000010242	LAMP1
DNN	ENSBTAG00000010253	SYTL1
DNN	ENSBTAG00000010285	MMRN1
UNN	ENSBTAG00000010303	ICAM1
DNN	ENSBTAG00000010347	EZR
DNN	ENSBTAG00000010360	LRIG1
UNN	ENSBTAG00000010397	B3GNT5
UNN	ENSBTAG00000010408	IKBKE
DNN	ENSBTAG00000010423	LIFR
UNN	ENSBTAG00000010447	LSP1
DNN	ENSBTAG00000010460	MARK1
UDN	ENSBTAG00000010498	SLC40A1
UNN	ENSBTAG00000010515	FBXW5
UND	ENSBTAG00000010520	C8G
DNN	ENSBTAG00000010543	FGFR4
DNN	ENSBTAG00000010682	DDR1
UNN	ENSBTAG00000010690	PDX1
DNN	ENSBTAG00000010726	F8
NNU	ENSBTAG00000010738	CCL14
UNN	ENSBTAG00000010812	P2RX4
DNN	ENSBTAG00000010820	WNT11
DNN	ENSBTAG00000010906	RPS6KA5
UNN	ENSBTAG00000010910	MYEOV2
UNN	ENSBTAG00000010987	NFKBIZ
DNN	ENSBTAG00000010989	PIK3R1
UNN	ENSBTAG00000010994	CTSF
NUN	ENSBTAG00000011003	IKZF3
UUN	ENSBTAG00000011027	PTGR1
UNN	ENSBTAG00000011043	RAC2
DNN	ENSBTAG00000011082	NRXN1
UNN	ENSBTAG00000011146	RAB8B
UNN	ENSBTAG00000011149	SIGIRR
NNU	ENSBTAG00000011150	PFN2
UNN	ENSBTAG00000011193	C1QC
UNN	ENSBTAG00000011196	C1QB
DNN	ENSBTAG00000011198	PPP1CC
DNN	ENSBTAG00000011224	CITED2
DNN	ENSBTAG00000011234	FOXO3
UNN	ENSBTAG00000011238	CD48
DNN	ENSBTAG00000011266	ZBTB16
UNN	ENSBTAG00000011316	ZC3H12A
UNN	ENSBTAG00000011321	NUGGC
UDN	ENSBTAG00000011328	CGREF1
UNN	ENSBTAG00000011343	XAF1
NND	ENSBTAG00000011359	CD7
DNN	ENSBTAG00000011382	SLC9A3R1
UNN	ENSBTAG00000011411	SIT1
UNN	ENSBTAG00000011429	CREB3
UNN	ENSBTAG00000011467	BATF2
NUN	ENSBTAG00000011481	IL12RB1
DNN	ENSBTAG00000011516	LRP12
UNN	ENSBTAG00000011585	MST1
UNN	ENSBTAG00000011586	HABP4
UNN	ENSBTAG00000011600	MAP3K8
UNN	ENSBTAG00000011623	VMP1
DNN	ENSBTAG00000011640	PPAP2B
UNN	ENSBTAG00000011693	LENG9
NDN	ENSBTAG00000011738	TFR2
DNN	ENSBTAG00000011741	COL13A1
DNN	ENSBTAG00000011761	LRP6
UNN	ENSBTAG00000011779	MAL2
UNN	ENSBTAG00000011851	FYN
UNU	ENSBTAG00000011887	CD22
DNN	ENSBTAG00000011966	LAMC1
DNN	ENSBTAG00000011969	HSPB1
UNN	ENSBTAG00000012004	TGFB3
DNN	ENSBTAG00000012020	TRAF5
UNN	ENSBTAG00000012046	JUNB
UNN	ENSBTAG00000012074	MYB
UNN	ENSBTAG00000012078	TMEM176A
UNN	ENSBTAG00000012112	SLC7A6
DNN	ENSBTAG00000012121	NOXA1
UNN	ENSBTAG00000012178	NR1D1
DNN	ENSBTAG00000012206	SNX33
UNN	ENSBTAG00000012210	C5
UNN	ENSBTAG00000012225	KPNA2
UNN	ENSBTAG00000012265	VWF
UNN	ENSBTAG00000012314	LDLR
UNN	ENSBTAG00000012317	PNP
DNN	ENSBTAG00000012328	GHRL
UNN	ENSBTAG00000012330	B2M
UNN	ENSBTAG00000012335	UBA7
UNN	ENSBTAG00000012361	ARHGEF11
DNN	ENSBTAG00000012393	AGT
DDD	ENSBTAG00000012398	APOC3
UNN	ENSBTAG00000012406	ZBP1
UNN	ENSBTAG00000012417	ZFAND6
DNN	ENSBTAG00000012441	SMAD7
DNN	ENSBTAG00000012442	CTSB
DNN	ENSBTAG00000012449	AFF3
UNN	ENSBTAG00000012451	HLA-DMB
DNN	ENSBTAG00000012484	ENDOG
UNN	ENSBTAG00000012518	PCDH1
DNN	ENSBTAG00000012558	ADAMTS12
UNU	ENSBTAG00000012684	CCL19
DNN	ENSBTAG00000012757	GCNT1
DNN	ENSBTAG00000012761	PTK7
UNN	ENSBTAG00000012774	RAB7B
UNN	ENSBTAG00000012808	MASP2
UNN	ENSBTAG00000012817	JAG1
DNN	ENSBTAG00000012818	PDLIM5
UNU	ENSBTAG00000012855	LPL
NNU	ENSBTAG00000012866	THBS4
UNN	ENSBTAG00000012927	ALDOA
UNN	ENSBTAG00000012938	JARID2
DNN	ENSBTAG00000013027	CCK
DNN	ENSBTAG00000013044	GAB3
DNN	ENSBTAG00000013057	CBLB
UNN	ENSBTAG00000013118	CD86
DNN	ENSBTAG00000013165	ENPP2
NUN	ENSBTAG00000013167	SIGLEC1
UNN	ENSBTAG00000013176	SMOC2
UNN	ENSBTAG00000013185	TIMD4
DNN	ENSBTAG00000013205	IL1RAP
DNN	ENSBTAG00000013240	SLC3A2
DNN	ENSBTAG00000013244	HDAC6
DNN	ENSBTAG00000013245	ITPR3
DNN	ENSBTAG00000013316	BRPF3
UNN	ENSBTAG00000013392	PLD2
UNN	ENSBTAG00000013419	HTATIP2
UNN	ENSBTAG00000013569	CD38
UNN	ENSBTAG00000013573	BIRC5
NND	ENSBTAG00000013596	NR1H4
UNN	ENSBTAG00000013606	FKBP2
NNU	ENSBTAG00000013662	COL8A1
UNN	ENSBTAG00000013669	KIF22
UNN	ENSBTAG00000013730	CD5
UDU	ENSBTAG00000013745	ITGA5
DNN	ENSBTAG00000013755	ITGB5
DNN	ENSBTAG00000013760	COL4A6
DNN	ENSBTAG00000013773	PKP4
DNN	ENSBTAG00000013790	MAP3K1
DNN	ENSBTAG00000013802	DAB1
UNN	ENSBTAG00000013926	FCGRT
DNN	ENSBTAG00000014026	PAG1
UNN	ENSBTAG00000014046	BPI
DNN	ENSBTAG00000014083	AMIGO1
UNN	ENSBTAG00000014113	CCL8
DNN	ENSBTAG00000014119	PRKCZ
UNN	ENSBTAG00000014177	C6
UNN	ENSBTAG00000014217	HHEX
DNN	ENSBTAG00000014269	SCARB1
DNN	ENSBTAG00000014299	RHOC
UNN	ENSBTAG00000014315	PBLD
DNN	ENSBTAG00000014334	ZFYVE26
DNN	ENSBTAG00000014367	PRKX
NND	ENSBTAG00000014387	PRKAB2
UNN	ENSBTAG00000014420	AGER
NND	ENSBTAG00000014441	CD96
UNN	ENSBTAG00000014453	PLK1
DNN	ENSBTAG00000014455	PDZD2
UNN	ENSBTAG00000014468	AP1S1
DNN	ENSBTAG00000014482	FAF1
DNN	ENSBTAG00000014541	PDGFA
UNN	ENSBTAG00000014611	SORL1
UND	ENSBTAG00000014628	OAS2
UNN	ENSBTAG00000014707	ISG15
UUN	ENSBTAG00000014725	CD27
UUN	ENSBTAG00000014762	ISG20
DNN	ENSBTAG00000014806	ATP2A3
DNN	ENSBTAG00000014821	SLC7A7
DNN	ENSBTAG00000014825	NLK
DNN	ENSBTAG00000014827	UBQLN1
UNU	ENSBTAG00000014912	FMOD
DNN	ENSBTAG00000014923	BBS2
UNN	ENSBTAG00000014971	SEC61G
UNN	ENSBTAG00000014972	PTGER4
DUN	ENSBTAG00000015008	CPA3
DNN	ENSBTAG00000015026	ABL2
UNN	ENSBTAG00000015046	MST1R
UNN	ENSBTAG00000015060	GBP5
UNU	ENSBTAG00000015089	LGALS1
DNN	ENSBTAG00000015094	VNN1
DNN	ENSBTAG00000015107	SLC16A1
NNU	ENSBTAG00000015133	CCR7
UNN	ENSBTAG00000015147	S100A10
UNN	ENSBTAG00000015154	MCL1
UNN	ENSBTAG00000015212	IFNAR2
DNN	ENSBTAG00000015220	AGO4
UNN	ENSBTAG00000015228	CD74
NND	ENSBTAG00000015264	ITGAE
UNN	ENSBTAG00000015280	KIF2C
DND	ENSBTAG00000015330	DPP4
DNN	ENSBTAG00000015352	MTMR4
DNN	ENSBTAG00000015386	REL
NDU	ENSBTAG00000015441	ACTB
DNN	ENSBTAG00000015513	DOCK5
DNN	ENSBTAG00000015549	PCDH18
NND	ENSBTAG00000015582	HMOX1
UNN	ENSBTAG00000015604	ZNF385A
UNN	ENSBTAG00000015708	CXCR6
DNN	ENSBTAG00000015716	ERO1L
DNN	ENSBTAG00000015720	WWP1
DNN	ENSBTAG00000015750	AMN
UNN	ENSBTAG00000015779	PML
UNN	ENSBTAG00000015815	CFP
UNN	ENSBTAG00000015818	MMP1
NND	ENSBTAG00000015874	CASP3
UNN	ENSBTAG00000016061	RSAD2
DNN	ENSBTAG00000016103	CBFB
DNN	ENSBTAG00000016152	DAB2
UNN	ENSBTAG00000016169	ID1
UNN	ENSBTAG00000016199	CLINT1
UNN	ENSBTAG00000016204	C1RL
UNN	ENSBTAG00000016218	PTGES2
NND	ENSBTAG00000016220	WIPF3
NNU	ENSBTAG00000016234	DUOX2
UNN	ENSBTAG00000016267	SERPING1
UNN	ENSBTAG00000016296	GPD1
UNN	ENSBTAG00000016312	LGALS4
UDN	ENSBTAG00000016542	LAMB3
DNN	ENSBTAG00000016591	RAB11FIP3
DNN	ENSBTAG00000016622	TCAIM
UNN	ENSBTAG00000016661	USP18
DNN	ENSBTAG00000016667	ZBTB46
DNN	ENSBTAG00000016722	ATHL1
UNN	ENSBTAG00000016723	GFI1
UNN	ENSBTAG00000016726	KIF15
UNN	ENSBTAG00000016738	DTX1
UNN	ENSBTAG00000016766	TMEM176B
NDN	ENSBTAG00000016864	LBP
DNN	ENSBTAG00000016943	NEK7
DNN	ENSBTAG00000016972	RAB11FIP4
DNN	ENSBTAG00000016991	EFNB2
DNN	ENSBTAG00000017024	PPARGC1A
UNN	ENSBTAG00000017040	LY6E
NNU	ENSBTAG00000017071	C1QTNF3
DNN	ENSBTAG00000017075	STX1A
DNN	ENSBTAG00000017077	CTSL
DNN	ENSBTAG00000017139	STX7
DNN	ENSBTAG00000017240	DGKQ
DNN	ENSBTAG00000017260	PDE3A
DNN	ENSBTAG00000017266	ITGA6
UNN	ENSBTAG00000017280	C3
DNN	ENSBTAG00000017339	RUNX1T1
UNN	ENSBTAG00000017367	IFIT5
DNN	ENSBTAG00000017369	MAMDC2
NND	ENSBTAG00000017412	SOCS6
DNN	ENSBTAG00000017490	PRKCSH
DNN	ENSBTAG00000017525	ATG12
UNN	ENSBTAG00000017542	PPARD
DNN	ENSBTAG00000017545	FCHO2
UNN	ENSBTAG00000017574	LMNA
DNN	ENSBTAG00000017624	RAB17
NNU	ENSBTAG00000017718	CCL22
UNN	ENSBTAG00000017721	METTL13
UNN	ENSBTAG00000017722	F5
DNN	ENSBTAG00000017764	HDAC4
DNN	ENSBTAG00000017804	BNIP3
UNN	ENSBTAG00000017825	SEC13
UNN	ENSBTAG00000017846	F11R
NND	ENSBTAG00000017860	HIPK2
UNN	ENSBTAG00000017863	SRGN
UNN	ENSBTAG00000017895	CLEC10A
DNN	ENSBTAG00000018053	RAB22A
UNN	ENSBTAG00000018073	TSPO
DNN	ENSBTAG00000018119	AOAH
DNN	ENSBTAG00000018169	ITGB4
UUN	ENSBTAG00000018223	CHI3L1
DNN	ENSBTAG00000018227	SLC4A7
UND	ENSBTAG00000018294	DNASE1L3
UNN	ENSBTAG00000018349	IFI30
NUN	ENSBTAG00000018367	CD6
DNN	ENSBTAG00000018404	PRKG1
UNN	ENSBTAG00000018417	PSMF1
UNN	ENSBTAG00000018422	RIPK3
DNN	ENSBTAG00000018433	DENND6A
DNN	ENSBTAG00000018474	IL6R
UNN	ENSBTAG00000018523	TRIM38
UUN	ENSBTAG00000018531	IGJ
UNN	ENSBTAG00000018571	IL1RL1
UNN	ENSBTAG00000018652	CXCL17
DNN	ENSBTAG00000018852	APC
UNN	ENSBTAG00000018883	DCTN3
UNN	ENSBTAG00000018897	PSMD11
DDD	ENSBTAG00000018926	LEAP2
DUN	ENSBTAG00000018941	CPXM2
UNN	ENSBTAG00000018942	SSX2IP
DNN	ENSBTAG00000018945	AMOTL1
DNN	ENSBTAG00000018959	RAB11A
NND	ENSBTAG00000018965	PRDM16
UNN	ENSBTAG00000018993	ITGB7
UND	ENSBTAG00000018994	TNFSF10
UNN	ENSBTAG00000019015	IFITM3
UNN	ENSBTAG00000019017	IFITM2
UNN	ENSBTAG00000019023	NANS
DNN	ENSBTAG00000019044	BAIAP2
DNN	ENSBTAG00000019062	FCHSD2
UNN	ENSBTAG00000019077	DAD1
NUN	ENSBTAG00000019095	CCR10
UUN	ENSBTAG00000019097	CNTNAP1
DNN	ENSBTAG00000019125	SLC1A1
DNN	ENSBTAG00000019155	FRS2
UNN	ENSBTAG00000019177	BIN1
DNN	ENSBTAG00000019290	PACSIN2
DNN	ENSBTAG00000019376	FNDC3B
DNN	ENSBTAG00000019406	IGF2BP3
DNN	ENSBTAG00000019434	PDCD4
DNN	ENSBTAG00000019470	NEK6
NND	ENSBTAG00000019516	COMT
UNU	ENSBTAG00000019567	IL21R
DNN	ENSBTAG00000019596	GPRC5B
NND	ENSBTAG00000019617	PTPN22
UNU	ENSBTAG00000019627	THY1
NUN	ENSBTAG00000019636	SCARA5
DNN	ENSBTAG00000019652	MST4
UNN	ENSBTAG00000019665	IL1RN
UNN	ENSBTAG00000019686	NCKAP1L
NNU	ENSBTAG00000019711	LRMP
NND	ENSBTAG00000019741	C3AR1
DNN	ENSBTAG00000019759	IDE
UDN	ENSBTAG00000019770	APOA4
UNN	ENSBTAG00000019796	FAIM3
UNN	ENSBTAG00000019798	PIGR
UNN	ENSBTAG00000019799	FCAMR
UNN	ENSBTAG00000019813	ADIPOQ
DNN	ENSBTAG00000019819	FUT8
DNN	ENSBTAG00000019900	LNPEP
DNN	ENSBTAG00000019947	SYT7
UNN	ENSBTAG00000019979	CMPK2
DNN	ENSBTAG00000019983	ASXL2
DDN	ENSBTAG00000020054	TNFRSF21
UNN	ENSBTAG00000020080	MYBPC2
DNN	ENSBTAG00000020136	CASK
UNN	ENSBTAG00000020225	TBXAS1
DNN	ENSBTAG00000020244	EFNA1
UNN	ENSBTAG00000020263	TIMP4
DNN	ENSBTAG00000020311	USP20
UNN	ENSBTAG00000020355	KLF4
UNN	ENSBTAG00000020394	TNFAIP8L2
DNN	ENSBTAG00000020444	MAST2
DNN	ENSBTAG00000020465	FERMT1
UNN	ENSBTAG00000020535	PYCARD
UNN	ENSBTAG00000020538	HERC5
UNN	ENSBTAG00000020547	BCAP31
UNN	ENSBTAG00000020554	AIF1
UDN	ENSBTAG00000020558	APOC2
UUN	ENSBTAG00000020602	IDO1
DNN	ENSBTAG00000020614	PRKCE
UNN	ENSBTAG00000020649	CIITA
DND	ENSBTAG00000020661	ABCA1
UNN	ENSBTAG00000020674	LTB
NNU	ENSBTAG00000020676	MMP9
DNN	ENSBTAG00000020679	CNTN1
DNN	ENSBTAG00000020681	FNDC3A
UNN	ENSBTAG00000020698	MTHFR
DNN	ENSBTAG00000020715	PIK3C2G
UNN	ENSBTAG00000020736	CD40
DNN	ENSBTAG00000020745	HIVEP3
DNN	ENSBTAG00000020757	PCBP2
UNN	ENSBTAG00000020766	ABCA7
UNN	ENSBTAG00000020772	HMHA1
DUN	ENSBTAG00000020773	CTSW
UNN	ENSBTAG00000020814	C2CD4A
DNN	ENSBTAG00000020829	PTPRK
DNN	ENSBTAG00000020859	SERPINF2
UNN	ENSBTAG00000020892	IL2RA
UNN	ENSBTAG00000020904	JAK3
DNN	ENSBTAG00000020923	GDF1
DNN	ENSBTAG00000020979	NGFR
UNN	ENSBTAG00000021048	ADM
UUN	ENSBTAG00000021141	CD8A
NND	ENSBTAG00000021144	PSTPIP1
DNN	ENSBTAG00000021151	MYH10
NNU	ENSBTAG00000021190	CDH2
DNN	ENSBTAG00000021237	DST
UNN	ENSBTAG00000021249	LAT
UNN	ENSBTAG00000021301	ACSF2
DNN	ENSBTAG00000021308	IRS1
NDN	ENSBTAG00000021326	CCL20
DNN	ENSBTAG00000021336	KIF5A
UUN	ENSBTAG00000021358	BLNK
NUU	ENSBTAG00000021377	S100A14
UUN	ENSBTAG00000021378	S100A13
UNN	ENSBTAG00000021424	CSK
UND	ENSBTAG00000021434	EDN2
UNN	ENSBTAG00000021455	CFL1
UNN	ENSBTAG00000021523	STAT3
DNN	ENSBTAG00000021527	IGF1R
DDN	ENSBTAG00000021550	MAMDC4
DNN	ENSBTAG00000021553	PTPN14
UNN	ENSBTAG00000021615	LGALS3
DNN	ENSBTAG00000021637	POLR3C
UNN	ENSBTAG00000021709	SPI1
UNN	ENSBTAG00000021779	MGST2
UNN	ENSBTAG00000021791	PARP9
DNN	ENSBTAG00000021830	ENPP1
DNN	ENSBTAG00000021850	NCKIPSD
DNN	ENSBTAG00000021853	IP6K2
DNN	ENSBTAG00000021900	PKN2
NND	ENSBTAG00000021958	GZMA
NDN	ENSBTAG00000021964	CDH17
NNU	ENSBTAG00000021993	SPDEF
UNN	ENSBTAG00000022020	CLDN5
DNN	ENSBTAG00000022449	SCD5
DNN	ENSBTAG00000022635	LAMC1
UDN	ENSBTAG00000022715	DMBT1
UNU	ENSBTAG00000022779	OLFM4
UND	ENSBTAG00000022819	ONECUT2
DNN	ENSBTAG00000022920	RNF128
NNU	ENSBTAG00000023207	FAM3D
UNN	ENSBTAG00000023283	AMICA1
UUN	ENSBTAG00000023384	CBR1
NNU	ENSBTAG00000023426	FAIM
UNN	ENSBTAG00000023635	CLEC6A
UNN	ENSBTAG00000024091	MALL
UND	ENSBTAG00000024219	TRPV6
DNN	ENSBTAG00000024340	TRIL
DNN	ENSBTAG00000024387	PNPLA8
DNN	ENSBTAG00000024450	MAP2K2
DNN	ENSBTAG00000024603	NCOR2
DNN	ENSBTAG00000024950	ACE
UNN	ENSBTAG00000024957	SNCA
DNN	ENSBTAG00000025035	PRLR
DUN	ENSBTAG00000025161	AGPAT2
DNN	ENSBTAG00000025308	STON2
DNN	ENSBTAG00000025313	DYNLL2
DNN	ENSBTAG00000025358	SNX2
DNN	ENSBTAG00000025443	FNIP1
DNN	ENSBTAG00000025477	KIF3A
DNN	ENSBTAG00000025856	JMY
DNN	ENSBTAG00000025942	HPGD
UUD	ENSBTAG00000026181	UGT1A1
UNN	ENSBTAG00000026278	CLDN4
DNN	ENSBTAG00000026403	CREBBP
DNN	ENSBTAG00000027024	ARHGAP5
UNN	ENSBTAG00000027246	UBD
DNN	ENSBTAG00000027337	CTSA
UNN	ENSBTAG00000027676	IL18BP
UND	ENSBTAG00000027865	GZMA
DNN	ENSBTAG00000027937	PRNP
UND	ENSBTAG00000030174	ACOX1
UNN	ENSBTAG00000030209	ARHGDIA
UNN	ENSBTAG00000030518	ECSCR
DUN	ENSBTAG00000030814	TFF2
UNN	ENSBTAG00000030913	MX1
UNN	ENSBTAG00000030932	IFI44L
UNN	ENSBTAG00000030974	TUBA4A
UUU	ENSBTAG00000031160	IGLL1
DNN	ENSBTAG00000031184	CDKN1C
UNN	ENSBTAG00000031231	IRF1
NND	ENSBTAG00000031348	CCR9
UNN	ENSBTAG00000031430	CD83
UNN	ENSBTAG00000031441	FXYD5
UNN	ENSBTAG00000031444	LY86
DNN	ENSBTAG00000031575	VAV3
UNN	ENSBTAG00000031701	TAGAP
UNN	ENSBTAG00000031750	PLAC8
UNN	ENSBTAG00000031998	CXCL16
DNN	ENSBTAG00000032021	RALB
UNN	ENSBTAG00000032034	DYNLL1
UNN	ENSBTAG00000032068	PLA2G4F
UNN	ENSBTAG00000032084	GPR183
UNU	ENSBTAG00000032122	CD19
UNN	ENSBTAG00000032277	KYNU
NDN	ENSBTAG00000032719	TFRC
DNN	ENSBTAG00000032902	SLC11A2
UNN	ENSBTAG00000032914	SLC11A2
UNN	ENSBTAG00000033278	F2RL3
UNN	ENSBTAG00000033464	SPA17
DNN	ENSBTAG00000033510	MPZL2
DNN	ENSBTAG00000033662	NCKAP1
UNN	ENSBTAG00000034170	DYNLL1
UUN	ENSBTAG00000034295	LAG3
UNN	ENSBTAG00000034349	IFI44
DNN	ENSBTAG00000034373	CDH13
UND	ENSBTAG00000034402	ACE2
DNN	ENSBTAG00000034436	PDPK1
UNN	ENSBTAG00000034442	LNP1
UNN	ENSBTAG00000034496	SHFM1
UNN	ENSBTAG00000034501	CFI
UNN	ENSBTAG00000034848	F2RL1
UND	ENSBTAG00000034918	IFIT2
UNN	ENSBTAG00000034939	BTNL2
UNN	ENSBTAG00000034985	PHLDA1
DNN	ENSBTAG00000035697	GNG12
UNN	ENSBTAG00000035995	TNFAIP2
UNN	ENSBTAG00000036260	LPXN
DNN	ENSBTAG00000037703	MICALL1
UNN	ENSBTAG00000037765	TNFAIP8L1
UDN	ENSBTAG00000037778	CXCL3
DNN	ENSBTAG00000038093	PEG10
UNN	ENSBTAG00000038139	CERCAM
UUN	ENSBTAG00000038337	MZB1
UNN	ENSBTAG00000038428	RELB
NNU	ENSBTAG00000038496	CR2
NUN	ENSBTAG00000038639	CXCL9
DNN	ENSBTAG00000038716	SKI
UNN	ENSBTAG00000039160	VAV1
UNN	ENSBTAG00000039355	MADCAM1
UDN	ENSBTAG00000039839	IL36RN
UNN	ENSBTAG00000039995	CFH
DNN	ENSBTAG00000040031	ZNF148
NND	ENSBTAG00000040078	FLVCR2
DNN	ENSBTAG00000040128	FZD4
UND	ENSBTAG00000040323	SECTM1
UNN	ENSBTAG00000040331	GIMAP1
UNN	ENSBTAG00000040432	CLDN3
DNN	ENSBTAG00000040597	GSK3B
NND	ENSBTAG00000040607	SLA2
DNN	ENSBTAG00000043949	PAWR
NDN	ENSBTAG00000044001	LPP
DNN	ENSBTAG00000044010	EMB
DNN	ENSBTAG00000044044	CLOCK
UNN	ENSBTAG00000044048	LMBR1L
UNN	ENSBTAG00000044073	CD248
NND	ENSBTAG00000044185	SOX6
DNN	ENSBTAG00000044192	MAF
NNU	ENSBTAG00000044204	CD79B
UNN	ENSBTAG00000045547	AMIGO3
UNN	ENSBTAG00000045767	LAT2
UNN	ENSBTAG00000045862	FERMT3
DNN	ENSBTAG00000045877	TSC22D3
DUN	ENSBTAG00000045976	NT5E
UNN	ENSBTAG00000046117	TMSB4X
DNN	ENSBTAG00000046174	GNA13
NUN	ENSBTAG00000046421	SFTPD
UNN	ENSBTAG00000046555	WAS
UNN	ENSBTAG00000046712	PSMC2
NUN	ENSBTAG00000046744	PALM3
DNN	ENSBTAG00000046803	GAS1
DNN	ENSBTAG00000046979	LGMN
UNN	ENSBTAG00000047225	BCL2L14
UNN	ENSBTAG00000047338	DCBLD1
DNN	ENSBTAG00000047495	CD81
DDN	ENSBTAG00000047502	FKBP5
DDN	ENSBTAG00000047561	VEGFA
UNN	ENSBTAG00000047680	IRF7
UNN	ENSBTAG00000048029	MMP1
UUN	ENSBTAG00000048049	IGHM
DNN	ENSBTAG00000048057	GSK3B
DNN	ENSBTAG00000048075	IGSF23
UNN	ENSBTAG00000048122	CFD
DNN	ENSBTAG00000048154	GPER1
DND	ENSBTAG00000048246	DPP4
DNN	ENSBTAG00000048271	MICAL3

## Sheet: JE-KEGG
Category	Term	Count	%	PValue	Genes	List Total	Pop Hits	Pop Total	Fold Enrichment	FDR
KEGG_PATHWAY	bta04610:Complement and coagulation cascades	24	2.85714	0.000770351	ENSBTAG00000007101, ENSBTAG00000017280, ENSBTAG00000016267, ENSBTAG00000007268, ENSBTAG00000006745, ENSBTAG00000007411, ENSBTAG00000012210, ENSBTAG00000011193, ENSBTAG00000010520, ENSBTAG00000019741, ENSBTAG00000039995, ENSBTAG00000008612, ENSBTAG00000011196, ENSBTAG00000014177, ENSBTAG00000012808, ENSBTAG00000004063, ENSBTAG00000034501, ENSBTAG00000009876, ENSBTAG00000020859, ENSBTAG00000004840,…	378	51	1551	1.93091	0.105727
KEGG_PATHWAY	bta02010:ABC transporters	7	0.833333	0.016846	ENSBTAG00000008936, ENSBTAG00000008953, ENSBTAG00000005997, ENSBTAG00000020661, ENSBTAG00000002747, ENSBTAG00000020766, ENSBTAG00000006589	378	10	1551	2.87222	0.914861
KEGG_PATHWAY	bta05322:Systemic lupus erythematosus	14	1.66667	0.0290735	ENSBTAG00000017280, ENSBTAG00000012210, ENSBTAG00000011193, ENSBTAG00000010520, ENSBTAG00000008612, ENSBTAG00000011196, ENSBTAG00000014177, ENSBTAG00000013118, ENSBTAG00000020736, ENSBTAG00000004840, ENSBTAG00000006490, ENSBTAG00000012451, ENSBTAG00000002096, ENSBTAG00000007153	378	32	1551	1.79514	0.986132
KEGG_PATHWAY	bta03320:PPAR signaling pathway	10	1.19048	0.0336315	ENSBTAG00000030174, ENSBTAG00000019813, ENSBTAG00000015818, ENSBTAG00000012855, ENSBTAG00000002258, ENSBTAG00000001333, ENSBTAG00000022449, ENSBTAG00000008063, ENSBTAG00000012398, ENSBTAG00000017542	378	20	1551	2.05159	0.99299
KEGG_PATHWAY	bta05020:Prion diseases	12	1.42857	0.0424529	ENSBTAG00000010069, ENSBTAG00000014367, ENSBTAG00000011851, ENSBTAG00000027937, ENSBTAG00000012210, ENSBTAG00000011193, ENSBTAG00000010520, ENSBTAG00000011966, ENSBTAG00000014177, ENSBTAG00000011196, ENSBTAG00000007153, ENSBTAG00000024450	378	27	1551	1.82363	0.998146
KEGG_PATHWAY	bta04612:Antigen processing and presentation	11	1.30952	0.0446735	ENSBTAG00000005814, ENSBTAG00000012330, ENSBTAG00000008953, ENSBTAG00000017077, ENSBTAG00000021141, ENSBTAG00000015228, ENSBTAG00000012442, ENSBTAG00000018349, ENSBTAG00000012451, ENSBTAG00000006490, ENSBTAG00000003255	378	24	1551	1.88062	0.998676
KEGG_PATHWAY	bta04062:Chemokine signaling pathway	37	4.40476	0.0591889	ENSBTAG00000014113, ENSBTAG00000001557, ENSBTAG00000006909, ENSBTAG00000001060, ENSBTAG00000035697, ENSBTAG00000000306, ENSBTAG00000021523, ENSBTAG00000011043, ENSBTAG00000001778, ENSBTAG00000031998, ENSBTAG00000005581, ENSBTAG00000010161, ENSBTAG00000012684, ENSBTAG00000038639, ENSBTAG00000014119, ENSBTAG00000015133, ENSBTAG00000021424, ENSBTAG00000015708, ENSBTAG00000008479, ENSBTAG00000039160,…	378	117	1551	1.29759	0.999856
KEGG_PATHWAY	bta04672:Intestinal immune network for IgA production	14	1.66667	0.0601698	ENSBTAG00000031348, ENSBTAG00000019095, ENSBTAG00000001557, ENSBTAG00000012004, ENSBTAG00000001060, ENSBTAG00000018993, ENSBTAG00000039355, ENSBTAG00000005581, ENSBTAG00000019798, ENSBTAG00000013118, ENSBTAG00000020736, ENSBTAG00000006490, ENSBTAG00000012451, ENSBTAG00000006078	378	35	1551	1.64127	0.999876
KEGG_PATHWAY	bta04614:Renin-angiotensin system	5	0.595238	0.063903	ENSBTAG00000002075, ENSBTAG00000012393, ENSBTAG00000015008, ENSBTAG00000027337, ENSBTAG00000019900	378	7	1551	2.93084	0.999931
KEGG_PATHWAY	bta00760:Nicotinate and nicotinamide metabolism	4	0.47619	0.096004	ENSBTAG00000006156, ENSBTAG00000012317, ENSBTAG00000021830, ENSBTAG00000013569	378	5	1551	3.28254	1
KEGG_PATHWAY	bta04623:Cytosolic DNA-sensing pathway	13	1.54762	0.0984483	ENSBTAG00000005311, ENSBTAG00000018422, ENSBTAG00000003366, ENSBTAG00000021637, ENSBTAG00000001778, ENSBTAG00000012406, ENSBTAG00000002296, ENSBTAG00000001725, ENSBTAG00000010408, ENSBTAG00000006633, ENSBTAG00000000277, ENSBTAG00000008406, ENSBTAG00000020535	378	34	1551	1.56886	1

## Sheet: IL-temporal-DE-immune-genes
Epression Patter	Ensembl ID
DDN	ENSBTAG00000010229
DDN	ENSBTAG00000012638
DDN	ENSBTAG00000016026
DDN	ENSBTAG00000024406
DDN	ENSBTAG00000001517
DDN	ENSBTAG00000012398
DDN	ENSBTAG00000019770
DDN	ENSBTAG00000004063
DDN	ENSBTAG00000007969
DDN	ENSBTAG00000037526
DDN	ENSBTAG00000000730
DDU	ENSBTAG00000021993
DDU	ENSBTAG00000000442
DDU	ENSBTAG00000020244
DDU	ENSBTAG00000000460
DDU	ENSBTAG00000011585
DDU	ENSBTAG00000018563
DDU	ENSBTAG00000017077
DDU	ENSBTAG00000021550
DDU	ENSBTAG00000010498
DDU	ENSBTAG00000017866
DNN	ENSBTAG00000006024
DNN	ENSBTAG00000010520
DNN	ENSBTAG00000018073
DNN	ENSBTAG00000022020
DNN	ENSBTAG00000016169
DNN	ENSBTAG00000017804
DNN	ENSBTAG00000005353
DNN	ENSBTAG00000015089
DNN	ENSBTAG00000009477
DNN	ENSBTAG00000010994
DNN	ENSBTAG00000000625
DNN	ENSBTAG00000021377
DNN	ENSBTAG00000001333
DNN	ENSBTAG00000031184
DNN	ENSBTAG00000023207
DNN	ENSBTAG00000001139
DNN	ENSBTAG00000012866
DNN	ENSBTAG00000009982
DNN	ENSBTAG00000010899
DNN	ENSBTAG00000004783
DNN	ENSBTAG00000008350
DNN	ENSBTAG00000003835
DNN	ENSBTAG00000019915
DNN	ENSBTAG00000019375
DNN	ENSBTAG00000011454
DNN	ENSBTAG00000021211
DNN	ENSBTAG00000020067
DNN	ENSBTAG00000021827
DNN	ENSBTAG00000047613
DNN	ENSBTAG00000000569
DNN	ENSBTAG00000008419
DNN	ENSBTAG00000007592
DNN	ENSBTAG00000002391
DNN	ENSBTAG00000011847
DNN	ENSBTAG00000000764
DNN	ENSBTAG00000011324
DNN	ENSBTAG00000046644
DNN	ENSBTAG00000010745
DNN	ENSBTAG00000010007
DNN	ENSBTAG00000015978
DNN	ENSBTAG00000033190
DNN	ENSBTAG00000004261
DNN	ENSBTAG00000014291
DNN	ENSBTAG00000001829
DNN	ENSBTAG00000004403
DNN	ENSBTAG00000027766
DNN	ENSBTAG00000004588
DNN	ENSBTAG00000001473
DNN	ENSBTAG00000005140
DNN	ENSBTAG00000006694
DNN	ENSBTAG00000033248
DNN	ENSBTAG00000048125
DNN	ENSBTAG00000019754
DNN	ENSBTAG00000018331
DNN	ENSBTAG00000000279
DNN	ENSBTAG00000034586
DNN	ENSBTAG00000011027
DNN	ENSBTAG00000011149
DNN	ENSBTAG00000016591
DNN	ENSBTAG00000014971
DNN	ENSBTAG00000008468
DNN	ENSBTAG00000017624
DNN	ENSBTAG00000016152
DNN	ENSBTAG00000002688
DNN	ENSBTAG00000014541
DNN	ENSBTAG00000019636
DNN	ENSBTAG00000017240
DNN	ENSBTAG00000003155
DNN	ENSBTAG00000004787
DNN	ENSBTAG00000032902
DNN	ENSBTAG00000003172
DNN	ENSBTAG00000002315
DNN	ENSBTAG00000010738
DNN	ENSBTAG00000016218
DNN	ENSBTAG00000009784
DNN	ENSBTAG00000010820
DNN	ENSBTAG00000019023
DNN	ENSBTAG00000025161
DNN	ENSBTAG00000016296
DNN	ENSBTAG00000012484
DNN	ENSBTAG00000046979
DNN	ENSBTAG00000021301
DNN	ENSBTAG00000006716
DNN	ENSBTAG00000017369
DNN	ENSBTAG00000022635
DNN	ENSBTAG00000010812
DNN	ENSBTAG00000013240
DNN	ENSBTAG00000045976
DNN	ENSBTAG00000027937
DNN	ENSBTAG00000000570
DNN	ENSBTAG00000009576
DNN	ENSBTAG00000001568
DNN	ENSBTAG00000021850
DNN	ENSBTAG00000038139
DNN	ENSBTAG00000022920
DNN	ENSBTAG00000013755
DNN	ENSBTAG00000011150
DNN	ENSBTAG00000002186
DNN	ENSBTAG00000006262
DNN	ENSBTAG00000012121
DNN	ENSBTAG00000019044
DNN	ENSBTAG00000021378
DNN	ENSBTAG00000017075
DNN	ENSBTAG00000002258
DNN	ENSBTAG00000014299
DNN	ENSBTAG00000046421
DNN	ENSBTAG00000020979
DNN	ENSBTAG00000048075
DNN	ENSBTAG00000015750
DNN	ENSBTAG00000003832
DNN	ENSBTAG00000033510
DNN	ENSBTAG00000001851
DNN	ENSBTAG00000023997
DNN	ENSBTAG00000004826
DNN	ENSBTAG00000010959
DNN	ENSBTAG00000008648
DNN	ENSBTAG00000001592
DNN	ENSBTAG00000032374
DNN	ENSBTAG00000011214
DNN	ENSBTAG00000019787
DNN	ENSBTAG00000010923
DNN	ENSBTAG00000004284
DNN	ENSBTAG00000005763
DNN	ENSBTAG00000019964
DNN	ENSBTAG00000004237
DNN	ENSBTAG00000014492
DNN	ENSBTAG00000006187
DNN	ENSBTAG00000031249
DNN	ENSBTAG00000016988
DNN	ENSBTAG00000010635
DNN	ENSBTAG00000005787
DNN	ENSBTAG00000007246
DNN	ENSBTAG00000019803
DNN	ENSBTAG00000015828
DNN	ENSBTAG00000016093
DNN	ENSBTAG00000005464
DNN	ENSBTAG00000047299
DNN	ENSBTAG00000001004
DNN	ENSBTAG00000021864
DNN	ENSBTAG00000013287
DNN	ENSBTAG00000015369
DNN	ENSBTAG00000002551
DNN	ENSBTAG00000008448
DNN	ENSBTAG00000003298
DNN	ENSBTAG00000031363
DNN	ENSBTAG00000020060
DNN	ENSBTAG00000000343
DNN	ENSBTAG00000008541
DNN	ENSBTAG00000038439
DNN	ENSBTAG00000001635
DNN	ENSBTAG00000024772
DNN	ENSBTAG00000002367
DNN	ENSBTAG00000015642
DNN	ENSBTAG00000046129
DNN	ENSBTAG00000005933
DNN	ENSBTAG00000001188
DNN	ENSBTAG00000008139
DNN	ENSBTAG00000001097
DNN	ENSBTAG00000034691
DNN	ENSBTAG00000017298
DNN	ENSBTAG00000004472
DNN	ENSBTAG00000022293
DNN	ENSBTAG00000003176
DNN	ENSBTAG00000019667
DNN	ENSBTAG00000013910
DNN	ENSBTAG00000009899
DNN	ENSBTAG00000023270
DNN	ENSBTAG00000000073
DNN	ENSBTAG00000011931
DNN	ENSBTAG00000021036
DNN	ENSBTAG00000046054
DNN	ENSBTAG00000008654
DNN	ENSBTAG00000007897
DNN	ENSBTAG00000019569
DNN	ENSBTAG00000001286
DNN	ENSBTAG00000012941
DNN	ENSBTAG00000022632
DNN	ENSBTAG00000008412
DNN	ENSBTAG00000003794
DNN	ENSBTAG00000017405
DNN	ENSBTAG00000021549
DNN	ENSBTAG00000021588
DNN	ENSBTAG00000013462
DNN	ENSBTAG00000003018
DNN	ENSBTAG00000006026
DNN	ENSBTAG00000015093
DNN	ENSBTAG00000023730
DNN	ENSBTAG00000004318
DNN	ENSBTAG00000014907
DNN	ENSBTAG00000016277
DNN	ENSBTAG00000010138
DNN	ENSBTAG00000010977
DNN	ENSBTAG00000016514
DNN	ENSBTAG00000034366
DNN	ENSBTAG00000008711
DNN	ENSBTAG00000016648
DNN	ENSBTAG00000001727
DNU	ENSBTAG00000013760
DNU	ENSBTAG00000015549
DNU	ENSBTAG00000025942
DNU	ENSBTAG00000008452
DNU	ENSBTAG00000011969
DNU	ENSBTAG00000015441
DNU	ENSBTAG00000011224
DNU	ENSBTAG00000014912
DNU	ENSBTAG00000000745
DNU	ENSBTAG00000017537
DNU	ENSBTAG00000000483
DNU	ENSBTAG00000007319
DNU	ENSBTAG00000047200
DNU	ENSBTAG00000000799
DNU	ENSBTAG00000013066
DNU	ENSBTAG00000000843
DNU	ENSBTAG00000004280
DNU	ENSBTAG00000017869
DNU	ENSBTAG00000016571
DNU	ENSBTAG00000004757
DNU	ENSBTAG00000003505
DNU	ENSBTAG00000007705
DNU	ENSBTAG00000032914
DNU	ENSBTAG00000007415
DNU	ENSBTAG00000024950
DNU	ENSBTAG00000003319
DNU	ENSBTAG00000008951
DNU	ENSBTAG00000015582
DNU	ENSBTAG00000006589
DNU	ENSBTAG00000000251
DNU	ENSBTAG00000007164
DNU	ENSBTAG00000004772
DNU	ENSBTAG00000012761
DNU	ENSBTAG00000010682
DNU	ENSBTAG00000001752
DNU	ENSBTAG00000011476
DNU	ENSBTAG00000008849
DNU	ENSBTAG00000012211
DNU	ENSBTAG00000000484
DNU	ENSBTAG00000019498
DNU	ENSBTAG00000006366
DNU	ENSBTAG00000004168
DUN	ENSBTAG00000038639
DUN	ENSBTAG00000015074
DUU	ENSBTAG00000038639
IL	IL
NDN	ENSBTAG00000022779
NDN	ENSBTAG00000009443
NDN	ENSBTAG00000002700
NDN	ENSBTAG00000018169
NDN	ENSBTAG00000011034
NDN	ENSBTAG00000025210
NDN	ENSBTAG00000008505
NDN	ENSBTAG00000010285
NDN	ENSBTAG00000007850
NDN	ENSBTAG00000012518
NDN	ENSBTAG00000004901
NDN	ENSBTAG00000021964
NDN	ENSBTAG00000020465
NDN	ENSBTAG00000014455
NDN	ENSBTAG00000015330
NDN	ENSBTAG00000000604
NDN	ENSBTAG00000001244
NDN	ENSBTAG00000003709
NDN	ENSBTAG00000015356
NDN	ENSBTAG00000011986
NDN	ENSBTAG00000016751
NDN	ENSBTAG00000010047
NDN	ENSBTAG00000011014
NDN	ENSBTAG00000008101
NDU	ENSBTAG00000013745
NDU	ENSBTAG00000005871
NDU	ENSBTAG00000022715
NDU	ENSBTAG00000008997
NDU	ENSBTAG00000021191
NDU	ENSBTAG00000012849
NDU	ENSBTAG00000012405
NDU	ENSBTAG00000005261
NDU	ENSBTAG00000008300
NDU	ENSBTAG00000013103
NDU	ENSBTAG00000013222
NDU	ENSBTAG00000027181
NDU	ENSBTAG00000005108
NDU	ENSBTAG00000021933
NDU	ENSBTAG00000014906
NDU	ENSBTAG00000020243
NDU	ENSBTAG00000007602
NDU	ENSBTAG00000025856
NDU	ENSBTAG00000003658
NDU	ENSBTAG00000005021
NDU	ENSBTAG00000011966
NDU	ENSBTAG00000007666
NDU	ENSBTAG00000017024
NDU	ENSBTAG00000001481
NDU	ENSBTAG00000008253
NDU	ENSBTAG00000019813
NDU	ENSBTAG00000016915
NDU	ENSBTAG00000004347
NDU	ENSBTAG00000009019
NDU	ENSBTAG00000004885
NDU	ENSBTAG00000001335
NDU	ENSBTAG00000010178
NDU	ENSBTAG00000016221
NDU	ENSBTAG00000018966
NDU	ENSBTAG00000024269
NND	ENSBTAG00000008479
NND	ENSBTAG00000015650
NND	ENSBTAG00000016662
NND	ENSBTAG00000008352
NND	ENSBTAG00000015635
NND	ENSBTAG00000020737
NNU	ENSBTAG00000000575
NNU	ENSBTAG00000003880
NNU	ENSBTAG00000047998
NNU	ENSBTAG00000021945
NNU	ENSBTAG00000008817
NNU	ENSBTAG00000011190
NNU	ENSBTAG00000013472
NNU	ENSBTAG00000012237
NNU	ENSBTAG00000006214
NNU	ENSBTAG00000018052
NNU	ENSBTAG00000044195
NNU	ENSBTAG00000045902
NNU	ENSBTAG00000012870
NNU	ENSBTAG00000018810
NNU	ENSBTAG00000010082
NNU	ENSBTAG00000008380
NNU	ENSBTAG00000039477
NNU	ENSBTAG00000004322
NNU	ENSBTAG00000002804
NNU	ENSBTAG00000044192
NNU	ENSBTAG00000021237
NNU	ENSBTAG00000021553
NNU	ENSBTAG00000002402
NNU	ENSBTAG00000002303
NNU	ENSBTAG00000002747
NNU	ENSBTAG00000011234
NNU	ENSBTAG00000010030
NNU	ENSBTAG00000011761
NNU	ENSBTAG00000005615
NNU	ENSBTAG00000003061
NNU	ENSBTAG00000009315
NNU	ENSBTAG00000018945
NNU	ENSBTAG00000048271
NNU	ENSBTAG00000021830
NNU	ENSBTAG00000007177
NNU	ENSBTAG00000010460
NNU	ENSBTAG00000005043
NNU	ENSBTAG00000017490
NNU	ENSBTAG00000017722
NNU	ENSBTAG00000000253
NNU	ENSBTAG00000047561
NNU	ENSBTAG00000007312
NNU	ENSBTAG00000010423
NNU	ENSBTAG00000005072
NNU	ENSBTAG00000000917
NNU	ENSBTAG00000020619
NNU	ENSBTAG00000006729
NNU	ENSBTAG00000008525
NNU	ENSBTAG00000014788
NNU	ENSBTAG00000004283
NNU	ENSBTAG00000011971
NNU	ENSBTAG00000016208
NNU	ENSBTAG00000015541
NNU	ENSBTAG00000011580
NNU	ENSBTAG00000009844
NNU	ENSBTAG00000016707
NNU	ENSBTAG00000020455
NNU	ENSBTAG00000006792
NNU	ENSBTAG00000017976
NNU	ENSBTAG00000043961
NNU	ENSBTAG00000009665
NNU	ENSBTAG00000016185
NNU	ENSBTAG00000010452
NNU	ENSBTAG00000013187
NNU	ENSBTAG00000046924
NNU	ENSBTAG00000020799
NNU	ENSBTAG00000007814
NNU	ENSBTAG00000013555
NNU	ENSBTAG00000019866
NNU	ENSBTAG00000008429
NNU	ENSBTAG00000010830
NNU	ENSBTAG00000021396
NNU	ENSBTAG00000020433
NNU	ENSBTAG00000010660
NNU	ENSBTAG00000025340
NNU	ENSBTAG00000021879
NNU	ENSBTAG00000003345
NNU	ENSBTAG00000006138
NNU	ENSBTAG00000016728
NNU	ENSBTAG00000045584
NNU	ENSBTAG00000008338
NNU	ENSBTAG00000003675
NNU	ENSBTAG00000011864
NNU	ENSBTAG00000005710
NNU	ENSBTAG00000004849
NUD	ENSBTAG00000021326
NUN	ENSBTAG00000002096
NUN	ENSBTAG00000001292
NUN	ENSBTAG00000020602
NUN	ENSBTAG00000001725
NUN	ENSBTAG00000007191
NUN	ENSBTAG00000039813
NUN	ENSBTAG00000021249
NUN	ENSBTAG00000014113
NUN	ENSBTAG00000009206
NUN	ENSBTAG00000020535
NUN	ENSBTAG00000002522
NUN	ENSBTAG00000027246
NUN	ENSBTAG00000020773
NUN	ENSBTAG00000040323
NUN	ENSBTAG00000017622
NUN	ENSBTAG00000006357
NUN	ENSBTAG00000012708
NUN	ENSBTAG00000026489
NUN	ENSBTAG00000000507
NUN	ENSBTAG00000047284
UDN	ENSBTAG00000001324
UDN	ENSBTAG00000018571
UDN	ENSBTAG00000017718
UDN	ENSBTAG00000032719
UDN	ENSBTAG00000016204
UDN	ENSBTAG00000005997
UDN	ENSBTAG00000019289
UDN	ENSBTAG00000009080
UDN	ENSBTAG00000020056
UDN	ENSBTAG00000001462
UDN	ENSBTAG00000011922
UDN	ENSBTAG00000038048
UDN	ENSBTAG00000021182
UDN	ENSBTAG00000013412
UDN	ENSBTAG00000004869
UDU	ENSBTAG00000012444
UDU	ENSBTAG00000009343
UDU	ENSBTAG00000016525
UDU	ENSBTAG00000000781
UNN	ENSBTAG00000001273
UNN	ENSBTAG00000012335
UNN	ENSBTAG00000022514
UNN	ENSBTAG00000016234
UNN	ENSBTAG00000021958
UNN	ENSBTAG00000010057
UNN	ENSBTAG00000017280
UNN	ENSBTAG00000007135
UNN	ENSBTAG00000027865
UNN	ENSBTAG00000009876
UNN	ENSBTAG00000016061
UNN	ENSBTAG00000007881
UNN	ENSBTAG00000009812
UNN	ENSBTAG00000004490
UNN	ENSBTAG00000012406
UNN	ENSBTAG00000003255
UNN	ENSBTAG00000034918
UNN	ENSBTAG00000014707
UNN	ENSBTAG00000037778
UNN	ENSBTAG00000012210
UNN	ENSBTAG00000031348
UNN	ENSBTAG00000010987
UNN	ENSBTAG00000003326
UNN	ENSBTAG00000008441
UNN	ENSBTAG00000009768
UNN	ENSBTAG00000032068
UNN	ENSBTAG00000030913
UNN	ENSBTAG00000018994
UNN	ENSBTAG00000020745
UNN	ENSBTAG00000005120
UNN	ENSBTAG00000000432
UNN	ENSBTAG00000008703
UNN	ENSBTAG00000014177
UNN	ENSBTAG00000002435
UNN	ENSBTAG00000019617
UNN	ENSBTAG00000020661
UNN	ENSBTAG00000044044
UNN	ENSBTAG00000015026
UNN	ENSBTAG00000019979
UNN	ENSBTAG00000017412
UNN	ENSBTAG00000034349
UNN	ENSBTAG00000008142
UNN	ENSBTAG00000018294
UNN	ENSBTAG00000008471
UNN	ENSBTAG00000014026
UNN	ENSBTAG00000006817
UNN	ENSBTAG00000011316
UNN	ENSBTAG00000007545
UNN	ENSBTAG00000004611
UNN	ENSBTAG00000013596
UNN	ENSBTAG00000019983
UNN	ENSBTAG00000003366
UNN	ENSBTAG00000013057
UNN	ENSBTAG00000035995
UNN	ENSBTAG00000007519
UNN	ENSBTAG00000020904
UNN	ENSBTAG00000014334
UNN	ENSBTAG00000005847
UNN	ENSBTAG00000027024
UNN	ENSBTAG00000015779
UNN	ENSBTAG00000006615
UNN	ENSBTAG00000009948
UNN	ENSBTAG00000001321
UNN	ENSBTAG00000018203
UNN	ENSBTAG00000013334
UNN	ENSBTAG00000026163
UNN	ENSBTAG00000013793
UNN	ENSBTAG00000017839
UNN	ENSBTAG00000007532
UNN	ENSBTAG00000019975
UNN	ENSBTAG00000009786
UNN	ENSBTAG00000008963
UNN	ENSBTAG00000004104
UNN	ENSBTAG00000020872
UNN	ENSBTAG00000010664
UNN	ENSBTAG00000016345
UNN	ENSBTAG00000001775
UNN	ENSBTAG00000000736
UNN	ENSBTAG00000021617
UNN	ENSBTAG00000007569
UNN	ENSBTAG00000021195
UNN	ENSBTAG00000037533
UNN	ENSBTAG00000019061
UNN	ENSBTAG00000009064
UNN	ENSBTAG00000001492
UNN	ENSBTAG00000011628
UNN	ENSBTAG00000005240
UNN	ENSBTAG00000018324
UNN	ENSBTAG00000000842
UNN	ENSBTAG00000020957
UNN	ENSBTAG00000018804
UNN	ENSBTAG00000004742
UNN	ENSBTAG00000001906
UNN	ENSBTAG00000004862
UNN	ENSBTAG00000001867
UNN	ENSBTAG00000005055
UNN	ENSBTAG00000024928
UNN	ENSBTAG00000018035
UNN	ENSBTAG00000011904
UNN	ENSBTAG00000003526
UNN	ENSBTAG00000009091
UNN	ENSBTAG00000002006
UNN	ENSBTAG00000046604
UNN	ENSBTAG00000011245
UNN	ENSBTAG00000005273
UNN	ENSBTAG00000003063
UNN	ENSBTAG00000023832
UNN	ENSBTAG00000000436
UNN	ENSBTAG00000011322
UNN	ENSBTAG00000015669
UNN	ENSBTAG00000021497
UNN	ENSBTAG00000038126
UNN	ENSBTAG00000016198
UNN	ENSBTAG00000005218
UNN	ENSBTAG00000018986
UNN	ENSBTAG00000012038
UNN	ENSBTAG00000005978
UNN	ENSBTAG00000040350
UNN	ENSBTAG00000004035
UNN	ENSBTAG00000021076
UNN	ENSBTAG00000017642
UNN	ENSBTAG00000047389
UNN	ENSBTAG00000046158
UNN	ENSBTAG00000014947
UNN	ENSBTAG00000021087
UNN	ENSBTAG00000017639
UNN	ENSBTAG00000016804
UNN	ENSBTAG00000012852
UNN	ENSBTAG00000019264
UNN	ENSBTAG00000017232
UNN	ENSBTAG00000017999
UNN	ENSBTAG00000024869
UNN	ENSBTAG00000018348
UNN	ENSBTAG00000019929
UNN	ENSBTAG00000008388
UNN	ENSBTAG00000020657
UNN	ENSBTAG00000010402
UNN	ENSBTAG00000018658
UNN	ENSBTAG00000010416
UNN	ENSBTAG00000020755
UNU	ENSBTAG00000013167
UNU	ENSBTAG00000017860
UNU	ENSBTAG00000019376
UNU	ENSBTAG00000005799
UNU	ENSBTAG00000020676
UNU	ENSBTAG00000022799
UNU	ENSBTAG00000007909
UNU	ENSBTAG00000017745
UNU	ENSBTAG00000033107
UNU	ENSBTAG00000017682
UUD	ENSBTAG00000003152

## Sheet: IL-KEGG
Category	Term	Count	%	PValue	Genes	List Total	Pop Hits	Pop Total	Fold Enrichment	FDR
KEGG_PATHWAY	bta04512:ECM-receptor interaction	26	4.46735	4.4712e-08	ENSBTAG00000015650, ENSBTAG00000013760, ENSBTAG00000002006, ENSBTAG00000008817, ENSBTAG00000012866, ENSBTAG00000013745, ENSBTAG00000013472, ENSBTAG00000008300, ENSBTAG00000003709, ENSBTAG00000019498, ENSBTAG00000022635, ENSBTAG00000025210, ENSBTAG00000019289, ENSBTAG00000027181, ENSBTAG00000016525, ENSBTAG00000019929, ENSBTAG00000011966, ENSBTAG00000013103, ENSBTAG00000000575, ENSBTAG00000017866,…	236	55	1551	3.10678	5.54428e-06
KEGG_PATHWAY	bta04510:Focal adhesion	34	5.84192	0.00100828	ENSBTAG00000015650, ENSBTAG00000013760, ENSBTAG00000008817, ENSBTAG00000002006, ENSBTAG00000012866, ENSBTAG00000013745, ENSBTAG00000013472, ENSBTAG00000002804, ENSBTAG00000008300, ENSBTAG00000001462, ENSBTAG00000019498, ENSBTAG00000003709, ENSBTAG00000021879, ENSBTAG00000011628, ENSBTAG00000022635, ENSBTAG00000025210, ENSBTAG00000019289, ENSBTAG00000027181, ENSBTAG00000040350, ENSBTAG00000016525,…	236	130	1551	1.71884	0.117582
KEGG_PATHWAY	bta05414:Dilated cardiomyopathy	12	2.06186	0.0109349	ENSBTAG00000019289, ENSBTAG00000013745, ENSBTAG00000016525, ENSBTAG00000005464, ENSBTAG00000013755, ENSBTAG00000011580, ENSBTAG00000019498, ENSBTAG00000003709, ENSBTAG00000009080, ENSBTAG00000008380, ENSBTAG00000019929, ENSBTAG00000005353	236	35	1551	2.25327	0.744209
KEGG_PATHWAY	bta05410:Hypertrophic cardiomyopathy (HCM)	11	1.89003	0.0424634	ENSBTAG00000019289, ENSBTAG00000013745, ENSBTAG00000016525, ENSBTAG00000013755, ENSBTAG00000011580, ENSBTAG00000019498, ENSBTAG00000003709, ENSBTAG00000009080, ENSBTAG00000008380, ENSBTAG00000019929, ENSBTAG00000005353	236	37	1551	1.95385	0.995395
KEGG_PATHWAY	bta05412:Arrhythmogenic right ventricular cardiomyopathy (ARVC)	11	1.89003	0.050225	ENSBTAG00000019289, ENSBTAG00000013745, ENSBTAG00000016525, ENSBTAG00000013755, ENSBTAG00000011580, ENSBTAG00000019498, ENSBTAG00000003709, ENSBTAG00000009080, ENSBTAG00000008380, ENSBTAG00000019929, ENSBTAG00000005353	236	38	1551	1.90243	0.998321
KEGG_PATHWAY	bta00590:Arachidonic acid metabolism	6	1.03093	0.0630677	ENSBTAG00000006716, ENSBTAG00000015074, ENSBTAG00000002700, ENSBTAG00000017537, ENSBTAG00000021933, ENSBTAG00000016218	236	15	1551	2.62881	0.99969
KEGG_PATHWAY	bta03320:PPAR signaling pathway	7	1.20275	0.0688131	ENSBTAG00000037526, ENSBTAG00000019813, ENSBTAG00000018986, ENSBTAG00000017866, ENSBTAG00000002258, ENSBTAG00000001333, ENSBTAG00000012398	236	20	1551	2.30021	0.999855
