# Supplementary material for: Transcriptome analysis reveals regional and temporal differences in mucosal immune system development in the small intestine of neonatal calves
Source: BMC Genomics. 2016 Aug 11;17:602. doi: 10.1186/s12864-016-2957-y (PMC4981982; doi:10.1186/s12864-016-2957-y)
Supplement: Additional file 8: — DE miRNA information used for this study. Sheet 1. DE miRNAs in the jejunum. Sheet 2. DE miRNAs in the ileum. (XLSX 13 kb) [file 12864_2016_2957_MOESM8_ESM.xlsx]

## Sheet: JE-DE-miRNA
miRNA	logFC	Regulation (D7 vs D0)
bta-let-7i	0.805534	Up
bta-miR-100	-2.33221	Down
bta-miR-103	0.893089	Up
bta-miR-106a	2.19663	Up
bta-miR-107	0.854812	Up
bta-miR-10a	-1.22474	Down
bta-miR-10b	-1.10976	Down
bta-miR-125a	-1.77968	Down
bta-miR-125b	-1.58941	Down
bta-miR-1271	-2.83713	Down
bta-miR-1307	1.28571	Up
bta-miR-130b	1.416	Up
bta-miR-1343-3p	-1.68375	Down
bta-miR-138	1.64834	Up
bta-miR-1388-5p	-1.43463	Down
bta-miR-142-3p	0.601654	Up
bta-miR-1468	-0.896135	Down
bta-miR-146b	-1.49092	Down
bta-miR-147	0.81536	Up
bta-miR-150	1.0196	Up
bta-miR-151-5p	-0.694976	Down
bta-miR-153	-1.66269	Down
bta-miR-155	0.659241	Up
bta-miR-15a	0.822042	Up
bta-miR-17-5p	0.61351	Up
bta-miR-182	-0.969446	Down
bta-miR-183	-1.61173	Down
bta-miR-185	-0.716007	Down
bta-miR-188	-1.24629	Down
bta-miR-18a	1.75935	Up
bta-miR-191	-0.640061	Down
bta-miR-192	-1.07549	Down
bta-miR-193a-3p	1.52316	Up
bta-miR-199c	1.38193	Up
bta-miR-19b	-0.826954	Down
bta-miR-204	-2.12311	Down
bta-miR-211	-0.829623	Down
bta-miR-21-3p	1.75283	Up
bta-miR-215	-1.02086	Down
bta-miR-21-5p	1.22652	Up
bta-miR-221	1.06465	Up
bta-miR-223	-1.02823	Down
bta-miR-22-5p	1.00539	Up
bta-miR-2284aa	1.23535	Up
bta-miR-2285k	-0.911653	Down
bta-miR-2339	2.79112	Up
bta-miR-24-3p	-0.626429	Down
bta-miR-2478	0.749851	Up
bta-miR-26a	-0.926814	Down
bta-miR-26b	-1.03732	Down
bta-miR-27a-5p	1.40798	Up
bta-miR-301b	0.873253	Up
bta-miR-324	1.71886	Up
bta-miR-326	1.01527	Up
bta-miR-339a	-1.53495	Down
bta-miR-33b	1.67616	Up
bta-miR-361	-1.12909	Down
bta-miR-362-5p	-2.01375	Down
bta-miR-374a	-0.682226	Down
bta-miR-375	-0.922955	Down
bta-miR-376b	1.70747	Up
bta-miR-378c	1.02608	Up
bta-miR-409a	-3.26101	Down
bta-miR-423-5p	-0.812174	Down
bta-miR-424-5p	0.855478	Up
bta-miR-429	1.02572	Up
bta-miR-455-3p	-0.693331	Down
bta-miR-486	-1.11519	Down
bta-miR-494	1.22354	Up
bta-miR-500	-1.41583	Down
bta-miR-502b	-2.02474	Down
bta-miR-532	-0.616422	Down
bta-miR-6120-3p	1.49894	Up
bta-miR-6123	1.04687	Up
bta-miR-6524	-0.728091	Down
bta-miR-660	-1.03288	Down
bta-miR-7	-0.966769	Down
bta-miR-744	-0.836935	Down
bta-miR-874	-1.64129	Down
bta-miR-96	-2.95409	Down
bta-miR-98	0.974427	Up
bta-miR-99a-5p	-2.40991	Down
bta-miR-99b	-2.16323	Down

## Sheet: IL-DE-miRNA
miRNA	logFC	Regulation (D7 vs D0)
bta-let-7c	-1.30173	Down
bta-miR-106a	2.56056	Up
bta-miR-125a	-1.00284	Down
bta-miR-125b	-1.30622	Down
bta-miR-127	-1.45947	Down
bta-miR-1271	-1.45307	Down
bta-miR-133a	-1.51994	Down
bta-miR-1343-3p	-1.37858	Down
bta-miR-136	-1.35877	Down
bta-miR-142-3p	1.89022	Up
bta-miR-142-5p	1.65967	Up
bta-miR-145	-2.09759	Down
bta-miR-1468	-0.932834	Down
bta-miR-146a	2.18091	Up
bta-miR-146b	2.25686	Up
bta-miR-149-5p	-1.76514	Down
bta-miR-153	-1.28039	Down
bta-miR-154b	-2.18005	Down
bta-miR-154c	-1.34286	Down
bta-miR-155	1.58767	Up
bta-miR-15a	1.17068	Up
bta-miR-15b	1.8235	Up
bta-miR-16a	1.06306	Up
bta-miR-16b	1.07559	Up
bta-miR-17-5p	1.27757	Up
bta-miR-18a	1.32093	Up
bta-miR-191	1.69424	Up
bta-miR-196a	-0.997755	Down
bta-miR-196b	-2.173	Down
bta-miR-19b	-0.924125	Down
bta-miR-200b	-0.971287	Down
bta-miR-204	-1.64126	Down
bta-miR-205	-4.03453	Down
bta-miR-20a	1.32544	Up
bta-miR-20b	2.16498	Up
bta-miR-210	-1.41443	Down
bta-miR-211	1.32364	Up
bta-miR-21-3p	2.41089	Up
bta-miR-21-5p	1.54607	Up
bta-miR-223	1.65489	Up
bta-miR-2285g	1.76336	Up
bta-miR-2285k	1.41157	Up
bta-miR-2318	2.33059	Up
bta-miR-2344	3.35678	Up
bta-miR-2376	2.56362	Up
bta-miR-2478	1.74987	Up
bta-miR-320a	-1.06109	Down
bta-miR-335	-1.36425	Down
bta-miR-339a	-1.18161	Down
bta-miR-363	2.21769	Up
bta-miR-369-5p	-1.57553	Down
bta-miR-375	-2.21837	Down
bta-miR-378	-1.08952	Down
bta-miR-378b	4.69502	Up
bta-miR-381	-1.1018	Down
bta-miR-382	-1.80716	Down
bta-miR-409a	-4.47015	Down
bta-miR-410	-1.28957	Down
bta-miR-411a	-1.17117	Down
bta-miR-411c-3p	-1.76796	Down
bta-miR-411c-5p	-1.24427	Down
bta-miR-423-5p	-1.88609	Down
bta-miR-424-5p	-1.87121	Down
bta-miR-425-3p	2.1995	Up
bta-miR-425-5p	1.24348	Up
bta-miR-483	-3.49683	Down
bta-miR-487b	-1.28852	Down
bta-miR-490	-1.10549	Down
bta-miR-493	-1.40326	Down
bta-miR-495	-2.07735	Down
bta-miR-532	-1.05394	Down
bta-miR-574	-1.74854	Down
bta-miR-6120-3p	1.72883	Up
bta-miR-652	-1.11154	Down
bta-miR-6523	2.51666	Up
bta-miR-655	-2.22636	Down
bta-miR-660	-0.989946	Down
bta-miR-92b	1.81428	Up
bta-miR-99a-3p	-1.95938	Down
bta-miR-99a-5p	-0.958945	Down
