# Supplementary material for: Transcriptome analysis reveals regional and temporal differences in mucosal immune system development in the small intestine of neonatal calves
Source: BMC Genomics. 2016 Aug 11;17:602. doi: 10.1186/s12864-016-2957-y (PMC4981982; doi:10.1186/s12864-016-2957-y)
Supplement: Additional file 9: — Experimentally validated miRNA-mRNA regulatory pairs. Sheet 1. miRNA-mRNA regulatory pairs in the jejunum. Sheet 2. miRNA-mRNA regulatory pairs in the ileum. (XLSX 10 kb) [file 12864_2016_2957_MOESM9_ESM.xlsx]

## Sheet: JE-DE-miRNA
miRNA	Fold change (D7/D0)	Target gene	Fold change (D7/D0)	Tissue
miR-17-5p	2.42839	RAPGEFL1	0.254546	IL
miR-17-5p	2.42839	CAV1	0.345079	IL
miR-17-5p	2.42839	PFN2	0.354535	IL
miR-142-3p	3.70635	TSPAN6	0.365261	IL
miR-21-5p	2.92817	RHOB	0.445655	IL
miR-17-5p	2.42839	LAPTM4A	0.48971	IL
miR-17-5p	2.42839	MAPRE3	0.456916	IL
miR-335	0.230047	CLDN4	2.14522	IL
miR-335	0.230047	CLDN1	3.20428	IL
miR-335	0.230047	IL8	3.78423	IL
miR-21-5p	2.34567	FBXL2	0.261198	JE
miR-17-5p	1.52626	CAMK2N1	0.307895	JE
miR-17-5p	1.52626	TNFRSF21	0.310161	JE
miR-17-5p	1.52626	RAPGEFL1	0.320816	JE
miR-17-5p	1.52626	ASH1L	0.325447	JE
miR-21-5p	2.34567	PDCD4	0.363466	JE
miR-21-5p	2.34567	TRIM2	0.404058	JE
miR-107	1.8025	GNS	0.421399	JE
miR-17-5p	1.52626	TOR1AIP2	0.423543	JE
miR-17-5p	1.52626	KCTD7	0.455455	JE
miR-142-3p	1.51572	TSPAN6	0.461628	JE
miR-17-5p	1.52626	FCHO2	0.466858	JE
miR-21-5p	2.34567	LCORL	0.496812	JE
miR-21-5p	2.34567	JMY	0.463294	JE
miR-21-5p	2.34567	SLC31A1	0.463294	JE
miR-21-5p	2.34567	RAB22A	0.476319	JE
miR-21-5p	2.34567	TIMP3	0.469761	JE
miR-21-5p	2.34567	RMND5A	0.463294	JE
miR-17-5p	1.52626	UBE3C	0.482968	JE
miR-375	0.528509	SLC7A6	2.05623	JE
miR-24-3p	0.646176	PTPLAD1	2.05623	JE
miR-423-5p	0.570382	ARHGDIA	2.04202	JE
miR-375	0.528509	HN1	2.15846	JE
miR-24-3p	0.646176	PIM2	2.04202	JE
miR-24-3p	0.646176	TOMM34	2.02792	JE
miR-375	0.528509	F3	2.12874	JE
miR-24-3p	0.646176	CSK	2.15846	JE
miR-455-3p	0.619854	SRM	2.02792	JE
miR-423-5p	0.570382	MYBL2	2.01391	JE
miR-24-3p	0.646176	DHCR24	2.01391	JE
miR-375	0.528509	ADIPOR2	2.04073	JE
miR-375	0.528509	CTGF	2.13039	JE
miR-24-3p	0.646176	SLC11A2	2.13805	JE
miR-362-5p	0.248273	SEMA4F	2.65718	JE
miR-375	0.528509	BIRC3	4.32673	JE
miR-100	0.466516	NLRP3	4.59479	JE
