# Supplementary material for: Transcriptome analysis reveals regional and temporal differences in mucosal immune system development in the small intestine of neonatal calves
Source: BMC Genomics. 2016 Aug 11;17:602. doi: 10.1186/s12864-016-2957-y (PMC4981982; doi:10.1186/s12864-016-2957-y)
Supplement: Additional file 10: — Primer information for RT-qPCR validation. (XLSX 9 kb) [file 12864_2016_2957_MOESM10_ESM.xlsx]

## Sheet: Sheet1
Gene	Forward primer	Reverse primer	Source
TLR2	5′-CTGTGTGCGTCTTCCTCAGA-3′	5′-TCAGGGAGCAGAGTAACCAGA-3′	Charavaryamath et al. (2011)
TLR4	5′-GGTTTCCACAAAAGCCGTAA-3′	5′-AGGACGATGAAGATGATGCC-3′	Charavaryamath et al. (2011)
TLR6	5′-CGACATTGAAGGCACTGAAA-3′	5′-TCCTGAGGACAAAGCATGTG-3′	Charavaryamath et al. (2011)
TLR10	5′-TCACCTGACATCTTTGCGAG-3′	5′-TCGGAATGGATTTCTTCCTG-3′	Charavaryamath et al. (2011)
β-actin	5′-CTAGGCACCAGGGCGTAATG-3′	5′-CCACACGGAGCTCGTTGTAG-3′	Charavaryamath et al. (2011)
FOXP3	5‘-CACAACCTGAGCCTGCACAA	5’-TCTTGCGGAACTCAAACTCATC	Hoek et al., (2008)
TNFA	5′-GCCCCCAGGGCTCCAGAAGT-3’	5’-AGCGTGGTGGCTCCTGCAAC-3’	This study
TGFB	5’-TGCTTCAGCTCCACAGAAAAGA-3’	5’-AGGCAGAAATTGGCGTGGT-3’	Meade et al., 2008
IL8	5’-GCTGGACAGCAGAGCTCACA-3’	5’-TGCCAAGAGAGCAACAGCCAGC-3’	This study
IL10	5’-GCCGAGATGCGAGCACCCTG-3’	5’-TCGGAGCTCCCGCAGCATGT-3’	This study
CLDN1	5’-GCGCTGCCCCAGTGGAAAGT-3’	5’-GGATCTGCCCGGTGCTCTGC-3’	Malmuthuge et al., 2013
CLDN4	5’-CCCGCGCCCTCATCGTCATC-3’	5’-GTTGGCCGACCAGGACACCG-3’	Malmuthuge et al., 2013
OCLN	5’-ACGCAGGAAGTGCCTTTGGTAGC-3’	5’-GCAGCCATGGCCAGCAGGAA-3’	Malmuthuge et al., 2013
